# Supplementary material for: Phylogeny, ethnomedicinal use and the distribution of phytoestrogens in the Fabaceae
Source: Front Pharmacol. 2025 May 26;16:1583365. doi: 10.3389/fphar.2025.1583365 (PMC12146288; doi:10.3389/fphar.2025.1583365)
Supplement: Supplementary file 1 [file DataSheet4.csv]

No.	Species	Genus	X	structure_wikidata	structure_inchikey	structure_inchi	structure_smiles	structure_molecular_formula	structure_exact_mass	structure_xlogp	structure_smiles_2D	structure_cid	structure_nameIupac	structure_nameTraditional	structure_stereocenters_total	structure_stereocenters_unspecified	structure_taxonomy_npclassifier_01pathway	structure_taxonomy_npclassifier_02superclass	structure_taxonomy_npclassifier_03class	structure_taxonomy_classyfire_chemontid	structure_taxonomy_classyfire_01kingdom	structure_taxonomy_classyfire_02superclass	structure_taxonomy_classyfire_03class	structure_taxonomy_classyfire_04directparent	organism_wikidata	organism_name	organism_taxonomy_gbifid	organism_taxonomy_ncbiid	organism_taxonomy_ottid	organism_taxonomy_01domain	organism_taxonomy_02kingdom	organism_taxonomy_03phylum	organism_taxonomy_04class	organism_taxonomy_05order	organism_taxonomy_06family	organism_taxonomy_07tribe	organism_taxonomy_08genus	organism_taxonomy_10varietas	reference_wikidata	reference_doi	manual_validation
1	Abrus precatorius	Abrus	716680	http://www.wikidata.org/entity/Q415011	IQPNAANSBPBGFQ-UHFFFAOYSA-N	InChI=1S/C15H10O6/c16-8-4-11(19)15-12(20)6-13(21-14(15)5-8)7-1-2-9(17)10(18)3-7/h1-6,16-19H	O=c1cc(-c2ccc(O)c(O)c2)oc2cc(O)cc(O)c12	C15H10O6	286.047738	2.2824	O=c1cc(-c2ccc(O)c(O)c2)oc2cc(O)cc(O)c12	5280445	2-(3,4-dihydroxyphenyl)-5,7-dihydroxychromen-4-one	Luteolin	0	0	Shikimates and Phenylpropanoids	Flavonoids	Flavones	1615	Organic compounds	Phenylpropanoids and polyketides	Flavonoids	Flavones	http://www.wikidata.org/entity/Q190887	Abrus precatorius	5348711	3816	39530	Eukaryota	Archaeplastida	Streptophyta	Magnoliopsida	Fabales	Fabaceae	Abreae	Abrus	NA	http://www.wikidata.org/entity/Q104977111	10.1016/0031-9422(80)83038-X	NA
2	Abrus precatorius	Abrus	294933	http://www.wikidata.org/entity/Q15410994	IHFBPDAQLQOCBX-UHFFFAOYSA-N	InChI=1S/C16H12O6/c1-21-16-11(19)7-13-14(15(16)20)10(18)6-12(22-13)8-2-4-9(17)5-3-8/h2-7,17,19-20H,1H3	COc1c(O)cc2oc(-c3ccc(O)cc3)cc(=O)c2c1O	C16H12O6	300.0633881	2.5854	COc1c(O)cc2oc(-c3ccc(O)cc3)cc(=O)c2c1O	5281628	5,7-dihydroxy-2-(4-hydroxyphenyl)-6-methoxychromen-4-one	Hispidulin	0	0	Shikimates and Phenylpropanoids	Flavonoids	Flavones	2591	Organic compounds	Phenylpropanoids and polyketides	Flavonoids	6-O-methylated flavonoids	http://www.wikidata.org/entity/Q190887	Abrus precatorius	5348711	3816	39530	Eukaryota	Archaeplastida	Streptophyta	Magnoliopsida	Fabales	Fabaceae	Abreae	Abrus	NA	http://www.wikidata.org/entity/Q104909234	10.1248/CPB.46.982	NA
3	Alhagi graecorum	Alhagi	71462	http://www.wikidata.org/entity/Q407857	IKGXIBQEEMLURG-NVPNHPEKSA-N	InChI=1S/C27H30O16/c1-8-17(32)20(35)22(37)26(40-8)39-7-15-18(33)21(36)23(38)27(42-15)43-25-19(34)16-13(31)5-10(28)6-14(16)41-24(25)9-2-3-11(29)12(30)4-9/h2-6,8,15,17-18,20-23,26-33,35-38H,7H2,1H3/t8-,15+,17-,18+,20+,21-,22+,23+,26+,27-/m0/s1	C[C@@H]1O[C@@H](OC[C@H]2O[C@@H](Oc3c(-c4ccc(O)c(O)c4)oc4cc(O)cc(O)c4c3=O)[C@H](O)[C@@H](O)[C@@H]2O)[C@H](O)[C@H](O)[C@H]1O	C27H30O16	610.1533849	-1.6871	CC1OC(OCC2OC(Oc3c(-c4ccc(O)c(O)c4)oc4cc(O)cc(O)c4c3=O)C(O)C(O)C2O)C(O)C(O)C1O	5280805	2-(3,4-dihydroxyphenyl)-5,7-dihydroxy-3-[(2S,3R,4S,5S,6R)-3,4,5-trihydroxy-6-[[(2R,3R,4R,5R,6S)-3,4,5-trihydroxy-6-methyloxan-2-yl]oxymethyl]oxan-2-yl]oxychromen-4-one	Rutin	10	0	Shikimates and Phenylpropanoids	Flavonoids	Flavonols	3531	Organic compounds	Phenylpropanoids and polyketides	Flavonoids	Flavonoid-3-O-glycosides	http://www.wikidata.org/entity/Q12222306	Alhagi graecorum	2945091	264980	182551	Eukaryota	Archaeplastida	Streptophyta	Magnoliopsida	Fabales	Fabaceae	Hedysareae	Alhagi	NA	http://www.wikidata.org/entity/Q104386868	10.1007/BF00571238	NA
4	Alhagi graecorum	Alhagi	71449	http://www.wikidata.org/entity/Q416138	IZQSVPBOUDKVDZ-UHFFFAOYSA-N	InChI=1S/C16H12O7/c1-22-11-4-7(2-3-9(11)18)16-15(21)14(20)13-10(19)5-8(17)6-12(13)23-16/h2-6,17-19,21H,1H3	COc1cc(-c2oc3cc(O)cc(O)c3c(=O)c2O)ccc1O	C16H12O7	316.0583027	2.291	COc1cc(-c2oc3cc(O)cc(O)c3c(=O)c2O)ccc1O	5281654	3,5,7-trihydroxy-2-(4-hydroxy-3-methoxyphenyl)chromen-4-one	Isorhamnetin	0	0	Shikimates and Phenylpropanoids	Flavonoids	Flavonols	1136	Organic compounds	Phenylpropanoids and polyketides	Flavonoids	Flavonols	http://www.wikidata.org/entity/Q12222306	Alhagi graecorum	2945091	264980	182551	Eukaryota	Archaeplastida	Streptophyta	Magnoliopsida	Fabales	Fabaceae	Hedysareae	Alhagi	NA	http://www.wikidata.org/entity/Q104386868	10.1007/BF00571238	NA
5	Alhagi maurorum	Alhagi	71453	http://www.wikidata.org/entity/Q409478	REFJWTPEDVJJIY-UHFFFAOYSA-N	InChI=1S/C15H10O7/c16-7-4-10(19)12-11(5-7)22-15(14(21)13(12)20)6-1-2-8(17)9(18)3-6/h1-5,16-19,21H	O=c1c(O)c(-c2ccc(O)c(O)c2)oc2cc(O)cc(O)c12	C15H10O7	302.0426527	1.988	O=c1c(O)c(-c2ccc(O)c(O)c2)oc2cc(O)cc(O)c12	5280343	2-(3,4-dihydroxyphenyl)-3,5,7-trihydroxychromen-4-one	Quercetin	0	0	Shikimates and Phenylpropanoids	Flavonoids	Flavonols	1136	Organic compounds	Phenylpropanoids and polyketides	Flavonoids	Flavonols	http://www.wikidata.org/entity/Q2918709	Alhagi maurorum	2945092	47037	809997	Eukaryota	Archaeplastida	Streptophyta	Magnoliopsida	Fabales	Fabaceae	Hedysareae	Alhagi	NA	http://www.wikidata.org/entity/Q104386868	10.1007/BF00571238	NA
6	Alhagi maurorum	Alhagi	693675	http://www.wikidata.org/entity/Q415007	PFTAWBLQPZVEMU-DZGCQCFKSA-N	InChI=1S/C15H14O6/c16-8-4-11(18)9-6-13(20)15(21-14(9)5-8)7-1-2-10(17)12(19)3-7/h1-5,13,15-20H,6H2/t13-,15+/m0/s1	Oc1cc(O)c2c(c1)O[C@H](c1ccc(O)c(O)c1)[C@@H](O)C2	C15H14O6	290.0790382	1.5461	Oc1cc(O)c2c(c1)OC(c1ccc(O)c(O)c1)C(O)C2	9064	(2R,3S)-2-(3,4-dihydroxyphenyl)-3,4-dihydro-2H-chromene-3,5,7-triol	Cianidanol	2	0	Shikimates and Phenylpropanoids	Flavonoids	Flavan-3-ols	1584	Organic compounds	Phenylpropanoids and polyketides	Flavonoids	Catechins	http://www.wikidata.org/entity/Q15523121	Alhagi pseudalhagi	11374752	NA	809997	Eukaryota	Archaeplastida	Streptophyta	Magnoliopsida	Fabales	Fabaceae	Hedysareae	Alhagi	NA	http://www.wikidata.org/entity/Q104386451	10.1007/BF00575060	NA
7	Alhagi maurorum	Alhagi	717431	http://www.wikidata.org/entity/Q51617472	PFTAWBLQPZVEMU-UHFFFAOYSA-N	InChI=1S/C15H14O6/c16-8-4-11(18)9-6-13(20)15(21-14(9)5-8)7-1-2-10(17)12(19)3-7/h1-5,13,15-20H,6H2	Oc1cc(O)c2c(c1)OC(c1ccc(O)c(O)c1)C(O)C2	C15H14O6	290.0790382	1.5461	Oc1cc(O)c2c(c1)OC(c1ccc(O)c(O)c1)C(O)C2	1203	2-(3,4-dihydroxyphenyl)-3,4-dihydro-2H-chromene-3,5,7-triol	L-Epicatechin	2	2	Shikimates and Phenylpropanoids	Flavonoids	Flavan-3-ols	1584	Organic compounds	Phenylpropanoids and polyketides	Flavonoids	Catechins	http://www.wikidata.org/entity/Q2918709	Alhagi maurorum	2945092	47037	809997	Eukaryota	Archaeplastida	Streptophyta	Magnoliopsida	Fabales	Fabaceae	Hedysareae	Alhagi	NA	http://www.wikidata.org/entity/Q105207977	10.1007/BF00563963	NA
8	Alhagi maurorum	Alhagi	131579	http://www.wikidata.org/entity/Q416138	IZQSVPBOUDKVDZ-UHFFFAOYSA-N	InChI=1S/C16H12O7/c1-22-11-4-7(2-3-9(11)18)16-15(21)14(20)13-10(19)5-8(17)6-12(13)23-16/h2-6,17-19,21H,1H3	COc1cc(-c2oc3cc(O)cc(O)c3c(=O)c2O)ccc1O	C16H12O7	316.0583027	2.291	COc1cc(-c2oc3cc(O)cc(O)c3c(=O)c2O)ccc1O	5281654	3,5,7-trihydroxy-2-(4-hydroxy-3-methoxyphenyl)chromen-4-one	Isorhamnetin	0	0	Shikimates and Phenylpropanoids	Flavonoids	Flavonols	1136	Organic compounds	Phenylpropanoids and polyketides	Flavonoids	Flavonols	http://www.wikidata.org/entity/Q15523121	Alhagi pseudalhagi	11374752	NA	809997	Eukaryota	Archaeplastida	Streptophyta	Magnoliopsida	Fabales	Fabaceae	Hedysareae	Alhagi	NA	http://www.wikidata.org/entity/Q105114559	10.1007/S10600-009-9287-0	NA
9	Alhagi sparsifolia	Alhagi	123673	http://www.wikidata.org/entity/Q416138	IZQSVPBOUDKVDZ-UHFFFAOYSA-N	InChI=1S/C16H12O7/c1-22-11-4-7(2-3-9(11)18)16-15(21)14(20)13-10(19)5-8(17)6-12(13)23-16/h2-6,17-19,21H,1H3	COc1cc(-c2oc3cc(O)cc(O)c3c(=O)c2O)ccc1O	C16H12O7	316.0583027	2.291	COc1cc(-c2oc3cc(O)cc(O)c3c(=O)c2O)ccc1O	5281654	3,5,7-trihydroxy-2-(4-hydroxy-3-methoxyphenyl)chromen-4-one	Isorhamnetin	0	0	Shikimates and Phenylpropanoids	Flavonoids	Flavonols	1136	Organic compounds	Phenylpropanoids and polyketides	Flavonoids	Flavonols	http://www.wikidata.org/entity/Q15248299	Alhagi sparsifolia	NA	218100	708291	Eukaryota	Archaeplastida	Streptophyta	Magnoliopsida	Fabales	Fabaceae	Hedysareae	Alhagi	NA	http://www.wikidata.org/entity/Q104415473	10.1007/S10600-008-9064-5	NA
10	Alhagi sparsifolia	Alhagi	669431	http://www.wikidata.org/entity/Q415007	PFTAWBLQPZVEMU-DZGCQCFKSA-N	InChI=1S/C15H14O6/c16-8-4-11(18)9-6-13(20)15(21-14(9)5-8)7-1-2-10(17)12(19)3-7/h1-5,13,15-20H,6H2/t13-,15+/m0/s1	Oc1cc(O)c2c(c1)O[C@H](c1ccc(O)c(O)c1)[C@@H](O)C2	C15H14O6	290.0790382	1.5461	Oc1cc(O)c2c(c1)OC(c1ccc(O)c(O)c1)C(O)C2	9064	(2R,3S)-2-(3,4-dihydroxyphenyl)-3,4-dihydro-2H-chromene-3,5,7-triol	Cianidanol	2	0	Shikimates and Phenylpropanoids	Flavonoids	Flavan-3-ols	1584	Organic compounds	Phenylpropanoids and polyketides	Flavonoids	Catechins	http://www.wikidata.org/entity/Q15248299	Alhagi sparsifolia	NA	218100	708291	Eukaryota	Archaeplastida	Streptophyta	Magnoliopsida	Fabales	Fabaceae	Hedysareae	Alhagi	NA	http://www.wikidata.org/entity/Q104838239	10.1007/BF02291536	NA
11	Andira inermis	Andira	523959	http://www.wikidata.org/entity/Q5377536	VQUPQWGKORWZII-WDPYGAQVSA-N	InChI=1S/C21H22O10/c1-8-15(25)17(27)18(28)21(29-8)31-20-16(26)14-12(24)6-11(23)7-13(14)30-19(20)9-2-4-10(22)5-3-9/h2-8,15,17-25,27-28H,1H3/t8-,15-,17+,18+,19+,20-,21-/m0/s1	C[C@@H]1O[C@@H](O[C@H]2C(=O)c3c(O)cc(O)cc3O[C@@H]2c2ccc(O)cc2)[C@H](O)[C@H](O)[C@H]1O	C21H22O10	434.1212969	0.3325	CC1OC(OC2C(=O)c3c(O)cc(O)cc3OC2c2ccc(O)cc2)C(O)C(O)C1O	6453452	(2R,3R)-5,7-dihydroxy-2-(4-hydroxyphenyl)-3-[(2S,3R,4R,5R,6S)-3,4,5-trihydroxy-6-methyloxan-2-yl]oxy-2,3-dihydrochromen-4-one	Engeletin	7	0	Shikimates and Phenylpropanoids	Flavonoids	Dihydroflavonols	3531	Organic compounds	Phenylpropanoids and polyketides	Flavonoids	Flavonoid-3-O-glycosides	http://www.wikidata.org/entity/Q4754500	Andira inermis	7527153	53825	284150	Eukaryota	Archaeplastida	Streptophyta	Magnoliopsida	Fabales	Fabaceae	NA	Andira	NA	http://www.wikidata.org/entity/Q43774457	10.1016/S0031-9422(01)00295-3	NA
12	Andira inermis	Andira	671099	http://www.wikidata.org/entity/Q408859	HKQYGTCOTHHOMP-UHFFFAOYSA-N	InChI=1S/C16H12O4/c1-19-12-5-2-10(3-6-12)14-9-20-15-8-11(17)4-7-13(15)16(14)18/h2-9,17H,1H3	COc1ccc(-c2coc3cc(O)ccc3c2=O)cc1	C16H12O4	268.0735589	3.1742	COc1ccc(-c2coc3cc(O)ccc3c2=O)cc1	5280378	7-hydroxy-3-(4-methoxyphenyl)chromen-4-one	Formononetin	0	0	Shikimates and Phenylpropanoids	Isoflavonoids	Isoflavones	2687	Organic compounds	Phenylpropanoids and polyketides	Isoflavonoids	4'-O-methylisoflavones	http://www.wikidata.org/entity/Q4754500	Andira inermis	7527153	53825	284150	Eukaryota	Archaeplastida	Streptophyta	Magnoliopsida	Fabales	Fabaceae	NA	Andira	NA	http://www.wikidata.org/entity/Q40613808	10.1016/S0378-8741(00)00285-3	NA
13	Andira inermis	Andira	553955	http://www.wikidata.org/entity/Q412191	CXQWRCVTCMQVQX-LSDHHAIUSA-N	InChI=1S/C15H12O7/c16-7-4-10(19)12-11(5-7)22-15(14(21)13(12)20)6-1-2-8(17)9(18)3-6/h1-5,14-19,21H/t14-,15+/m0/s1	O=C1c2c(O)cc(O)cc2O[C@H](c2ccc(O)c(O)c2)[C@H]1O	C15H12O7	304.0583027	1.1863	O=C1c2c(O)cc(O)cc2OC(c2ccc(O)c(O)c2)C1O	439533	(2R,3R)-2-(3,4-dihydroxyphenyl)-3,5,7-trihydroxy-2,3-dihydrochromen-4-one	Taxifolin	2	0	Shikimates and Phenylpropanoids	Flavonoids	Dihydroflavonols	1362	Organic compounds	Phenylpropanoids and polyketides	Flavonoids	Flavanonols	http://www.wikidata.org/entity/Q4754500	Andira inermis	7527153	53825	284150	Eukaryota	Archaeplastida	Streptophyta	Magnoliopsida	Fabales	Fabaceae	NA	Andira	NA	http://www.wikidata.org/entity/Q104247848	10.1007/BF00564927	NA
14	Andira inermis	Andira	523960	http://www.wikidata.org/entity/Q27105693	KJGPBYUQZLUKLL-UHFFFAOYSA-N	InChI=1S/C17H14O5/c1-20-11-5-3-10(4-6-11)13-9-22-15-8-14(18)16(21-2)7-12(15)17(13)19/h3-9,18H,1-2H3	COc1ccc(-c2coc3cc(O)c(OC)cc3c2=O)cc1	C17H14O5	298.0841235	3.1828	COc1ccc(-c2coc3cc(O)c(OC)cc3c2=O)cc1	5281704	7-hydroxy-6-methoxy-3-(4-methoxyphenyl)chromen-4-one	Afrormosin	0	0	Shikimates and Phenylpropanoids	Isoflavonoids	Isoflavones	2687	Organic compounds	Phenylpropanoids and polyketides	Isoflavonoids	4'-O-methylisoflavones	http://www.wikidata.org/entity/Q4754500	Andira inermis	7527153	53825	284150	Eukaryota	Archaeplastida	Streptophyta	Magnoliopsida	Fabales	Fabaceae	NA	Andira	NA	http://www.wikidata.org/entity/Q43774457	10.1016/S0031-9422(01)00295-3	NA
15	Andira inermis	Andira	671098	http://www.wikidata.org/entity/Q3401397	FPIOBTBNRZPWJW-UHFFFAOYSA-N	InChI=1S/C16H12O6/c1-21-13-3-2-8(4-11(13)18)10-7-22-14-6-9(17)5-12(19)15(14)16(10)20/h2-7,17-19H,1H3	COc1ccc(-c2coc3cc(O)cc(O)c3c2=O)cc1O	C16H12O6	300.0633881	2.5854	COc1ccc(-c2coc3cc(O)cc(O)c3c2=O)cc1O	5281803	5,7-dihydroxy-3-(3-hydroxy-4-methoxyphenyl)chromen-4-one	Pratensein	0	0	Shikimates and Phenylpropanoids	Isoflavonoids	Isoflavones	3651	Organic compounds	Phenylpropanoids and polyketides	Isoflavonoids	3'-hydroxy,4'-methoxyisoflavonoids	http://www.wikidata.org/entity/Q4754500	Andira inermis	7527153	53825	284150	Eukaryota	Archaeplastida	Streptophyta	Magnoliopsida	Fabales	Fabaceae	NA	Andira	NA	http://www.wikidata.org/entity/Q40613808	10.1016/S0378-8741(00)00285-3	NA
16	Andira inermis	Andira	671101	http://www.wikidata.org/entity/Q5024637	ZZAJQOPSWWVMBI-UHFFFAOYSA-N	InChI=1S/C16H12O5/c1-20-14-5-2-9(6-13(14)18)12-8-21-15-7-10(17)3-4-11(15)16(12)19/h2-8,17-18H,1H3	COc1ccc(-c2coc3cc(O)ccc3c2=O)cc1O	C16H12O5	284.0684735	2.8798	COc1ccc(-c2coc3cc(O)ccc3c2=O)cc1O	5280448	7-hydroxy-3-(3-hydroxy-4-methoxyphenyl)chromen-4-one	Calycosin	0	0	Shikimates and Phenylpropanoids	Isoflavonoids	Isoflavones	3651	Organic compounds	Phenylpropanoids and polyketides	Isoflavonoids	3'-hydroxy,4'-methoxyisoflavonoids	http://www.wikidata.org/entity/Q4754500	Andira inermis	7527153	53825	284150	Eukaryota	Archaeplastida	Streptophyta	Magnoliopsida	Fabales	Fabaceae	NA	Andira	NA	http://www.wikidata.org/entity/Q40613808	10.1016/S0378-8741(00)00285-3	NA
17	Andira inermis	Andira	523969	http://www.wikidata.org/entity/Q4810880	ZROGCCBNZBKLEL-MPRHSVQHSA-N	InChI=1S/C21H22O11/c1-7-15(26)17(28)18(29)21(30-7)32-20-16(27)14-12(25)5-9(22)6-13(14)31-19(20)8-2-3-10(23)11(24)4-8/h2-7,15,17-26,28-29H,1H3/t7-,15-,17+,18+,19+,20-,21-/m0/s1	C[C@@H]1O[C@@H](O[C@H]2C(=O)c3c(O)cc(O)cc3O[C@@H]2c2ccc(O)c(O)c2)[C@H](O)[C@H](O)[C@H]1O	C21H22O11	450.1162115	0.0381	CC1OC(OC2C(=O)c3c(O)cc(O)cc3OC2c2ccc(O)c(O)c2)C(O)C(O)C1O	119258	(2R,3R)-2-(3,4-dihydroxyphenyl)-5,7-dihydroxy-3-[(2S,3R,4R,5R,6S)-3,4,5-trihydroxy-6-methyloxan-2-yl]oxy-2,3-dihydrochromen-4-one	Astilbin	7	0	Shikimates and Phenylpropanoids	Flavonoids	Dihydroflavonols	3531	Organic compounds	Phenylpropanoids and polyketides	Flavonoids	Flavonoid-3-O-glycosides	http://www.wikidata.org/entity/Q4754500	Andira inermis	7527153	53825	284150	Eukaryota	Archaeplastida	Streptophyta	Magnoliopsida	Fabales	Fabaceae	NA	Andira	NA	http://www.wikidata.org/entity/Q43774457	10.1016/S0031-9422(01)00295-3	NA
18	Andira inermis	Andira	671102	http://www.wikidata.org/entity/Q7253051	KQMVAGISDHMXJJ-UHFFFAOYSA-N	InChI=1S/C16H12O5/c1-20-11-6-13(18)15-14(7-11)21-8-12(16(15)19)9-2-4-10(17)5-3-9/h2-8,17-18H,1H3	COc1cc(O)c2c(=O)c(-c3ccc(O)cc3)coc2c1	C16H12O5	284.0684735	2.8798	COc1cc(O)c2c(=O)c(-c3ccc(O)cc3)coc2c1	5281804	5-hydroxy-3-(4-hydroxyphenyl)-7-methoxychromen-4-one	Prunetin	0	0	Shikimates and Phenylpropanoids	Isoflavonoids	Isoflavones	2689	Organic compounds	Phenylpropanoids and polyketides	Isoflavonoids	7-O-methylisoflavones	http://www.wikidata.org/entity/Q4754500	Andira inermis	7527153	53825	284150	Eukaryota	Archaeplastida	Streptophyta	Magnoliopsida	Fabales	Fabaceae	NA	Andira	NA	http://www.wikidata.org/entity/Q40613808	10.1016/S0378-8741(00)00285-3	NA
19	Andira inermis	Andira	671097	http://www.wikidata.org/entity/Q415957	TZBJGXHYKVUXJN-UHFFFAOYSA-N	InChI=1S/C15H10O5/c16-9-3-1-8(2-4-9)11-7-20-13-6-10(17)5-12(18)14(13)15(11)19/h1-7,16-18H	O=c1c(-c2ccc(O)cc2)coc2cc(O)cc(O)c12	C15H10O5	270.0528234	2.5768	O=c1c(-c2ccc(O)cc2)coc2cc(O)cc(O)c12	5280961	5,7-dihydroxy-3-(4-hydroxyphenyl)chromen-4-one	Genistein	0	0	Shikimates and Phenylpropanoids	Isoflavonoids	Isoflavones	494	Organic compounds	Phenylpropanoids and polyketides	Isoflavonoids	Isoflavones	http://www.wikidata.org/entity/Q4754500	Andira inermis	7527153	53825	284150	Eukaryota	Archaeplastida	Streptophyta	Magnoliopsida	Fabales	Fabaceae	NA	Andira	NA	http://www.wikidata.org/entity/Q40613808	10.1016/S0378-8741(00)00285-3	NA
20	Andira inermis	Andira	553954	http://www.wikidata.org/entity/Q408732	ZQSIJRDFPHDXIC-UHFFFAOYSA-N	InChI=1S/C15H10O4/c16-10-3-1-9(2-4-10)13-8-19-14-7-11(17)5-6-12(14)15(13)18/h1-8,16-17H	O=c1c(-c2ccc(O)cc2)coc2cc(O)ccc12	C15H10O4	254.0579088	2.8712	O=c1c(-c2ccc(O)cc2)coc2cc(O)ccc12	5281708	7-hydroxy-3-(4-hydroxyphenyl)chromen-4-one	Daidzein	0	0	Shikimates and Phenylpropanoids	Isoflavonoids	Isoflavones	494	Organic compounds	Phenylpropanoids and polyketides	Isoflavonoids	Isoflavones	http://www.wikidata.org/entity/Q4754500	Andira inermis	7527153	53825	284150	Eukaryota	Archaeplastida	Streptophyta	Magnoliopsida	Fabales	Fabaceae	NA	Andira	NA	http://www.wikidata.org/entity/Q104247848	10.1007/BF00564927	NA
21	Bituminaria bituminosa	Bituminaria	248761	http://www.wikidata.org/entity/Q104400238	YOKYSHXYBLMBOT-AVRDEDQJSA-N	InChI=1S/C22H24O4/c1-13(2)5-7-16-19(24-4)10-9-17-21(16)25-12-18-15-8-6-14(23-3)11-20(15)26-22(17)18/h5-6,8-11,18,22H,7,12H2,1-4H3/t18-,22-/m0/s1	COc1ccc2c(c1)O[C@H]1c3ccc(OC)c(CC=C(C)C)c3OC[C@@H]21	C22H24O4	352.1674592	4.8222	COc1ccc2c(c1)OC1c3ccc(OC)c(CC=C(C)C)c3OCC21	21576494	(6aR,11aR)-3,9-dimethoxy-4-(3-methylbut-2-enyl)-6a,11a-dihydro-6H-[1]benzofuro[3,2-c]chromene	Bitucarpin A	2	0	Shikimates and Phenylpropanoids	Isoflavonoids	Pterocarpan	1608	Organic compounds	Phenylpropanoids and polyketides	Isoflavonoids	Pterocarpans	http://www.wikidata.org/entity/Q1251922	Bituminaria bituminosa	c("10976352", "2952882")	53836	807795	Eukaryota	Archaeplastida	Streptophyta	Magnoliopsida	Fabales	Fabaceae	Psoraleeae	Bituminaria	NA	http://www.wikidata.org/entity/Q44565422	10.1016/S0031-9422(03)00190-0	NA
22	Butea monosperma	Butea	491096	http://www.wikidata.org/entity/Q415957	TZBJGXHYKVUXJN-UHFFFAOYSA-N	InChI=1S/C15H10O5/c16-9-3-1-8(2-4-9)11-7-20-13-6-10(17)5-12(18)14(13)15(11)19/h1-7,16-18H	O=c1c(-c2ccc(O)cc2)coc2cc(O)cc(O)c12	C15H10O5	270.0528234	2.5768	O=c1c(-c2ccc(O)cc2)coc2cc(O)cc(O)c12	5280961	5,7-dihydroxy-3-(4-hydroxyphenyl)chromen-4-one	Genistein	0	0	Shikimates and Phenylpropanoids	Isoflavonoids	Isoflavones	494	Organic compounds	Phenylpropanoids and polyketides	Isoflavonoids	Isoflavones	http://www.wikidata.org/entity/Q87613622	Butea frondosa	7677617	NA	170163	Eukaryota	Archaeplastida	Streptophyta	Magnoliopsida	Fabales	Fabaceae	Phaseoleae	Butea	NA	http://www.wikidata.org/entity/Q44650985	10.1016/J.BMCL.2008.12.064	NA
23	Butea monosperma	Butea	491109	http://www.wikidata.org/entity/Q408859	HKQYGTCOTHHOMP-UHFFFAOYSA-N	InChI=1S/C16H12O4/c1-19-12-5-2-10(3-6-12)14-9-20-15-8-11(17)4-7-13(15)16(14)18/h2-9,17H,1H3	COc1ccc(-c2coc3cc(O)ccc3c2=O)cc1	C16H12O4	268.0735589	3.1742	COc1ccc(-c2coc3cc(O)ccc3c2=O)cc1	5280378	7-hydroxy-3-(4-methoxyphenyl)chromen-4-one	Formononetin	0	0	Shikimates and Phenylpropanoids	Isoflavonoids	Isoflavones	2687	Organic compounds	Phenylpropanoids and polyketides	Isoflavonoids	4'-O-methylisoflavones	http://www.wikidata.org/entity/Q942203	Butea monosperma	8234570	56060	170163	Eukaryota	Archaeplastida	Streptophyta	Magnoliopsida	Fabales	Fabaceae	Phaseoleae	Butea	NA	http://www.wikidata.org/entity/Q44650985	10.1016/J.BMCL.2008.12.064	NA
24	Butea monosperma	Butea	491118	http://www.wikidata.org/entity/Q7253051	KQMVAGISDHMXJJ-UHFFFAOYSA-N	InChI=1S/C16H12O5/c1-20-11-6-13(18)15-14(7-11)21-8-12(16(15)19)9-2-4-10(17)5-3-9/h2-8,17-18H,1H3	COc1cc(O)c2c(=O)c(-c3ccc(O)cc3)coc2c1	C16H12O5	284.0684735	2.8798	COc1cc(O)c2c(=O)c(-c3ccc(O)cc3)coc2c1	5281804	5-hydroxy-3-(4-hydroxyphenyl)-7-methoxychromen-4-one	Prunetin	0	0	Shikimates and Phenylpropanoids	Isoflavonoids	Isoflavones	2689	Organic compounds	Phenylpropanoids and polyketides	Isoflavonoids	7-O-methylisoflavones	http://www.wikidata.org/entity/Q87613622	Butea frondosa	7677617	NA	170163	Eukaryota	Archaeplastida	Streptophyta	Magnoliopsida	Fabales	Fabaceae	Phaseoleae	Butea	NA	http://www.wikidata.org/entity/Q44650985	10.1016/J.BMCL.2008.12.064	NA
25	Butea monosperma	Butea	706341	http://www.wikidata.org/entity/Q5002528	MJBPUQUGJNAPAZ-AWEZNQCLSA-N	InChI=1S/C15H12O5/c16-9-2-3-10-12(18)7-14(20-15(10)6-9)8-1-4-11(17)13(19)5-8/h1-6,14,16-17,19H,7H2/t14-/m0/s1	O=C1C[C@@H](c2ccc(O)c(O)c2)Oc2cc(O)ccc21	C15H12O5	272.0684735	2.5099	O=C1CC(c2ccc(O)c(O)c2)Oc2cc(O)ccc21	92775	(2S)-2-(3,4-dihydroxyphenyl)-7-hydroxy-2,3-dihydrochromen-4-one	Butin	1	0	Shikimates and Phenylpropanoids	Flavonoids	Flavanones	1632	Organic compounds	Phenylpropanoids and polyketides	Flavonoids	Flavanones	http://www.wikidata.org/entity/Q942203	Butea monosperma	8234570	56060	170163	Eukaryota	Archaeplastida	Streptophyta	Magnoliopsida	Fabales	Fabaceae	Phaseoleae	Butea	NA	http://www.wikidata.org/entity/Q105165330	10.1007/BF03172444	NA
26	Butea monosperma	Butea	491103	http://www.wikidata.org/entity/Q27104983	ALFNTRJPGFNJQV-UHFFFAOYSA-N	InChI=1S/C16H12O6/c1-21-9-5-13(19)15-14(6-9)22-7-11(16(15)20)10-3-2-8(17)4-12(10)18/h2-7,17-19H,1H3	COc1cc(O)c2c(=O)c(-c3ccc(O)cc3O)coc2c1	C16H12O6	300.0633881	2.5854	COc1cc(O)c2c(=O)c(-c3ccc(O)cc3O)coc2c1	5281706	3-(2,4-dihydroxyphenyl)-5-hydroxy-7-methoxychromen-4-one	Cajanin	0	0	Shikimates and Phenylpropanoids	Isoflavonoids	Isoflavones	2689	Organic compounds	Phenylpropanoids and polyketides	Isoflavonoids	7-O-methylisoflavones	http://www.wikidata.org/entity/Q942203	Butea monosperma	8234570	56060	170163	Eukaryota	Archaeplastida	Streptophyta	Magnoliopsida	Fabales	Fabaceae	Phaseoleae	Butea	NA	http://www.wikidata.org/entity/Q44650985	10.1016/J.BMCL.2008.12.064	NA
27	Butea monosperma	Butea	429436	http://www.wikidata.org/entity/Q5002498	AYMYWHCQALZEGT-ORCRQEGFSA-N	InChI=1S/C15H12O5/c16-10-3-4-11(14(19)8-10)12(17)5-1-9-2-6-13(18)15(20)7-9/h1-8,16,18-20H/b5-1+	O=C(/C=C/c1ccc(O)c(O)c1)c1ccc(O)cc1O	C15H12O5	272.0684735	2.4051	O=C(C=Cc1ccc(O)c(O)c1)c1ccc(O)cc1O	5281222	(E)-1-(2,4-dihydroxyphenyl)-3-(3,4-dihydroxyphenyl)prop-2-en-1-one	Butein	0	0	Shikimates and Phenylpropanoids	Flavonoids	Chalcones	3472	Organic compounds	Phenylpropanoids and polyketides	Linear 1,3-diarylpropanoids	2'-Hydroxychalcones	http://www.wikidata.org/entity/Q942203	Butea monosperma	8234570	56060	170163	Eukaryota	Archaeplastida	Streptophyta	Magnoliopsida	Fabales	Fabaceae	Phaseoleae	Butea	NA	http://www.wikidata.org/entity/Q46066434	10.1248/CPB.57.428	NA
28	Butea monosperma	Butea	491102	http://www.wikidata.org/entity/Q408732	ZQSIJRDFPHDXIC-UHFFFAOYSA-N	InChI=1S/C15H10O4/c16-10-3-1-9(2-4-10)13-8-19-14-7-11(17)5-6-12(14)15(13)18/h1-8,16-17H	O=c1c(-c2ccc(O)cc2)coc2cc(O)ccc12	C15H10O4	254.0579088	2.8712	O=c1c(-c2ccc(O)cc2)coc2cc(O)ccc12	5281708	7-hydroxy-3-(4-hydroxyphenyl)chromen-4-one	Daidzein	0	0	Shikimates and Phenylpropanoids	Isoflavonoids	Isoflavones	494	Organic compounds	Phenylpropanoids and polyketides	Isoflavonoids	Isoflavones	http://www.wikidata.org/entity/Q87613622	Butea frondosa	7677617	NA	170163	Eukaryota	Archaeplastida	Streptophyta	Magnoliopsida	Fabales	Fabaceae	Phaseoleae	Butea	NA	http://www.wikidata.org/entity/Q44650985	10.1016/J.BMCL.2008.12.064	NA
29	Butea monosperma	Butea	491120	http://www.wikidata.org/entity/Q56036865	NSRJSISNDPOJOP-BBRMVZONSA-N	InChI=1S/C16H14O4/c1-18-10-3-5-11-13-8-19-14-6-9(17)2-4-12(14)16(13)20-15(11)7-10/h2-7,13,16-17H,8H2,1H3/t13-,16-/m0/s1	COc1ccc2c(c1)O[C@H]1c3ccc(O)cc3OC[C@@H]21	C16H14O4	270.0892089	3.0105	COc1ccc2c(c1)OC1c3ccc(O)cc3OCC21	336327	(6aR,11aR)-9-methoxy-6a,11a-dihydro-6H-[1]benzofuro[3,2-c]chromen-3-ol	Medicarpin	2	0	Shikimates and Phenylpropanoids	Isoflavonoids	Pterocarpan	1608	Organic compounds	Phenylpropanoids and polyketides	Isoflavonoids	Pterocarpans	http://www.wikidata.org/entity/Q87613622	Butea frondosa	7677617	NA	170163	Eukaryota	Archaeplastida	Streptophyta	Magnoliopsida	Fabales	Fabaceae	Phaseoleae	Butea	NA	http://www.wikidata.org/entity/Q44650985	10.1016/J.BMCL.2008.12.064	NA
30	Butea monosperma	Butea	429430	http://www.wikidata.org/entity/Q3155537	DXDRHHKMWQZJHT-FPYGCLRLSA-N	InChI=1S/C15H12O4/c16-11-4-1-10(2-5-11)3-8-14(18)13-7-6-12(17)9-15(13)19/h1-9,16-17,19H/b8-3+	O=C(/C=C/c1ccc(O)cc1)c1ccc(O)cc1O	C15H12O4	256.0735589	2.6995	O=C(C=Cc1ccc(O)cc1)c1ccc(O)cc1O	638278	(E)-1-(2,4-dihydroxyphenyl)-3-(4-hydroxyphenyl)prop-2-en-1-one	Isoliquiritigenin	0	0	Shikimates and Phenylpropanoids	Flavonoids	Chalcones	3472	Organic compounds	Phenylpropanoids and polyketides	Linear 1,3-diarylpropanoids	2'-Hydroxychalcones	http://www.wikidata.org/entity/Q942203	Butea monosperma	8234570	56060	170163	Eukaryota	Archaeplastida	Streptophyta	Magnoliopsida	Fabales	Fabaceae	Phaseoleae	Butea	NA	http://www.wikidata.org/entity/Q46066434	10.1248/CPB.57.428	NA
31	Butea monosperma	Butea	429428	http://www.wikidata.org/entity/Q6557526	FURUXTVZLHCCNA-AWEZNQCLSA-N	InChI=1S/C15H12O4/c16-10-3-1-9(2-4-10)14-8-13(18)12-6-5-11(17)7-15(12)19-14/h1-7,14,16-17H,8H2/t14-/m0/s1	O=C1C[C@@H](c2ccc(O)cc2)Oc2cc(O)ccc21	C15H12O4	256.0735589	2.8043	O=C1CC(c2ccc(O)cc2)Oc2cc(O)ccc21	114829	(2S)-7-hydroxy-2-(4-hydroxyphenyl)-2,3-dihydrochromen-4-one	Liquiritigenin	1	0	Shikimates and Phenylpropanoids	Flavonoids	Flavanones	1632	Organic compounds	Phenylpropanoids and polyketides	Flavonoids	Flavanones	http://www.wikidata.org/entity/Q942203	Butea monosperma	8234570	56060	170163	Eukaryota	Archaeplastida	Streptophyta	Magnoliopsida	Fabales	Fabaceae	Phaseoleae	Butea	NA	http://www.wikidata.org/entity/Q46066434	10.1248/CPB.57.428	NA
32	Butea monosperma	Butea	264986	http://www.wikidata.org/entity/Q27105693	KJGPBYUQZLUKLL-UHFFFAOYSA-N	InChI=1S/C17H14O5/c1-20-11-5-3-10(4-6-11)13-9-22-15-8-14(18)16(21-2)7-12(15)17(13)19/h3-9,18H,1-2H3	COc1ccc(-c2coc3cc(O)c(OC)cc3c2=O)cc1	C17H14O5	298.0841235	3.1828	COc1ccc(-c2coc3cc(O)c(OC)cc3c2=O)cc1	5281704	7-hydroxy-6-methoxy-3-(4-methoxyphenyl)chromen-4-one	Afrormosin	0	0	Shikimates and Phenylpropanoids	Isoflavonoids	Isoflavones	2687	Organic compounds	Phenylpropanoids and polyketides	Isoflavonoids	4'-O-methylisoflavones	http://www.wikidata.org/entity/Q942203	Butea monosperma	8234570	56060	170163	Eukaryota	Archaeplastida	Streptophyta	Magnoliopsida	Fabales	Fabaceae	Phaseoleae	Butea	NA	http://www.wikidata.org/entity/Q104921255	10.3987/COM-11-12275	NA
33	Butea monosperma	Butea	491091	http://www.wikidata.org/entity/Q27095028	LNIQZRIHAMVRJA-UHFFFAOYSA-N	InChI=1S/C16H12O4/c1-19-12-6-7-13-15(8-12)20-9-14(16(13)18)10-2-4-11(17)5-3-10/h2-9,17H,1H3	COc1ccc2c(=O)c(-c3ccc(O)cc3)coc2c1	C16H12O4	268.0735589	3.1742	COc1ccc2c(=O)c(-c3ccc(O)cc3)coc2c1	3764	3-(4-hydroxyphenyl)-7-methoxychromen-4-one	Isoformononetin	0	0	Shikimates and Phenylpropanoids	Isoflavonoids	Isoflavones	2689	Organic compounds	Phenylpropanoids and polyketides	Isoflavonoids	7-O-methylisoflavones	http://www.wikidata.org/entity/Q942203	Butea monosperma	8234570	56060	170163	Eukaryota	Archaeplastida	Streptophyta	Magnoliopsida	Fabales	Fabaceae	Phaseoleae	Butea	NA	http://www.wikidata.org/entity/Q44650985	10.1016/J.BMCL.2008.12.064	NA
34	Butea monosperma	Butea	264993	http://www.wikidata.org/entity/Q3116775	SQFSKOYWJBQGKQ-UHFFFAOYSA-N	InChI=1S/C16H12O6/c1-21-10-4-2-8(3-5-10)16-15(20)14(19)13-11(18)6-9(17)7-12(13)22-16/h2-7,17-18,20H,1H3	COc1ccc(-c2oc3cc(O)cc(O)c3c(=O)c2O)cc1	C16H12O6	300.0633881	2.5854	COc1ccc(-c2oc3cc(O)cc(O)c3c(=O)c2O)cc1	5281666	3,5,7-trihydroxy-2-(4-methoxyphenyl)chromen-4-one	Kaempferide	0	0	Shikimates and Phenylpropanoids	Flavonoids	Flavonols	1136	Organic compounds	Phenylpropanoids and polyketides	Flavonoids	Flavonols	http://www.wikidata.org/entity/Q942203	Butea monosperma	8234570	56060	170163	Eukaryota	Archaeplastida	Streptophyta	Magnoliopsida	Fabales	Fabaceae	Phaseoleae	Butea	NA	http://www.wikidata.org/entity/Q104921255	10.3987/COM-11-12275	NA
35	Butea superba	Butea	188213	http://www.wikidata.org/entity/Q408859	HKQYGTCOTHHOMP-UHFFFAOYSA-N	InChI=1S/C16H12O4/c1-19-12-5-2-10(3-6-12)14-9-20-15-8-11(17)4-7-13(15)16(14)18/h2-9,17H,1H3	COc1ccc(-c2coc3cc(O)ccc3c2=O)cc1	C16H12O4	268.0735589	3.1742	COc1ccc(-c2coc3cc(O)ccc3c2=O)cc1	5280378	7-hydroxy-3-(4-methoxyphenyl)chromen-4-one	Formononetin	0	0	Shikimates and Phenylpropanoids	Isoflavonoids	Isoflavones	2687	Organic compounds	Phenylpropanoids and polyketides	Isoflavonoids	4'-O-methylisoflavones	http://www.wikidata.org/entity/Q1759047	Butea superba	2940413	480422	221084	Eukaryota	Archaeplastida	Streptophyta	Magnoliopsida	Fabales	Fabaceae	Phaseoleae	Butea	NA	http://www.wikidata.org/entity/Q109726936	10.3987/COM-05-10350	NA
36	Butea superba	Butea	188215	http://www.wikidata.org/entity/Q5024637	ZZAJQOPSWWVMBI-UHFFFAOYSA-N	InChI=1S/C16H12O5/c1-20-14-5-2-9(6-13(14)18)12-8-21-15-7-10(17)3-4-11(15)16(12)19/h2-8,17-18H,1H3	COc1ccc(-c2coc3cc(O)ccc3c2=O)cc1O	C16H12O5	284.0684735	2.8798	COc1ccc(-c2coc3cc(O)ccc3c2=O)cc1O	5280448	7-hydroxy-3-(3-hydroxy-4-methoxyphenyl)chromen-4-one	Calycosin	0	0	Shikimates and Phenylpropanoids	Isoflavonoids	Isoflavones	3651	Organic compounds	Phenylpropanoids and polyketides	Isoflavonoids	3'-hydroxy,4'-methoxyisoflavonoids	http://www.wikidata.org/entity/Q1759047	Butea superba	2940413	480422	221084	Eukaryota	Archaeplastida	Streptophyta	Magnoliopsida	Fabales	Fabaceae	Phaseoleae	Butea	NA	http://www.wikidata.org/entity/Q109726936	10.3987/COM-05-10350	NA
37	Butea superba	Butea	188209	http://www.wikidata.org/entity/Q908865	ZZIALNLLNHEQPJ-UHFFFAOYSA-N	InChI=1S/C15H8O5/c16-7-1-3-9-11(5-7)19-14-10-4-2-8(17)6-12(10)20-15(18)13(9)14/h1-6,16-17H	O=c1oc2cc(O)ccc2c2oc3cc(O)ccc3c12	C15H8O5	268.0371734	3.1036	O=c1oc2cc(O)ccc2c2oc3cc(O)ccc3c12	5281707	3,9-dihydroxy-[1]benzofuro[3,2-c]chromen-6-one	Coumestrol	0	0	Shikimates and Phenylpropanoids	Isoflavonoids	Coumestan	354	Organic compounds	Phenylpropanoids and polyketides	Isoflavonoids	Coumestans	http://www.wikidata.org/entity/Q1759047	Butea superba	2940413	480422	221084	Eukaryota	Archaeplastida	Streptophyta	Magnoliopsida	Fabales	Fabaceae	Phaseoleae	Butea	NA	http://www.wikidata.org/entity/Q109726936	10.3987/COM-05-10350	NA
38	Butea superba	Butea	188212	http://www.wikidata.org/entity/Q408732	ZQSIJRDFPHDXIC-UHFFFAOYSA-N	InChI=1S/C15H10O4/c16-10-3-1-9(2-4-10)13-8-19-14-7-11(17)5-6-12(14)15(13)18/h1-8,16-17H	O=c1c(-c2ccc(O)cc2)coc2cc(O)ccc12	C15H10O4	254.0579088	2.8712	O=c1c(-c2ccc(O)cc2)coc2cc(O)ccc12	5281708	7-hydroxy-3-(4-hydroxyphenyl)chromen-4-one	Daidzein	0	0	Shikimates and Phenylpropanoids	Isoflavonoids	Isoflavones	494	Organic compounds	Phenylpropanoids and polyketides	Isoflavonoids	Isoflavones	http://www.wikidata.org/entity/Q1759047	Butea superba	2940413	480422	221084	Eukaryota	Archaeplastida	Streptophyta	Magnoliopsida	Fabales	Fabaceae	Phaseoleae	Butea	NA	http://www.wikidata.org/entity/Q109726936	10.3987/COM-05-10350	NA
39	Butea superba	Butea	188211	http://www.wikidata.org/entity/Q415957	TZBJGXHYKVUXJN-UHFFFAOYSA-N	InChI=1S/C15H10O5/c16-9-3-1-8(2-4-9)11-7-20-13-6-10(17)5-12(18)14(13)15(11)19/h1-7,16-18H	O=c1c(-c2ccc(O)cc2)coc2cc(O)cc(O)c12	C15H10O5	270.0528234	2.5768	O=c1c(-c2ccc(O)cc2)coc2cc(O)cc(O)c12	5280961	5,7-dihydroxy-3-(4-hydroxyphenyl)chromen-4-one	Genistein	0	0	Shikimates and Phenylpropanoids	Isoflavonoids	Isoflavones	494	Organic compounds	Phenylpropanoids and polyketides	Isoflavonoids	Isoflavones	http://www.wikidata.org/entity/Q1759047	Butea superba	2940413	480422	221084	Eukaryota	Archaeplastida	Streptophyta	Magnoliopsida	Fabales	Fabaceae	Phaseoleae	Butea	NA	http://www.wikidata.org/entity/Q109726936	10.3987/COM-05-10350	NA
40	Cajanus cajan	Cajanus	719687	http://www.wikidata.org/entity/Q27104983	ALFNTRJPGFNJQV-UHFFFAOYSA-N	InChI=1S/C16H12O6/c1-21-9-5-13(19)15-14(6-9)22-7-11(16(15)20)10-3-2-8(17)4-12(10)18/h2-7,17-19H,1H3	COc1cc(O)c2c(=O)c(-c3ccc(O)cc3O)coc2c1	C16H12O6	300.0633881	2.5854	COc1cc(O)c2c(=O)c(-c3ccc(O)cc3O)coc2c1	5281706	3-(2,4-dihydroxyphenyl)-5-hydroxy-7-methoxychromen-4-one	Cajanin	0	0	Shikimates and Phenylpropanoids	Isoflavonoids	Isoflavones	2689	Organic compounds	Phenylpropanoids and polyketides	Isoflavonoids	7-O-methylisoflavones	http://www.wikidata.org/entity/Q632559	Cajanus cajan	2960383	3821	612448	Eukaryota	Archaeplastida	Streptophyta	Magnoliopsida	Fabales	Fabaceae	Phaseoleae	Cajanus	NA	http://www.wikidata.org/entity/Q28319596	10.1515/ZNC-1976-9-1005	NA
41	Cajanus cajan	Cajanus	107658	http://www.wikidata.org/entity/Q424567	KZNIFHPLKGYRTM-UHFFFAOYSA-N	InChI=1S/C15H10O5/c16-9-3-1-8(2-4-9)13-7-12(19)15-11(18)5-10(17)6-14(15)20-13/h1-7,16-18H	O=c1cc(-c2ccc(O)cc2)oc2cc(O)cc(O)c12	C15H10O5	270.0528234	2.5768	O=c1cc(-c2ccc(O)cc2)oc2cc(O)cc(O)c12	5280443	5,7-dihydroxy-2-(4-hydroxyphenyl)chromen-4-one	Apigenin	0	0	Shikimates and Phenylpropanoids	Flavonoids	Flavones	1615	Organic compounds	Phenylpropanoids and polyketides	Flavonoids	Flavones	http://www.wikidata.org/entity/Q632559	Cajanus cajan	2960383	3821	612448	Eukaryota	Archaeplastida	Streptophyta	Magnoliopsida	Fabales	Fabaceae	Phaseoleae	Cajanus	NA	http://www.wikidata.org/entity/Q104846611	10.1016/S0031-9422(00)83010-1	NA
42	Cajanus cajan	Cajanus	729312	http://www.wikidata.org/entity/Q104393740	RYYWWFXWFMYKJM-UHFFFAOYSA-N	InChI=1S/C17H16O6/c1-21-10-6-13(19)16-15(7-10)23-8-12(17(16)20)11-4-3-9(18)5-14(11)22-2/h3-7,12,18-19H,8H2,1-2H3	COc1cc(O)c2c(c1)OCC(c1ccc(O)cc1OC)C2=O	C17H16O6	316.0946882	2.4739	COc1cc(O)c2c(c1)OCC(c1ccc(O)cc1OC)C2=O	442670	5-hydroxy-3-(4-hydroxy-2-methoxyphenyl)-7-methoxy-2,3-dihydrochromen-4-one	Cajanol	1	1	Shikimates and Phenylpropanoids	Isoflavonoids	Isoflavanones	2602	Organic compounds	Phenylpropanoids and polyketides	Isoflavonoids	7-O-methylated isoflavonoids	http://www.wikidata.org/entity/Q632559	Cajanus cajan	2960383	3821	612448	Eukaryota	Archaeplastida	Streptophyta	Magnoliopsida	Fabales	Fabaceae	Phaseoleae	Cajanus	NA	http://www.wikidata.org/entity/Q39679027	10.1016/J.CBI.2010.07.009	NA
43	Cajanus cajan	Cajanus	107657	http://www.wikidata.org/entity/Q259075	SGEWCQFRYRRZDC-VPRICQMDSA-N	InChI=1S/C21H20O10/c22-7-14-17(27)18(28)19(29)21(31-14)16-11(25)5-10(24)15-12(26)6-13(30-20(15)16)8-1-3-9(23)4-2-8/h1-6,14,17-19,21-25,27-29H,7H2/t14-,17-,18+,19-,21+/m1/s1	O=c1cc(-c2ccc(O)cc2)oc2c([C@@H]3O[C@H](CO)[C@@H](O)[C@H](O)[C@H]3O)c(O)cc(O)c12	C21H20O10	432.1056468	0.0917	O=c1cc(-c2ccc(O)cc2)oc2c(C3OC(CO)C(O)C(O)C3O)c(O)cc(O)c12	5280441	5,7-dihydroxy-2-(4-hydroxyphenyl)-8-[(2S,3R,4R,5S,6R)-3,4,5-trihydroxy-6-(hydroxymethyl)oxan-2-yl]chromen-4-one	Vitexin	5	0	Shikimates and Phenylpropanoids	Flavonoids	Flavones	3535	Organic compounds	Phenylpropanoids and polyketides	Flavonoids	Flavonoid 8-C-glycosides	http://www.wikidata.org/entity/Q632559	Cajanus cajan	2960383	3821	612448	Eukaryota	Archaeplastida	Streptophyta	Magnoliopsida	Fabales	Fabaceae	Phaseoleae	Cajanus	NA	http://www.wikidata.org/entity/Q104846611	10.1016/S0031-9422(00)83010-1	NA
44	Cajanus cajan	Cajanus	670972	http://www.wikidata.org/entity/Q415957	TZBJGXHYKVUXJN-UHFFFAOYSA-N	InChI=1S/C15H10O5/c16-9-3-1-8(2-4-9)11-7-20-13-6-10(17)5-12(18)14(13)15(11)19/h1-7,16-18H	O=c1c(-c2ccc(O)cc2)coc2cc(O)cc(O)c12	C15H10O5	270.0528234	2.5768	O=c1c(-c2ccc(O)cc2)coc2cc(O)cc(O)c12	5280961	5,7-dihydroxy-3-(4-hydroxyphenyl)chromen-4-one	Genistein	0	0	Shikimates and Phenylpropanoids	Isoflavonoids	Isoflavones	494	Organic compounds	Phenylpropanoids and polyketides	Isoflavonoids	Isoflavones	http://www.wikidata.org/entity/Q632559	Cajanus cajan	2960383	3821	612448	Eukaryota	Archaeplastida	Streptophyta	Magnoliopsida	Fabales	Fabaceae	Phaseoleae	Cajanus	NA	http://www.wikidata.org/entity/Q105267878	10.1016/0031-9422(79)80111-9	NA
45	Cajanus cajan	Cajanus	107659	http://www.wikidata.org/entity/Q415011	IQPNAANSBPBGFQ-UHFFFAOYSA-N	InChI=1S/C15H10O6/c16-8-4-11(19)15-12(20)6-13(21-14(15)5-8)7-1-2-9(17)10(18)3-7/h1-6,16-19H	O=c1cc(-c2ccc(O)c(O)c2)oc2cc(O)cc(O)c12	C15H10O6	286.047738	2.2824	O=c1cc(-c2ccc(O)c(O)c2)oc2cc(O)cc(O)c12	5280445	2-(3,4-dihydroxyphenyl)-5,7-dihydroxychromen-4-one	Luteolin	0	0	Shikimates and Phenylpropanoids	Flavonoids	Flavones	1615	Organic compounds	Phenylpropanoids and polyketides	Flavonoids	Flavones	http://www.wikidata.org/entity/Q632559	Cajanus cajan	2960383	3821	612448	Eukaryota	Archaeplastida	Streptophyta	Magnoliopsida	Fabales	Fabaceae	Phaseoleae	Cajanus	NA	http://www.wikidata.org/entity/Q104846611	10.1016/S0031-9422(00)83010-1	NA
46	Caragana acanthophylla	Caragana	591179	http://www.wikidata.org/entity/Q56036865	NSRJSISNDPOJOP-BBRMVZONSA-N	InChI=1S/C16H14O4/c1-18-10-3-5-11-13-8-19-14-6-9(17)2-4-12(14)16(13)20-15(11)7-10/h2-7,13,16-17H,8H2,1H3/t13-,16-/m0/s1	COc1ccc2c(c1)O[C@H]1c3ccc(O)cc3OC[C@@H]21	C16H14O4	270.0892089	3.0105	COc1ccc2c(c1)OC1c3ccc(O)cc3OCC21	336327	(6aR,11aR)-9-methoxy-6a,11a-dihydro-6H-[1]benzofuro[3,2-c]chromen-3-ol	Medicarpin	2	0	Shikimates and Phenylpropanoids	Isoflavonoids	Pterocarpan	1608	Organic compounds	Phenylpropanoids and polyketides	Isoflavonoids	Pterocarpans	http://www.wikidata.org/entity/Q10898518	Caragana acanthophylla	2943341	390493	29478	Eukaryota	Archaeplastida	Streptophyta	Magnoliopsida	Fabales	Fabaceae	Caraganeae	Caragana	NA	http://www.wikidata.org/entity/Q105033837	10.1515/ZNC-1979-3-424	NA
47	Caragana ambigua	Caragana	591166	http://www.wikidata.org/entity/Q56036865	NSRJSISNDPOJOP-BBRMVZONSA-N	InChI=1S/C16H14O4/c1-18-10-3-5-11-13-8-19-14-6-9(17)2-4-12(14)16(13)20-15(11)7-10/h2-7,13,16-17H,8H2,1H3/t13-,16-/m0/s1	COc1ccc2c(c1)O[C@H]1c3ccc(O)cc3OC[C@@H]21	C16H14O4	270.0892089	3.0105	COc1ccc2c(c1)OC1c3ccc(O)cc3OCC21	336327	(6aR,11aR)-9-methoxy-6a,11a-dihydro-6H-[1]benzofuro[3,2-c]chromen-3-ol	Medicarpin	2	0	Shikimates and Phenylpropanoids	Isoflavonoids	Pterocarpan	1608	Organic compounds	Phenylpropanoids and polyketides	Isoflavonoids	Pterocarpans	http://www.wikidata.org/entity/Q15489068	Caragana ambigua	2943158	626686	806585	Eukaryota	Archaeplastida	Streptophyta	Magnoliopsida	Fabales	Fabaceae	Caraganeae	Caragana	NA	http://www.wikidata.org/entity/Q105033837	10.1515/ZNC-1979-3-424	NA
48	Caragana arborescens	Caragana	115782	http://www.wikidata.org/entity/Q407857	IKGXIBQEEMLURG-NVPNHPEKSA-N	InChI=1S/C27H30O16/c1-8-17(32)20(35)22(37)26(40-8)39-7-15-18(33)21(36)23(38)27(42-15)43-25-19(34)16-13(31)5-10(28)6-14(16)41-24(25)9-2-3-11(29)12(30)4-9/h2-6,8,15,17-18,20-23,26-33,35-38H,7H2,1H3/t8-,15+,17-,18+,20+,21-,22+,23+,26+,27-/m0/s1	C[C@@H]1O[C@@H](OC[C@H]2O[C@@H](Oc3c(-c4ccc(O)c(O)c4)oc4cc(O)cc(O)c4c3=O)[C@H](O)[C@@H](O)[C@@H]2O)[C@H](O)[C@H](O)[C@H]1O	C27H30O16	610.1533849	-1.6871	CC1OC(OCC2OC(Oc3c(-c4ccc(O)c(O)c4)oc4cc(O)cc(O)c4c3=O)C(O)C(O)C2O)C(O)C(O)C1O	5280805	2-(3,4-dihydroxyphenyl)-5,7-dihydroxy-3-[(2S,3R,4S,5S,6R)-3,4,5-trihydroxy-6-[[(2R,3R,4R,5R,6S)-3,4,5-trihydroxy-6-methyloxan-2-yl]oxymethyl]oxan-2-yl]oxychromen-4-one	Rutin	10	0	Shikimates and Phenylpropanoids	Flavonoids	Flavonols	3531	Organic compounds	Phenylpropanoids and polyketides	Flavonoids	Flavonoid-3-O-glycosides	http://www.wikidata.org/entity/Q162124	Caragana arborescens	2943190	20484	110854	Eukaryota	Archaeplastida	Streptophyta	Magnoliopsida	Fabales	Fabaceae	Caraganeae	Caragana	NA	http://www.wikidata.org/entity/Q104848047	10.1007/BF00597817	NA
49	Caragana arborescens	Caragana	591163	http://www.wikidata.org/entity/Q56036865	NSRJSISNDPOJOP-BBRMVZONSA-N	InChI=1S/C16H14O4/c1-18-10-3-5-11-13-8-19-14-6-9(17)2-4-12(14)16(13)20-15(11)7-10/h2-7,13,16-17H,8H2,1H3/t13-,16-/m0/s1	COc1ccc2c(c1)O[C@H]1c3ccc(O)cc3OC[C@@H]21	C16H14O4	270.0892089	3.0105	COc1ccc2c(c1)OC1c3ccc(O)cc3OCC21	336327	(6aR,11aR)-9-methoxy-6a,11a-dihydro-6H-[1]benzofuro[3,2-c]chromen-3-ol	Medicarpin	2	0	Shikimates and Phenylpropanoids	Isoflavonoids	Pterocarpan	1608	Organic compounds	Phenylpropanoids and polyketides	Isoflavonoids	Pterocarpans	http://www.wikidata.org/entity/Q162124	Caragana arborescens	2943190	20484	110854	Eukaryota	Archaeplastida	Streptophyta	Magnoliopsida	Fabales	Fabaceae	Caraganeae	Caragana	NA	http://www.wikidata.org/entity/Q105033837	10.1515/ZNC-1979-3-424	NA
50	Caragana arborescens	Caragana	115779	http://www.wikidata.org/entity/Q409478	REFJWTPEDVJJIY-UHFFFAOYSA-N	InChI=1S/C15H10O7/c16-7-4-10(19)12-11(5-7)22-15(14(21)13(12)20)6-1-2-8(17)9(18)3-6/h1-5,16-19,21H	O=c1c(O)c(-c2ccc(O)c(O)c2)oc2cc(O)cc(O)c12	C15H10O7	302.0426527	1.988	O=c1c(O)c(-c2ccc(O)c(O)c2)oc2cc(O)cc(O)c12	5280343	2-(3,4-dihydroxyphenyl)-3,5,7-trihydroxychromen-4-one	Quercetin	0	0	Shikimates and Phenylpropanoids	Flavonoids	Flavonols	1136	Organic compounds	Phenylpropanoids and polyketides	Flavonoids	Flavonols	http://www.wikidata.org/entity/Q162124	Caragana arborescens	2943190	20484	110854	Eukaryota	Archaeplastida	Streptophyta	Magnoliopsida	Fabales	Fabaceae	Caraganeae	Caragana	NA	http://www.wikidata.org/entity/Q104848047	10.1007/BF00597817	NA
51	Caragana aurantiaca	Caragana	115776	http://www.wikidata.org/entity/Q951449	IKMDFBPHZNJCSN-UHFFFAOYSA-N	InChI=1S/C15H10O8/c16-6-3-7(17)11-10(4-6)23-15(14(22)13(11)21)5-1-8(18)12(20)9(19)2-5/h1-4,16-20,22H	O=c1c(O)c(-c2cc(O)c(O)c(O)c2)oc2cc(O)cc(O)c12	C15H10O8	318.0375673	1.6936	O=c1c(O)c(-c2cc(O)c(O)c(O)c2)oc2cc(O)cc(O)c12	5281672	3,5,7-trihydroxy-2-(3,4,5-trihydroxyphenyl)chromen-4-one	Myricetin	0	0	Shikimates and Phenylpropanoids	Flavonoids	Flavonols	1136	Organic compounds	Phenylpropanoids and polyketides	Flavonoids	Flavonols	http://www.wikidata.org/entity/Q1437439	Caragana aurantiaca	2943255	626687	806587	Eukaryota	Archaeplastida	Streptophyta	Magnoliopsida	Fabales	Fabaceae	Caraganeae	Caragana	NA	http://www.wikidata.org/entity/Q104848047	10.1007/BF00597817	NA
52	Caragana aurantiaca	Caragana	585846	http://www.wikidata.org/entity/Q407857	IKGXIBQEEMLURG-NVPNHPEKSA-N	InChI=1S/C27H30O16/c1-8-17(32)20(35)22(37)26(40-8)39-7-15-18(33)21(36)23(38)27(42-15)43-25-19(34)16-13(31)5-10(28)6-14(16)41-24(25)9-2-3-11(29)12(30)4-9/h2-6,8,15,17-18,20-23,26-33,35-38H,7H2,1H3/t8-,15+,17-,18+,20+,21-,22+,23+,26+,27-/m0/s1	C[C@@H]1O[C@@H](OC[C@H]2O[C@@H](Oc3c(-c4ccc(O)c(O)c4)oc4cc(O)cc(O)c4c3=O)[C@H](O)[C@@H](O)[C@@H]2O)[C@H](O)[C@H](O)[C@H]1O	C27H30O16	610.1533849	-1.6871	CC1OC(OCC2OC(Oc3c(-c4ccc(O)c(O)c4)oc4cc(O)cc(O)c4c3=O)C(O)C(O)C2O)C(O)C(O)C1O	5280805	2-(3,4-dihydroxyphenyl)-5,7-dihydroxy-3-[(2S,3R,4S,5S,6R)-3,4,5-trihydroxy-6-[[(2R,3R,4R,5R,6S)-3,4,5-trihydroxy-6-methyloxan-2-yl]oxymethyl]oxan-2-yl]oxychromen-4-one	Rutin	10	0	Shikimates and Phenylpropanoids	Flavonoids	Flavonols	3531	Organic compounds	Phenylpropanoids and polyketides	Flavonoids	Flavonoid-3-O-glycosides	http://www.wikidata.org/entity/Q1437439	Caragana aurantiaca	2943255	626687	806587	Eukaryota	Archaeplastida	Streptophyta	Magnoliopsida	Fabales	Fabaceae	Caraganeae	Caragana	NA	http://www.wikidata.org/entity/Q104922713	10.1007/BF00600850	NA
53	Caragana aurantiaca	Caragana	591194	http://www.wikidata.org/entity/Q56036865	NSRJSISNDPOJOP-BBRMVZONSA-N	InChI=1S/C16H14O4/c1-18-10-3-5-11-13-8-19-14-6-9(17)2-4-12(14)16(13)20-15(11)7-10/h2-7,13,16-17H,8H2,1H3/t13-,16-/m0/s1	COc1ccc2c(c1)O[C@H]1c3ccc(O)cc3OC[C@@H]21	C16H14O4	270.0892089	3.0105	COc1ccc2c(c1)OC1c3ccc(O)cc3OCC21	336327	(6aR,11aR)-9-methoxy-6a,11a-dihydro-6H-[1]benzofuro[3,2-c]chromen-3-ol	Medicarpin	2	0	Shikimates and Phenylpropanoids	Isoflavonoids	Pterocarpan	1608	Organic compounds	Phenylpropanoids and polyketides	Isoflavonoids	Pterocarpans	http://www.wikidata.org/entity/Q1437439	Caragana aurantiaca	2943255	626687	806587	Eukaryota	Archaeplastida	Streptophyta	Magnoliopsida	Fabales	Fabaceae	Caraganeae	Caragana	NA	http://www.wikidata.org/entity/Q105033837	10.1515/ZNC-1979-3-424	NA
54	Caragana boisii	Caragana	591183	http://www.wikidata.org/entity/Q56036865	NSRJSISNDPOJOP-BBRMVZONSA-N	InChI=1S/C16H14O4/c1-18-10-3-5-11-13-8-19-14-6-9(17)2-4-12(14)16(13)20-15(11)7-10/h2-7,13,16-17H,8H2,1H3/t13-,16-/m0/s1	COc1ccc2c(c1)O[C@H]1c3ccc(O)cc3OC[C@@H]21	C16H14O4	270.0892089	3.0105	COc1ccc2c(c1)OC1c3ccc(O)cc3OCC21	336327	(6aR,11aR)-9-methoxy-6a,11a-dihydro-6H-[1]benzofuro[3,2-c]chromen-3-ol	Medicarpin	2	0	Shikimates and Phenylpropanoids	Isoflavonoids	Pterocarpan	1608	Organic compounds	Phenylpropanoids and polyketides	Isoflavonoids	Pterocarpans	http://www.wikidata.org/entity/Q11075537	Caragana boisii	2943186	626688	806567	Eukaryota	Archaeplastida	Streptophyta	Magnoliopsida	Fabales	Fabaceae	Caraganeae	Caragana	NA	http://www.wikidata.org/entity/Q105033837	10.1515/ZNC-1979-3-424	NA
55	Caragana brevispina	Caragana	591177	http://www.wikidata.org/entity/Q56036865	NSRJSISNDPOJOP-BBRMVZONSA-N	InChI=1S/C16H14O4/c1-18-10-3-5-11-13-8-19-14-6-9(17)2-4-12(14)16(13)20-15(11)7-10/h2-7,13,16-17H,8H2,1H3/t13-,16-/m0/s1	COc1ccc2c(c1)O[C@H]1c3ccc(O)cc3OC[C@@H]21	C16H14O4	270.0892089	3.0105	COc1ccc2c(c1)OC1c3ccc(O)cc3OCC21	336327	(6aR,11aR)-9-methoxy-6a,11a-dihydro-6H-[1]benzofuro[3,2-c]chromen-3-ol	Medicarpin	2	0	Shikimates and Phenylpropanoids	Isoflavonoids	Pterocarpan	1608	Organic compounds	Phenylpropanoids and polyketides	Isoflavonoids	Pterocarpans	http://www.wikidata.org/entity/Q15488433	Caragana brevispina	2943300	626672	78101	Eukaryota	Archaeplastida	Streptophyta	Magnoliopsida	Fabales	Fabaceae	Caraganeae	Caragana	NA	http://www.wikidata.org/entity/Q105033837	10.1515/ZNC-1979-3-424	NA
56	Caragana conferta	Caragana	690144	http://www.wikidata.org/entity/Q408859	HKQYGTCOTHHOMP-UHFFFAOYSA-N	InChI=1S/C16H12O4/c1-19-12-5-2-10(3-6-12)14-9-20-15-8-11(17)4-7-13(15)16(14)18/h2-9,17H,1H3	COc1ccc(-c2coc3cc(O)ccc3c2=O)cc1	C16H12O4	268.0735589	3.1742	COc1ccc(-c2coc3cc(O)ccc3c2=O)cc1	5280378	7-hydroxy-3-(4-methoxyphenyl)chromen-4-one	Formononetin	0	0	Shikimates and Phenylpropanoids	Isoflavonoids	Isoflavones	2687	Organic compounds	Phenylpropanoids and polyketides	Isoflavonoids	4'-O-methylisoflavones	http://www.wikidata.org/entity/Q15488801	Caragana conferta	2943223	626677	78091	Eukaryota	Archaeplastida	Streptophyta	Magnoliopsida	Fabales	Fabaceae	Caraganeae	Caragana	NA	http://www.wikidata.org/entity/Q104923532	10.1007/S10600-010-9725-Z	NA
57	Caragana conferta	Caragana	591165	http://www.wikidata.org/entity/Q56036865	NSRJSISNDPOJOP-BBRMVZONSA-N	InChI=1S/C16H14O4/c1-18-10-3-5-11-13-8-19-14-6-9(17)2-4-12(14)16(13)20-15(11)7-10/h2-7,13,16-17H,8H2,1H3/t13-,16-/m0/s1	COc1ccc2c(c1)O[C@H]1c3ccc(O)cc3OC[C@@H]21	C16H14O4	270.0892089	3.0105	COc1ccc2c(c1)OC1c3ccc(O)cc3OCC21	336327	(6aR,11aR)-9-methoxy-6a,11a-dihydro-6H-[1]benzofuro[3,2-c]chromen-3-ol	Medicarpin	2	0	Shikimates and Phenylpropanoids	Isoflavonoids	Pterocarpan	1608	Organic compounds	Phenylpropanoids and polyketides	Isoflavonoids	Pterocarpans	http://www.wikidata.org/entity/Q15488801	Caragana conferta	2943223	626677	78091	Eukaryota	Archaeplastida	Streptophyta	Magnoliopsida	Fabales	Fabaceae	Caraganeae	Caragana	NA	http://www.wikidata.org/entity/Q105033837	10.1515/ZNC-1979-3-424	NA
58	Caragana decorticans	Caragana	591178	http://www.wikidata.org/entity/Q56036865	NSRJSISNDPOJOP-BBRMVZONSA-N	InChI=1S/C16H14O4/c1-18-10-3-5-11-13-8-19-14-6-9(17)2-4-12(14)16(13)20-15(11)7-10/h2-7,13,16-17H,8H2,1H3/t13-,16-/m0/s1	COc1ccc2c(c1)O[C@H]1c3ccc(O)cc3OC[C@@H]21	C16H14O4	270.0892089	3.0105	COc1ccc2c(c1)OC1c3ccc(O)cc3OCC21	336327	(6aR,11aR)-9-methoxy-6a,11a-dihydro-6H-[1]benzofuro[3,2-c]chromen-3-ol	Medicarpin	2	0	Shikimates and Phenylpropanoids	Isoflavonoids	Pterocarpan	1608	Organic compounds	Phenylpropanoids and polyketides	Isoflavonoids	Pterocarpans	http://www.wikidata.org/entity/Q15489334	Caragana decorticans	2943160	626689	806570	Eukaryota	Archaeplastida	Streptophyta	Magnoliopsida	Fabales	Fabaceae	Caraganeae	Caragana	NA	http://www.wikidata.org/entity/Q105033837	10.1515/ZNC-1979-3-424	NA
59	Caragana densa	Caragana	591192	http://www.wikidata.org/entity/Q56036865	NSRJSISNDPOJOP-BBRMVZONSA-N	InChI=1S/C16H14O4/c1-18-10-3-5-11-13-8-19-14-6-9(17)2-4-12(14)16(13)20-15(11)7-10/h2-7,13,16-17H,8H2,1H3/t13-,16-/m0/s1	COc1ccc2c(c1)O[C@H]1c3ccc(O)cc3OC[C@@H]21	C16H14O4	270.0892089	3.0105	COc1ccc2c(c1)OC1c3ccc(O)cc3OCC21	336327	(6aR,11aR)-9-methoxy-6a,11a-dihydro-6H-[1]benzofuro[3,2-c]chromen-3-ol	Medicarpin	2	0	Shikimates and Phenylpropanoids	Isoflavonoids	Pterocarpan	1608	Organic compounds	Phenylpropanoids and polyketides	Isoflavonoids	Pterocarpans	http://www.wikidata.org/entity/Q15246715	Caragana densa	2943294	403829	954745	Eukaryota	Archaeplastida	Streptophyta	Magnoliopsida	Fabales	Fabaceae	Caraganeae	Caragana	NA	http://www.wikidata.org/entity/Q105033837	10.1515/ZNC-1979-3-424	NA
60	Caragana erinacea	Caragana	591172	http://www.wikidata.org/entity/Q56036865	NSRJSISNDPOJOP-BBRMVZONSA-N	InChI=1S/C16H14O4/c1-18-10-3-5-11-13-8-19-14-6-9(17)2-4-12(14)16(13)20-15(11)7-10/h2-7,13,16-17H,8H2,1H3/t13-,16-/m0/s1	COc1ccc2c(c1)O[C@H]1c3ccc(O)cc3OC[C@@H]21	C16H14O4	270.0892089	3.0105	COc1ccc2c(c1)OC1c3ccc(O)cc3OCC21	336327	(6aR,11aR)-9-methoxy-6a,11a-dihydro-6H-[1]benzofuro[3,2-c]chromen-3-ol	Medicarpin	2	0	Shikimates and Phenylpropanoids	Isoflavonoids	Pterocarpan	1608	Organic compounds	Phenylpropanoids and polyketides	Isoflavonoids	Pterocarpans	http://www.wikidata.org/entity/Q11055895	Caragana erinacea	2943236	390495	29485	Eukaryota	Archaeplastida	Streptophyta	Magnoliopsida	Fabales	Fabaceae	Caraganeae	Caragana	NA	http://www.wikidata.org/entity/Q105033837	10.1515/ZNC-1979-3-424	NA
61	Caragana franchetiana	Caragana	591186	http://www.wikidata.org/entity/Q56036865	NSRJSISNDPOJOP-BBRMVZONSA-N	InChI=1S/C16H14O4/c1-18-10-3-5-11-13-8-19-14-6-9(17)2-4-12(14)16(13)20-15(11)7-10/h2-7,13,16-17H,8H2,1H3/t13-,16-/m0/s1	COc1ccc2c(c1)O[C@H]1c3ccc(O)cc3OC[C@@H]21	C16H14O4	270.0892089	3.0105	COc1ccc2c(c1)OC1c3ccc(O)cc3OCC21	336327	(6aR,11aR)-9-methoxy-6a,11a-dihydro-6H-[1]benzofuro[3,2-c]chromen-3-ol	Medicarpin	2	0	Shikimates and Phenylpropanoids	Isoflavonoids	Pterocarpan	1608	Organic compounds	Phenylpropanoids and polyketides	Isoflavonoids	Pterocarpans	http://www.wikidata.org/entity/Q10881089	Caragana franchetiana	2943217	483144	204017	Eukaryota	Archaeplastida	Streptophyta	Magnoliopsida	Fabales	Fabaceae	Caraganeae	Caragana	NA	http://www.wikidata.org/entity/Q105033837	10.1515/ZNC-1979-3-424	NA
62	Caragana frutex	Caragana	591196	http://www.wikidata.org/entity/Q56036865	NSRJSISNDPOJOP-BBRMVZONSA-N	InChI=1S/C16H14O4/c1-18-10-3-5-11-13-8-19-14-6-9(17)2-4-12(14)16(13)20-15(11)7-10/h2-7,13,16-17H,8H2,1H3/t13-,16-/m0/s1	COc1ccc2c(c1)O[C@H]1c3ccc(O)cc3OC[C@@H]21	C16H14O4	270.0892089	3.0105	COc1ccc2c(c1)OC1c3ccc(O)cc3OCC21	336327	(6aR,11aR)-9-methoxy-6a,11a-dihydro-6H-[1]benzofuro[3,2-c]chromen-3-ol	Medicarpin	2	0	Shikimates and Phenylpropanoids	Isoflavonoids	Pterocarpan	1608	Organic compounds	Phenylpropanoids and polyketides	Isoflavonoids	Pterocarpans	http://www.wikidata.org/entity/Q1017262	Caragana frutex	11019502	47643	187482	Eukaryota	Archaeplastida	Streptophyta	Magnoliopsida	Fabales	Fabaceae	Caraganeae	Caragana	NA	http://www.wikidata.org/entity/Q105033837	10.1515/ZNC-1979-3-424	NA
63	Caragana frutex	Caragana	115774	http://www.wikidata.org/entity/Q393336	IYRMWMYZSQPJKC-UHFFFAOYSA-N	InChI=1S/C15H10O6/c16-8-3-1-7(2-4-8)15-14(20)13(19)12-10(18)5-9(17)6-11(12)21-15/h1-6,16-18,20H	O=c1c(O)c(-c2ccc(O)cc2)oc2cc(O)cc(O)c12	C15H10O6	286.047738	2.2824	O=c1c(O)c(-c2ccc(O)cc2)oc2cc(O)cc(O)c12	5280863	3,5,7-trihydroxy-2-(4-hydroxyphenyl)chromen-4-one	Kaempferol	0	0	Shikimates and Phenylpropanoids	Flavonoids	Flavonols	1136	Organic compounds	Phenylpropanoids and polyketides	Flavonoids	Flavonols	http://www.wikidata.org/entity/Q1017262	Caragana frutex	11019502	47643	187482	Eukaryota	Archaeplastida	Streptophyta	Magnoliopsida	Fabales	Fabaceae	Caraganeae	Caragana	NA	http://www.wikidata.org/entity/Q104848047	10.1007/BF00597817	NA
64	Caragana frutex	Caragana	115773	http://www.wikidata.org/entity/Q416138	IZQSVPBOUDKVDZ-UHFFFAOYSA-N	InChI=1S/C16H12O7/c1-22-11-4-7(2-3-9(11)18)16-15(21)14(20)13-10(19)5-8(17)6-12(13)23-16/h2-6,17-19,21H,1H3	COc1cc(-c2oc3cc(O)cc(O)c3c(=O)c2O)ccc1O	C16H12O7	316.0583027	2.291	COc1cc(-c2oc3cc(O)cc(O)c3c(=O)c2O)ccc1O	5281654	3,5,7-trihydroxy-2-(4-hydroxy-3-methoxyphenyl)chromen-4-one	Isorhamnetin	0	0	Shikimates and Phenylpropanoids	Flavonoids	Flavonols	1136	Organic compounds	Phenylpropanoids and polyketides	Flavonoids	Flavonols	http://www.wikidata.org/entity/Q1017262	Caragana frutex	11019502	47643	187482	Eukaryota	Archaeplastida	Streptophyta	Magnoliopsida	Fabales	Fabaceae	Caraganeae	Caragana	NA	http://www.wikidata.org/entity/Q104848047	10.1007/BF00597817	NA
65	Caragana frutex	Caragana	115777	http://www.wikidata.org/entity/Q951449	IKMDFBPHZNJCSN-UHFFFAOYSA-N	InChI=1S/C15H10O8/c16-6-3-7(17)11-10(4-6)23-15(14(22)13(11)21)5-1-8(18)12(20)9(19)2-5/h1-4,16-20,22H	O=c1c(O)c(-c2cc(O)c(O)c(O)c2)oc2cc(O)cc(O)c12	C15H10O8	318.0375673	1.6936	O=c1c(O)c(-c2cc(O)c(O)c(O)c2)oc2cc(O)cc(O)c12	5281672	3,5,7-trihydroxy-2-(3,4,5-trihydroxyphenyl)chromen-4-one	Myricetin	0	0	Shikimates and Phenylpropanoids	Flavonoids	Flavonols	1136	Organic compounds	Phenylpropanoids and polyketides	Flavonoids	Flavonols	http://www.wikidata.org/entity/Q1017262	Caragana frutex	11019502	47643	187482	Eukaryota	Archaeplastida	Streptophyta	Magnoliopsida	Fabales	Fabaceae	Caraganeae	Caragana	NA	http://www.wikidata.org/entity/Q104848047	10.1007/BF00597817	NA
66	Caragana frutex	Caragana	115778	http://www.wikidata.org/entity/Q409478	REFJWTPEDVJJIY-UHFFFAOYSA-N	InChI=1S/C15H10O7/c16-7-4-10(19)12-11(5-7)22-15(14(21)13(12)20)6-1-2-8(17)9(18)3-6/h1-5,16-19,21H	O=c1c(O)c(-c2ccc(O)c(O)c2)oc2cc(O)cc(O)c12	C15H10O7	302.0426527	1.988	O=c1c(O)c(-c2ccc(O)c(O)c2)oc2cc(O)cc(O)c12	5280343	2-(3,4-dihydroxyphenyl)-3,5,7-trihydroxychromen-4-one	Quercetin	0	0	Shikimates and Phenylpropanoids	Flavonoids	Flavonols	1136	Organic compounds	Phenylpropanoids and polyketides	Flavonoids	Flavonols	http://www.wikidata.org/entity/Q1017262	Caragana frutex	11019502	47643	187482	Eukaryota	Archaeplastida	Streptophyta	Magnoliopsida	Fabales	Fabaceae	Caraganeae	Caragana	NA	http://www.wikidata.org/entity/Q104848047	10.1007/BF00597817	NA
67	Caragana gerardiana	Caragana	591171	http://www.wikidata.org/entity/Q56036865	NSRJSISNDPOJOP-BBRMVZONSA-N	InChI=1S/C16H14O4/c1-18-10-3-5-11-13-8-19-14-6-9(17)2-4-12(14)16(13)20-15(11)7-10/h2-7,13,16-17H,8H2,1H3/t13-,16-/m0/s1	COc1ccc2c(c1)O[C@H]1c3ccc(O)cc3OC[C@@H]21	C16H14O4	270.0892089	3.0105	COc1ccc2c(c1)OC1c3ccc(O)cc3OCC21	336327	(6aR,11aR)-9-methoxy-6a,11a-dihydro-6H-[1]benzofuro[3,2-c]chromen-3-ol	Medicarpin	2	0	Shikimates and Phenylpropanoids	Isoflavonoids	Pterocarpan	1608	Organic compounds	Phenylpropanoids and polyketides	Isoflavonoids	Pterocarpans	http://www.wikidata.org/entity/Q10910425	Caragana gerardiana	NA	626678	78110	Eukaryota	Archaeplastida	Streptophyta	Magnoliopsida	Fabales	Fabaceae	Caraganeae	Caragana	NA	http://www.wikidata.org/entity/Q105033837	10.1515/ZNC-1979-3-424	NA
68	Caragana grandiflora	Caragana	591167	http://www.wikidata.org/entity/Q56036865	NSRJSISNDPOJOP-BBRMVZONSA-N	InChI=1S/C16H14O4/c1-18-10-3-5-11-13-8-19-14-6-9(17)2-4-12(14)16(13)20-15(11)7-10/h2-7,13,16-17H,8H2,1H3/t13-,16-/m0/s1	COc1ccc2c(c1)O[C@H]1c3ccc(O)cc3OC[C@@H]21	C16H14O4	270.0892089	3.0105	COc1ccc2c(c1)OC1c3ccc(O)cc3OCC21	336327	(6aR,11aR)-9-methoxy-6a,11a-dihydro-6H-[1]benzofuro[3,2-c]chromen-3-ol	Medicarpin	2	0	Shikimates and Phenylpropanoids	Isoflavonoids	Pterocarpan	1608	Organic compounds	Phenylpropanoids and polyketides	Isoflavonoids	Pterocarpans	http://www.wikidata.org/entity/Q15490152	Caragana grandiflora	2943257	144173	702017	Eukaryota	Archaeplastida	Streptophyta	Magnoliopsida	Fabales	Fabaceae	Caraganeae	Caragana	NA	http://www.wikidata.org/entity/Q105033837	10.1515/ZNC-1979-3-424	NA
69	Caragana jubata	Caragana	591175	http://www.wikidata.org/entity/Q56036865	NSRJSISNDPOJOP-BBRMVZONSA-N	InChI=1S/C16H14O4/c1-18-10-3-5-11-13-8-19-14-6-9(17)2-4-12(14)16(13)20-15(11)7-10/h2-7,13,16-17H,8H2,1H3/t13-,16-/m0/s1	COc1ccc2c(c1)O[C@H]1c3ccc(O)cc3OC[C@@H]21	C16H14O4	270.0892089	3.0105	COc1ccc2c(c1)OC1c3ccc(O)cc3OCC21	336327	(6aR,11aR)-9-methoxy-6a,11a-dihydro-6H-[1]benzofuro[3,2-c]chromen-3-ol	Medicarpin	2	0	Shikimates and Phenylpropanoids	Isoflavonoids	Pterocarpan	1608	Organic compounds	Phenylpropanoids and polyketides	Isoflavonoids	Pterocarpans	http://www.wikidata.org/entity/Q1242373	Caragana jubata	2943329	283153	1012368	Eukaryota	Archaeplastida	Streptophyta	Magnoliopsida	Fabales	Fabaceae	Caraganeae	Caragana	NA	http://www.wikidata.org/entity/Q105033837	10.1515/ZNC-1979-3-424	NA
70	Caragana jubata	Caragana	115775	http://www.wikidata.org/entity/Q951449	IKMDFBPHZNJCSN-UHFFFAOYSA-N	InChI=1S/C15H10O8/c16-6-3-7(17)11-10(4-6)23-15(14(22)13(11)21)5-1-8(18)12(20)9(19)2-5/h1-4,16-20,22H	O=c1c(O)c(-c2cc(O)c(O)c(O)c2)oc2cc(O)cc(O)c12	C15H10O8	318.0375673	1.6936	O=c1c(O)c(-c2cc(O)c(O)c(O)c2)oc2cc(O)cc(O)c12	5281672	3,5,7-trihydroxy-2-(3,4,5-trihydroxyphenyl)chromen-4-one	Myricetin	0	0	Shikimates and Phenylpropanoids	Flavonoids	Flavonols	1136	Organic compounds	Phenylpropanoids and polyketides	Flavonoids	Flavonols	http://www.wikidata.org/entity/Q1242373	Caragana jubata	2943329	283153	1012368	Eukaryota	Archaeplastida	Streptophyta	Magnoliopsida	Fabales	Fabaceae	Caraganeae	Caragana	NA	http://www.wikidata.org/entity/Q104848047	10.1007/BF00597817	NA
71	Caragana kirghisorum	Caragana	591182	http://www.wikidata.org/entity/Q56036865	NSRJSISNDPOJOP-BBRMVZONSA-N	InChI=1S/C16H14O4/c1-18-10-3-5-11-13-8-19-14-6-9(17)2-4-12(14)16(13)20-15(11)7-10/h2-7,13,16-17H,8H2,1H3/t13-,16-/m0/s1	COc1ccc2c(c1)O[C@H]1c3ccc(O)cc3OC[C@@H]21	C16H14O4	270.0892089	3.0105	COc1ccc2c(c1)OC1c3ccc(O)cc3OCC21	336327	(6aR,11aR)-9-methoxy-6a,11a-dihydro-6H-[1]benzofuro[3,2-c]chromen-3-ol	Medicarpin	2	0	Shikimates and Phenylpropanoids	Isoflavonoids	Pterocarpan	1608	Organic compounds	Phenylpropanoids and polyketides	Isoflavonoids	Pterocarpans	http://www.wikidata.org/entity/Q10924478	Caragana kirghisorum	2943263	626680	806581	Eukaryota	Archaeplastida	Streptophyta	Magnoliopsida	Fabales	Fabaceae	Caraganeae	Caragana	NA	http://www.wikidata.org/entity/Q105033837	10.1515/ZNC-1979-3-424	NA
72	Caragana laeta	Caragana	591170	http://www.wikidata.org/entity/Q56036865	NSRJSISNDPOJOP-BBRMVZONSA-N	InChI=1S/C16H14O4/c1-18-10-3-5-11-13-8-19-14-6-9(17)2-4-12(14)16(13)20-15(11)7-10/h2-7,13,16-17H,8H2,1H3/t13-,16-/m0/s1	COc1ccc2c(c1)O[C@H]1c3ccc(O)cc3OC[C@@H]21	C16H14O4	270.0892089	3.0105	COc1ccc2c(c1)OC1c3ccc(O)cc3OCC21	336327	(6aR,11aR)-9-methoxy-6a,11a-dihydro-6H-[1]benzofuro[3,2-c]chromen-3-ol	Medicarpin	2	0	Shikimates and Phenylpropanoids	Isoflavonoids	Pterocarpan	1608	Organic compounds	Phenylpropanoids and polyketides	Isoflavonoids	Pterocarpans	http://www.wikidata.org/entity/Q15493511	Caragana laeta	2943340	626681	806583	Eukaryota	Archaeplastida	Streptophyta	Magnoliopsida	Fabales	Fabaceae	Caraganeae	Caragana	NA	http://www.wikidata.org/entity/Q105033837	10.1515/ZNC-1979-3-424	NA
73	Caragana microphylla	Caragana	591187	http://www.wikidata.org/entity/Q56036865	NSRJSISNDPOJOP-BBRMVZONSA-N	InChI=1S/C16H14O4/c1-18-10-3-5-11-13-8-19-14-6-9(17)2-4-12(14)16(13)20-15(11)7-10/h2-7,13,16-17H,8H2,1H3/t13-,16-/m0/s1	COc1ccc2c(c1)O[C@H]1c3ccc(O)cc3OC[C@@H]21	C16H14O4	270.0892089	3.0105	COc1ccc2c(c1)OC1c3ccc(O)cc3OCC21	336327	(6aR,11aR)-9-methoxy-6a,11a-dihydro-6H-[1]benzofuro[3,2-c]chromen-3-ol	Medicarpin	2	0	Shikimates and Phenylpropanoids	Isoflavonoids	Pterocarpan	1608	Organic compounds	Phenylpropanoids and polyketides	Isoflavonoids	Pterocarpans	http://www.wikidata.org/entity/Q1366704	Caragana microphylla	2943200	220690	604797	Eukaryota	Archaeplastida	Streptophyta	Magnoliopsida	Fabales	Fabaceae	Caraganeae	Caragana	NA	http://www.wikidata.org/entity/Q105033837	10.1515/ZNC-1979-3-424	NA
74	Caragana microphylla	Caragana	223221	http://www.wikidata.org/entity/Q408859	HKQYGTCOTHHOMP-UHFFFAOYSA-N	InChI=1S/C16H12O4/c1-19-12-5-2-10(3-6-12)14-9-20-15-8-11(17)4-7-13(15)16(14)18/h2-9,17H,1H3	COc1ccc(-c2coc3cc(O)ccc3c2=O)cc1	C16H12O4	268.0735589	3.1742	COc1ccc(-c2coc3cc(O)ccc3c2=O)cc1	5280378	7-hydroxy-3-(4-methoxyphenyl)chromen-4-one	Formononetin	0	0	Shikimates and Phenylpropanoids	Isoflavonoids	Isoflavones	2687	Organic compounds	Phenylpropanoids and polyketides	Isoflavonoids	4'-O-methylisoflavones	http://www.wikidata.org/entity/Q1366704	Caragana microphylla	2943200	220690	604797	Eukaryota	Archaeplastida	Streptophyta	Magnoliopsida	Fabales	Fabaceae	Caraganeae	Caragana	NA	http://www.wikidata.org/entity/Q104415102	10.1007/S10600-007-0083-4	NA
75	Caragana pekinensis	Caragana	591189	http://www.wikidata.org/entity/Q56036865	NSRJSISNDPOJOP-BBRMVZONSA-N	InChI=1S/C16H14O4/c1-18-10-3-5-11-13-8-19-14-6-9(17)2-4-12(14)16(13)20-15(11)7-10/h2-7,13,16-17H,8H2,1H3/t13-,16-/m0/s1	COc1ccc2c(c1)O[C@H]1c3ccc(O)cc3OC[C@@H]21	C16H14O4	270.0892089	3.0105	COc1ccc2c(c1)OC1c3ccc(O)cc3OCC21	336327	(6aR,11aR)-9-methoxy-6a,11a-dihydro-6H-[1]benzofuro[3,2-c]chromen-3-ol	Medicarpin	2	0	Shikimates and Phenylpropanoids	Isoflavonoids	Pterocarpan	1608	Organic compounds	Phenylpropanoids and polyketides	Isoflavonoids	Pterocarpans	http://www.wikidata.org/entity/Q10902467	Caragana pekinensis	2943167	626682	806575	Eukaryota	Archaeplastida	Streptophyta	Magnoliopsida	Fabales	Fabaceae	Caraganeae	Caragana	NA	http://www.wikidata.org/entity/Q105033837	10.1515/ZNC-1979-3-424	NA
76	Caragana pleiophylla	Caragana	591174	http://www.wikidata.org/entity/Q56036865	NSRJSISNDPOJOP-BBRMVZONSA-N	InChI=1S/C16H14O4/c1-18-10-3-5-11-13-8-19-14-6-9(17)2-4-12(14)16(13)20-15(11)7-10/h2-7,13,16-17H,8H2,1H3/t13-,16-/m0/s1	COc1ccc2c(c1)O[C@H]1c3ccc(O)cc3OC[C@@H]21	C16H14O4	270.0892089	3.0105	COc1ccc2c(c1)OC1c3ccc(O)cc3OCC21	336327	(6aR,11aR)-9-methoxy-6a,11a-dihydro-6H-[1]benzofuro[3,2-c]chromen-3-ol	Medicarpin	2	0	Shikimates and Phenylpropanoids	Isoflavonoids	Pterocarpan	1608	Organic compounds	Phenylpropanoids and polyketides	Isoflavonoids	Pterocarpans	http://www.wikidata.org/entity/Q10932516	Caragana pleiophylla	2943207	626683	806579	Eukaryota	Archaeplastida	Streptophyta	Magnoliopsida	Fabales	Fabaceae	Caraganeae	Caragana	NA	http://www.wikidata.org/entity/Q105033837	10.1515/ZNC-1979-3-424	NA
77	Caragana pygmaea	Caragana	562706	http://www.wikidata.org/entity/Q409478	REFJWTPEDVJJIY-UHFFFAOYSA-N	InChI=1S/C15H10O7/c16-7-4-10(19)12-11(5-7)22-15(14(21)13(12)20)6-1-2-8(17)9(18)3-6/h1-5,16-19,21H	O=c1c(O)c(-c2ccc(O)c(O)c2)oc2cc(O)cc(O)c12	C15H10O7	302.0426527	1.988	O=c1c(O)c(-c2ccc(O)c(O)c2)oc2cc(O)cc(O)c12	5280343	2-(3,4-dihydroxyphenyl)-3,5,7-trihydroxychromen-4-one	Quercetin	0	0	Shikimates and Phenylpropanoids	Flavonoids	Flavonols	1136	Organic compounds	Phenylpropanoids and polyketides	Flavonoids	Flavonols	http://www.wikidata.org/entity/Q243922	Caragana pygmaea	c("2943272", "10929665")	626690	232427	Eukaryota	Archaeplastida	Streptophyta	Magnoliopsida	Fabales	Fabaceae	Caraganeae	Caragana	NA	http://www.wikidata.org/entity/Q104848373	10.1007/BF00714926	NA
78	Caragana pygmaea	Caragana	591181	http://www.wikidata.org/entity/Q56036865	NSRJSISNDPOJOP-BBRMVZONSA-N	InChI=1S/C16H14O4/c1-18-10-3-5-11-13-8-19-14-6-9(17)2-4-12(14)16(13)20-15(11)7-10/h2-7,13,16-17H,8H2,1H3/t13-,16-/m0/s1	COc1ccc2c(c1)O[C@H]1c3ccc(O)cc3OC[C@@H]21	C16H14O4	270.0892089	3.0105	COc1ccc2c(c1)OC1c3ccc(O)cc3OCC21	336327	(6aR,11aR)-9-methoxy-6a,11a-dihydro-6H-[1]benzofuro[3,2-c]chromen-3-ol	Medicarpin	2	0	Shikimates and Phenylpropanoids	Isoflavonoids	Pterocarpan	1608	Organic compounds	Phenylpropanoids and polyketides	Isoflavonoids	Pterocarpans	http://www.wikidata.org/entity/Q243922	Caragana pygmaea	c("2943272", "10929665")	626690	232427	Eukaryota	Archaeplastida	Streptophyta	Magnoliopsida	Fabales	Fabaceae	Caraganeae	Caragana	NA	http://www.wikidata.org/entity/Q105033837	10.1515/ZNC-1979-3-424	NA
79	Caragana pygmaea	Caragana	562709	http://www.wikidata.org/entity/Q2967432	SCZVLDHREVKTSH-UHFFFAOYSA-N	InChI=1S/C16H12O6/c1-21-14-4-8(2-3-10(14)18)13-7-12(20)16-11(19)5-9(17)6-15(16)22-13/h2-7,17-19H,1H3	COc1cc(-c2cc(=O)c3c(O)cc(O)cc3o2)ccc1O	C16H12O6	300.0633881	2.5854	COc1cc(-c2cc(=O)c3c(O)cc(O)cc3o2)ccc1O	5280666	5,7-dihydroxy-2-(4-hydroxy-3-methoxyphenyl)chromen-4-one	Chrysoeriol	0	0	Shikimates and Phenylpropanoids	Flavonoids	Flavones	2595	Organic compounds	Phenylpropanoids and polyketides	Flavonoids	3'-O-methylated flavonoids	http://www.wikidata.org/entity/Q243922	Caragana pygmaea	c("2943272", "10929665")	626690	232427	Eukaryota	Archaeplastida	Streptophyta	Magnoliopsida	Fabales	Fabaceae	Caraganeae	Caragana	NA	http://www.wikidata.org/entity/Q104848373	10.1007/BF00714926	NA
80	Caragana pygmaea	Caragana	562713	http://www.wikidata.org/entity/Q407857	IKGXIBQEEMLURG-NVPNHPEKSA-N	InChI=1S/C27H30O16/c1-8-17(32)20(35)22(37)26(40-8)39-7-15-18(33)21(36)23(38)27(42-15)43-25-19(34)16-13(31)5-10(28)6-14(16)41-24(25)9-2-3-11(29)12(30)4-9/h2-6,8,15,17-18,20-23,26-33,35-38H,7H2,1H3/t8-,15+,17-,18+,20+,21-,22+,23+,26+,27-/m0/s1	C[C@@H]1O[C@@H](OC[C@H]2O[C@@H](Oc3c(-c4ccc(O)c(O)c4)oc4cc(O)cc(O)c4c3=O)[C@H](O)[C@@H](O)[C@@H]2O)[C@H](O)[C@H](O)[C@H]1O	C27H30O16	610.1533849	-1.6871	CC1OC(OCC2OC(Oc3c(-c4ccc(O)c(O)c4)oc4cc(O)cc(O)c4c3=O)C(O)C(O)C2O)C(O)C(O)C1O	5280805	2-(3,4-dihydroxyphenyl)-5,7-dihydroxy-3-[(2S,3R,4S,5S,6R)-3,4,5-trihydroxy-6-[[(2R,3R,4R,5R,6S)-3,4,5-trihydroxy-6-methyloxan-2-yl]oxymethyl]oxan-2-yl]oxychromen-4-one	Rutin	10	0	Shikimates and Phenylpropanoids	Flavonoids	Flavonols	3531	Organic compounds	Phenylpropanoids and polyketides	Flavonoids	Flavonoid-3-O-glycosides	http://www.wikidata.org/entity/Q243922	Caragana pygmaea	c("2943272", "10929665")	626690	232427	Eukaryota	Archaeplastida	Streptophyta	Magnoliopsida	Fabales	Fabaceae	Caraganeae	Caragana	NA	http://www.wikidata.org/entity/Q104848373	10.1007/BF00714926	NA
81	Caragana sinica	Caragana	591168	http://www.wikidata.org/entity/Q56036865	NSRJSISNDPOJOP-BBRMVZONSA-N	InChI=1S/C16H14O4/c1-18-10-3-5-11-13-8-19-14-6-9(17)2-4-12(14)16(13)20-15(11)7-10/h2-7,13,16-17H,8H2,1H3/t13-,16-/m0/s1	COc1ccc2c(c1)O[C@H]1c3ccc(O)cc3OC[C@@H]21	C16H14O4	270.0892089	3.0105	COc1ccc2c(c1)OC1c3ccc(O)cc3OCC21	336327	(6aR,11aR)-9-methoxy-6a,11a-dihydro-6H-[1]benzofuro[3,2-c]chromen-3-ol	Medicarpin	2	0	Shikimates and Phenylpropanoids	Isoflavonoids	Pterocarpan	1608	Organic compounds	Phenylpropanoids and polyketides	Isoflavonoids	Pterocarpans	http://www.wikidata.org/entity/Q1074164	Caragana sinica	2943171	403832	428766	Eukaryota	Archaeplastida	Streptophyta	Magnoliopsida	Fabales	Fabaceae	Caraganeae	Caragana	NA	http://www.wikidata.org/entity/Q105033837	10.1515/ZNC-1979-3-424	NA
82	Caragana sinica	Caragana	283602	http://www.wikidata.org/entity/Q409478	REFJWTPEDVJJIY-UHFFFAOYSA-N	InChI=1S/C15H10O7/c16-7-4-10(19)12-11(5-7)22-15(14(21)13(12)20)6-1-2-8(17)9(18)3-6/h1-5,16-19,21H	O=c1c(O)c(-c2ccc(O)c(O)c2)oc2cc(O)cc(O)c12	C15H10O7	302.0426527	1.988	O=c1c(O)c(-c2ccc(O)c(O)c2)oc2cc(O)cc(O)c12	5280343	2-(3,4-dihydroxyphenyl)-3,5,7-trihydroxychromen-4-one	Quercetin	0	0	Shikimates and Phenylpropanoids	Flavonoids	Flavonols	1136	Organic compounds	Phenylpropanoids and polyketides	Flavonoids	Flavonols	http://www.wikidata.org/entity/Q1074164	Caragana sinica	2943171	403832	428766	Eukaryota	Archaeplastida	Streptophyta	Magnoliopsida	Fabales	Fabaceae	Caraganeae	Caragana	NA	http://www.wikidata.org/entity/Q64983757	10.3390/MOLECULES15106722	NA
83	Caragana spinosa	Caragana	105598	http://www.wikidata.org/entity/Q5242815	OVSQVDMCBVZWGM-DTGCRPNFSA-N	InChI=1S/C21H20O12/c22-6-13-15(27)17(29)18(30)21(32-13)33-20-16(28)14-11(26)4-8(23)5-12(14)31-19(20)7-1-2-9(24)10(25)3-7/h1-5,13,15,17-18,21-27,29-30H,6H2/t13-,15+,17+,18-,21+/m1/s1	O=c1c(O[C@@H]2O[C@H](CO)[C@H](O)[C@H](O)[C@H]2O)c(-c2ccc(O)c(O)c2)oc2cc(O)cc(O)c12	C21H20O12	464.0954761	-0.5389	O=c1c(OC2OC(CO)C(O)C(O)C2O)c(-c2ccc(O)c(O)c2)oc2cc(O)cc(O)c12	5281643	2-(3,4-dihydroxyphenyl)-5,7-dihydroxy-3-[(2S,3R,4S,5R,6R)-3,4,5-trihydroxy-6-(hydroxymethyl)oxan-2-yl]oxychromen-4-one	Hyperoside	5	0	Shikimates and Phenylpropanoids	Flavonoids	Flavonols	3531	Organic compounds	Phenylpropanoids and polyketides	Flavonoids	Flavonoid-3-O-glycosides	http://www.wikidata.org/entity/Q10932464	Caragana spinosa	11092295	626692	232431	Eukaryota	Archaeplastida	Streptophyta	Magnoliopsida	Fabales	Fabaceae	Caraganeae	Caragana	NA	http://www.wikidata.org/entity/Q104415423	10.1007/S10600-012-0124-5	NA
84	Caragana spinosa	Caragana	105587	http://www.wikidata.org/entity/Q393336	IYRMWMYZSQPJKC-UHFFFAOYSA-N	InChI=1S/C15H10O6/c16-8-3-1-7(2-4-8)15-14(20)13(19)12-10(18)5-9(17)6-11(12)21-15/h1-6,16-18,20H	O=c1c(O)c(-c2ccc(O)cc2)oc2cc(O)cc(O)c12	C15H10O6	286.047738	2.2824	O=c1c(O)c(-c2ccc(O)cc2)oc2cc(O)cc(O)c12	5280863	3,5,7-trihydroxy-2-(4-hydroxyphenyl)chromen-4-one	Kaempferol	0	0	Shikimates and Phenylpropanoids	Flavonoids	Flavonols	1136	Organic compounds	Phenylpropanoids and polyketides	Flavonoids	Flavonols	http://www.wikidata.org/entity/Q10932464	Caragana spinosa	11092295	626692	232431	Eukaryota	Archaeplastida	Streptophyta	Magnoliopsida	Fabales	Fabaceae	Caraganeae	Caragana	NA	http://www.wikidata.org/entity/Q104415423	10.1007/S10600-012-0124-5	NA
85	Caragana spinosa	Caragana	129775	http://www.wikidata.org/entity/Q409478	REFJWTPEDVJJIY-UHFFFAOYSA-N	InChI=1S/C15H10O7/c16-7-4-10(19)12-11(5-7)22-15(14(21)13(12)20)6-1-2-8(17)9(18)3-6/h1-5,16-19,21H	O=c1c(O)c(-c2ccc(O)c(O)c2)oc2cc(O)cc(O)c12	C15H10O7	302.0426527	1.988	O=c1c(O)c(-c2ccc(O)c(O)c2)oc2cc(O)cc(O)c12	5280343	2-(3,4-dihydroxyphenyl)-3,5,7-trihydroxychromen-4-one	Quercetin	0	0	Shikimates and Phenylpropanoids	Flavonoids	Flavonols	1136	Organic compounds	Phenylpropanoids and polyketides	Flavonoids	Flavonols	http://www.wikidata.org/entity/Q10932464	Caragana spinosa	11092295	626692	232431	Eukaryota	Archaeplastida	Streptophyta	Magnoliopsida	Fabales	Fabaceae	Caraganeae	Caragana	NA	http://www.wikidata.org/entity/Q104848079	10.1007/BF00605216	NA
86	Caragana spinosa	Caragana	105601	http://www.wikidata.org/entity/Q415011	IQPNAANSBPBGFQ-UHFFFAOYSA-N	InChI=1S/C15H10O6/c16-8-4-11(19)15-12(20)6-13(21-14(15)5-8)7-1-2-9(17)10(18)3-7/h1-6,16-19H	O=c1cc(-c2ccc(O)c(O)c2)oc2cc(O)cc(O)c12	C15H10O6	286.047738	2.2824	O=c1cc(-c2ccc(O)c(O)c2)oc2cc(O)cc(O)c12	5280445	2-(3,4-dihydroxyphenyl)-5,7-dihydroxychromen-4-one	Luteolin	0	0	Shikimates and Phenylpropanoids	Flavonoids	Flavones	1615	Organic compounds	Phenylpropanoids and polyketides	Flavonoids	Flavones	http://www.wikidata.org/entity/Q10932464	Caragana spinosa	11092295	626692	232431	Eukaryota	Archaeplastida	Streptophyta	Magnoliopsida	Fabales	Fabaceae	Caraganeae	Caragana	NA	http://www.wikidata.org/entity/Q104415423	10.1007/S10600-012-0124-5	NA
87	Caragana spinosa	Caragana	105588	http://www.wikidata.org/entity/Q951449	IKMDFBPHZNJCSN-UHFFFAOYSA-N	InChI=1S/C15H10O8/c16-6-3-7(17)11-10(4-6)23-15(14(22)13(11)21)5-1-8(18)12(20)9(19)2-5/h1-4,16-20,22H	O=c1c(O)c(-c2cc(O)c(O)c(O)c2)oc2cc(O)cc(O)c12	C15H10O8	318.0375673	1.6936	O=c1c(O)c(-c2cc(O)c(O)c(O)c2)oc2cc(O)cc(O)c12	5281672	3,5,7-trihydroxy-2-(3,4,5-trihydroxyphenyl)chromen-4-one	Myricetin	0	0	Shikimates and Phenylpropanoids	Flavonoids	Flavonols	1136	Organic compounds	Phenylpropanoids and polyketides	Flavonoids	Flavonols	http://www.wikidata.org/entity/Q10932464	Caragana spinosa	11092295	626692	232431	Eukaryota	Archaeplastida	Streptophyta	Magnoliopsida	Fabales	Fabaceae	Caraganeae	Caragana	NA	http://www.wikidata.org/entity/Q104415423	10.1007/S10600-012-0124-5	NA
88	Caragana spinosa	Caragana	129780	http://www.wikidata.org/entity/Q407857	IKGXIBQEEMLURG-NVPNHPEKSA-N	InChI=1S/C27H30O16/c1-8-17(32)20(35)22(37)26(40-8)39-7-15-18(33)21(36)23(38)27(42-15)43-25-19(34)16-13(31)5-10(28)6-14(16)41-24(25)9-2-3-11(29)12(30)4-9/h2-6,8,15,17-18,20-23,26-33,35-38H,7H2,1H3/t8-,15+,17-,18+,20+,21-,22+,23+,26+,27-/m0/s1	C[C@@H]1O[C@@H](OC[C@H]2O[C@@H](Oc3c(-c4ccc(O)c(O)c4)oc4cc(O)cc(O)c4c3=O)[C@H](O)[C@@H](O)[C@@H]2O)[C@H](O)[C@H](O)[C@H]1O	C27H30O16	610.1533849	-1.6871	CC1OC(OCC2OC(Oc3c(-c4ccc(O)c(O)c4)oc4cc(O)cc(O)c4c3=O)C(O)C(O)C2O)C(O)C(O)C1O	5280805	2-(3,4-dihydroxyphenyl)-5,7-dihydroxy-3-[(2S,3R,4S,5S,6R)-3,4,5-trihydroxy-6-[[(2R,3R,4R,5R,6S)-3,4,5-trihydroxy-6-methyloxan-2-yl]oxymethyl]oxan-2-yl]oxychromen-4-one	Rutin	10	0	Shikimates and Phenylpropanoids	Flavonoids	Flavonols	3531	Organic compounds	Phenylpropanoids and polyketides	Flavonoids	Flavonoid-3-O-glycosides	http://www.wikidata.org/entity/Q10932464	Caragana spinosa	11092295	626692	232431	Eukaryota	Archaeplastida	Streptophyta	Magnoliopsida	Fabales	Fabaceae	Caraganeae	Caragana	NA	http://www.wikidata.org/entity/Q104848079	10.1007/BF00605216	NA
89	Caragana spinosa	Caragana	591173	http://www.wikidata.org/entity/Q56036865	NSRJSISNDPOJOP-BBRMVZONSA-N	InChI=1S/C16H14O4/c1-18-10-3-5-11-13-8-19-14-6-9(17)2-4-12(14)16(13)20-15(11)7-10/h2-7,13,16-17H,8H2,1H3/t13-,16-/m0/s1	COc1ccc2c(c1)O[C@H]1c3ccc(O)cc3OC[C@@H]21	C16H14O4	270.0892089	3.0105	COc1ccc2c(c1)OC1c3ccc(O)cc3OCC21	336327	(6aR,11aR)-9-methoxy-6a,11a-dihydro-6H-[1]benzofuro[3,2-c]chromen-3-ol	Medicarpin	2	0	Shikimates and Phenylpropanoids	Isoflavonoids	Pterocarpan	1608	Organic compounds	Phenylpropanoids and polyketides	Isoflavonoids	Pterocarpans	http://www.wikidata.org/entity/Q10932464	Caragana spinosa	11092295	626692	232431	Eukaryota	Archaeplastida	Streptophyta	Magnoliopsida	Fabales	Fabaceae	Caraganeae	Caragana	NA	http://www.wikidata.org/entity/Q105033837	10.1515/ZNC-1979-3-424	NA
90	Caragana spinosa	Caragana	105599	http://www.wikidata.org/entity/Q424567	KZNIFHPLKGYRTM-UHFFFAOYSA-N	InChI=1S/C15H10O5/c16-9-3-1-8(2-4-9)13-7-12(19)15-11(18)5-10(17)6-14(15)20-13/h1-7,16-18H	O=c1cc(-c2ccc(O)cc2)oc2cc(O)cc(O)c12	C15H10O5	270.0528234	2.5768	O=c1cc(-c2ccc(O)cc2)oc2cc(O)cc(O)c12	5280443	5,7-dihydroxy-2-(4-hydroxyphenyl)chromen-4-one	Apigenin	0	0	Shikimates and Phenylpropanoids	Flavonoids	Flavones	1615	Organic compounds	Phenylpropanoids and polyketides	Flavonoids	Flavones	http://www.wikidata.org/entity/Q10932464	Caragana spinosa	11092295	626692	232431	Eukaryota	Archaeplastida	Streptophyta	Magnoliopsida	Fabales	Fabaceae	Caraganeae	Caragana	NA	http://www.wikidata.org/entity/Q104415423	10.1007/S10600-012-0124-5	NA
91	Caragana stenophylla	Caragana	591191	http://www.wikidata.org/entity/Q56036865	NSRJSISNDPOJOP-BBRMVZONSA-N	InChI=1S/C16H14O4/c1-18-10-3-5-11-13-8-19-14-6-9(17)2-4-12(14)16(13)20-15(11)7-10/h2-7,13,16-17H,8H2,1H3/t13-,16-/m0/s1	COc1ccc2c(c1)O[C@H]1c3ccc(O)cc3OC[C@@H]21	C16H14O4	270.0892089	3.0105	COc1ccc2c(c1)OC1c3ccc(O)cc3OCC21	336327	(6aR,11aR)-9-methoxy-6a,11a-dihydro-6H-[1]benzofuro[3,2-c]chromen-3-ol	Medicarpin	2	0	Shikimates and Phenylpropanoids	Isoflavonoids	Pterocarpan	1608	Organic compounds	Phenylpropanoids and polyketides	Isoflavonoids	Pterocarpans	http://www.wikidata.org/entity/Q15240515	Caragana stenophylla	2943169	390502	30863	Eukaryota	Archaeplastida	Streptophyta	Magnoliopsida	Fabales	Fabaceae	Caraganeae	Caragana	NA	http://www.wikidata.org/entity/Q105033837	10.1515/ZNC-1979-3-424	NA
92	Caragana tangutica	Caragana	591180	http://www.wikidata.org/entity/Q56036865	NSRJSISNDPOJOP-BBRMVZONSA-N	InChI=1S/C16H14O4/c1-18-10-3-5-11-13-8-19-14-6-9(17)2-4-12(14)16(13)20-15(11)7-10/h2-7,13,16-17H,8H2,1H3/t13-,16-/m0/s1	COc1ccc2c(c1)O[C@H]1c3ccc(O)cc3OC[C@@H]21	C16H14O4	270.0892089	3.0105	COc1ccc2c(c1)OC1c3ccc(O)cc3OCC21	336327	(6aR,11aR)-9-methoxy-6a,11a-dihydro-6H-[1]benzofuro[3,2-c]chromen-3-ol	Medicarpin	2	0	Shikimates and Phenylpropanoids	Isoflavonoids	Pterocarpan	1608	Organic compounds	Phenylpropanoids and polyketides	Isoflavonoids	Pterocarpans	http://www.wikidata.org/entity/Q15235347	Caragana tangutica	2943305	626695	232433	Eukaryota	Archaeplastida	Streptophyta	Magnoliopsida	Fabales	Fabaceae	Caraganeae	Caragana	NA	http://www.wikidata.org/entity/Q105033837	10.1515/ZNC-1979-3-424	NA
93	Caragana tibetica	Caragana	182388	http://www.wikidata.org/entity/Q27105244	TUXCLJQCYVCGDW-LBPRGKRZSA-N	InChI=1S/C17H18O4/c1-19-14-5-6-15(17(9-14)20-2)12-7-11-3-4-13(18)8-16(11)21-10-12/h3-6,8-9,12,18H,7,10H2,1-2H3/t12-/m0/s1	COc1ccc([C@@H]2COc3cc(O)ccc3C2)c(OC)c1	C17H18O4	286.1205091	3.1281	COc1ccc(C2COc3cc(O)ccc3C2)c(OC)c1	170570	(3R)-3-(2,4-dimethoxyphenyl)-3,4-dihydro-2H-chromen-7-ol	(-)-Sativan	1	0	Shikimates and Phenylpropanoids	Isoflavonoids	Isoflavanones	2606	Organic compounds	Phenylpropanoids and polyketides	Isoflavonoids	4'-O-methylated isoflavonoids	http://www.wikidata.org/entity/Q11126458	Caragana tibetica	2943253	390503	30861	Eukaryota	Archaeplastida	Streptophyta	Magnoliopsida	Fabales	Fabaceae	Caraganeae	Caragana	NA	http://www.wikidata.org/entity/Q46686437	10.1248/CPB.53.1204	NA
94	Caragana tibetica	Caragana	182384	http://www.wikidata.org/entity/Q56036865	NSRJSISNDPOJOP-BBRMVZONSA-N	InChI=1S/C16H14O4/c1-18-10-3-5-11-13-8-19-14-6-9(17)2-4-12(14)16(13)20-15(11)7-10/h2-7,13,16-17H,8H2,1H3/t13-,16-/m0/s1	COc1ccc2c(c1)O[C@H]1c3ccc(O)cc3OC[C@@H]21	C16H14O4	270.0892089	3.0105	COc1ccc2c(c1)OC1c3ccc(O)cc3OCC21	336327	(6aR,11aR)-9-methoxy-6a,11a-dihydro-6H-[1]benzofuro[3,2-c]chromen-3-ol	Medicarpin	2	0	Shikimates and Phenylpropanoids	Isoflavonoids	Pterocarpan	1608	Organic compounds	Phenylpropanoids and polyketides	Isoflavonoids	Pterocarpans	http://www.wikidata.org/entity/Q11126458	Caragana tibetica	2943253	390503	30861	Eukaryota	Archaeplastida	Streptophyta	Magnoliopsida	Fabales	Fabaceae	Caraganeae	Caragana	NA	http://www.wikidata.org/entity/Q46686437	10.1248/CPB.53.1204	NA
95	Caragana tragacanthoides	Caragana	591185	http://www.wikidata.org/entity/Q56036865	NSRJSISNDPOJOP-BBRMVZONSA-N	InChI=1S/C16H14O4/c1-18-10-3-5-11-13-8-19-14-6-9(17)2-4-12(14)16(13)20-15(11)7-10/h2-7,13,16-17H,8H2,1H3/t13-,16-/m0/s1	COc1ccc2c(c1)O[C@H]1c3ccc(O)cc3OC[C@@H]21	C16H14O4	270.0892089	3.0105	COc1ccc2c(c1)OC1c3ccc(O)cc3OCC21	336327	(6aR,11aR)-9-methoxy-6a,11a-dihydro-6H-[1]benzofuro[3,2-c]chromen-3-ol	Medicarpin	2	0	Shikimates and Phenylpropanoids	Isoflavonoids	Pterocarpan	1608	Organic compounds	Phenylpropanoids and polyketides	Isoflavonoids	Pterocarpans	http://www.wikidata.org/entity/Q10871711	Caragana tragacanthoides	2943232	390504	30871	Eukaryota	Archaeplastida	Streptophyta	Magnoliopsida	Fabales	Fabaceae	Caraganeae	Caragana	NA	http://www.wikidata.org/entity/Q105033837	10.1515/ZNC-1979-3-424	NA
96	Caragana turkestanica	Caragana	591193	http://www.wikidata.org/entity/Q56036865	NSRJSISNDPOJOP-BBRMVZONSA-N	InChI=1S/C16H14O4/c1-18-10-3-5-11-13-8-19-14-6-9(17)2-4-12(14)16(13)20-15(11)7-10/h2-7,13,16-17H,8H2,1H3/t13-,16-/m0/s1	COc1ccc2c(c1)O[C@H]1c3ccc(O)cc3OC[C@@H]21	C16H14O4	270.0892089	3.0105	COc1ccc2c(c1)OC1c3ccc(O)cc3OCC21	336327	(6aR,11aR)-9-methoxy-6a,11a-dihydro-6H-[1]benzofuro[3,2-c]chromen-3-ol	Medicarpin	2	0	Shikimates and Phenylpropanoids	Isoflavonoids	Pterocarpan	1608	Organic compounds	Phenylpropanoids and polyketides	Isoflavonoids	Pterocarpans	http://www.wikidata.org/entity/Q11083861	Caragana turkestanica	2943285	575199	817200	Eukaryota	Archaeplastida	Streptophyta	Magnoliopsida	Fabales	Fabaceae	Caraganeae	Caragana	NA	http://www.wikidata.org/entity/Q105033837	10.1515/ZNC-1979-3-424	NA
97	Caragana ussuriensis	Caragana	591169	http://www.wikidata.org/entity/Q56036865	NSRJSISNDPOJOP-BBRMVZONSA-N	InChI=1S/C16H14O4/c1-18-10-3-5-11-13-8-19-14-6-9(17)2-4-12(14)16(13)20-15(11)7-10/h2-7,13,16-17H,8H2,1H3/t13-,16-/m0/s1	COc1ccc2c(c1)O[C@H]1c3ccc(O)cc3OC[C@@H]21	C16H14O4	270.0892089	3.0105	COc1ccc2c(c1)OC1c3ccc(O)cc3OCC21	336327	(6aR,11aR)-9-methoxy-6a,11a-dihydro-6H-[1]benzofuro[3,2-c]chromen-3-ol	Medicarpin	2	0	Shikimates and Phenylpropanoids	Isoflavonoids	Pterocarpan	1608	Organic compounds	Phenylpropanoids and polyketides	Isoflavonoids	Pterocarpans	http://www.wikidata.org/entity/Q10878188	Caragana ussuriensis	2943197	626696	232440	Eukaryota	Archaeplastida	Streptophyta	Magnoliopsida	Fabales	Fabaceae	Caraganeae	Caragana	NA	http://www.wikidata.org/entity/Q105033837	10.1515/ZNC-1979-3-424	NA
98	Caragana zahlbruckneri	Caragana	591190	http://www.wikidata.org/entity/Q56036865	NSRJSISNDPOJOP-BBRMVZONSA-N	InChI=1S/C16H14O4/c1-18-10-3-5-11-13-8-19-14-6-9(17)2-4-12(14)16(13)20-15(11)7-10/h2-7,13,16-17H,8H2,1H3/t13-,16-/m0/s1	COc1ccc2c(c1)O[C@H]1c3ccc(O)cc3OC[C@@H]21	C16H14O4	270.0892089	3.0105	COc1ccc2c(c1)OC1c3ccc(O)cc3OCC21	336327	(6aR,11aR)-9-methoxy-6a,11a-dihydro-6H-[1]benzofuro[3,2-c]chromen-3-ol	Medicarpin	2	0	Shikimates and Phenylpropanoids	Isoflavonoids	Pterocarpan	1608	Organic compounds	Phenylpropanoids and polyketides	Isoflavonoids	Pterocarpans	http://www.wikidata.org/entity/Q10907102	Caragana zahlbruckneri	8351875	390505	30869	Eukaryota	Archaeplastida	Streptophyta	Magnoliopsida	Fabales	Fabaceae	Caraganeae	Caragana	NA	http://www.wikidata.org/entity/Q105033837	10.1515/ZNC-1979-3-424	NA
99	Cassia fistula	Cassia	258559	http://www.wikidata.org/entity/Q415007	PFTAWBLQPZVEMU-DZGCQCFKSA-N	InChI=1S/C15H14O6/c16-8-4-11(18)9-6-13(20)15(21-14(9)5-8)7-1-2-10(17)12(19)3-7/h1-5,13,15-20H,6H2/t13-,15+/m0/s1	Oc1cc(O)c2c(c1)O[C@H](c1ccc(O)c(O)c1)[C@@H](O)C2	C15H14O6	290.0790382	1.5461	Oc1cc(O)c2c(c1)OC(c1ccc(O)c(O)c1)C(O)C2	9064	(2R,3S)-2-(3,4-dihydroxyphenyl)-3,4-dihydro-2H-chromene-3,5,7-triol	Cianidanol	2	0	Shikimates and Phenylpropanoids	Flavonoids	Flavan-3-ols	1584	Organic compounds	Phenylpropanoids and polyketides	Flavonoids	Catechins	http://www.wikidata.org/entity/Q161117	Cassia fistula	c("11386864", "5357108")	53852	959676	Eukaryota	Archaeplastida	Streptophyta	Magnoliopsida	Fabales	Fabaceae	NA	Cassia	NA	http://www.wikidata.org/entity/Q104838278	10.1248/CPB.38.888	NA
100	Cassia fistula	Cassia	76827	http://www.wikidata.org/entity/Q409478	REFJWTPEDVJJIY-UHFFFAOYSA-N	InChI=1S/C15H10O7/c16-7-4-10(19)12-11(5-7)22-15(14(21)13(12)20)6-1-2-8(17)9(18)3-6/h1-5,16-19,21H	O=c1c(O)c(-c2ccc(O)c(O)c2)oc2cc(O)cc(O)c12	C15H10O7	302.0426527	1.988	O=c1c(O)c(-c2ccc(O)c(O)c2)oc2cc(O)cc(O)c12	5280343	2-(3,4-dihydroxyphenyl)-3,5,7-trihydroxychromen-4-one	Quercetin	0	0	Shikimates and Phenylpropanoids	Flavonoids	Flavonols	1136	Organic compounds	Phenylpropanoids and polyketides	Flavonoids	Flavonols	http://www.wikidata.org/entity/Q161117	Cassia fistula	c("11386864", "5357108")	53852	959676	Eukaryota	Archaeplastida	Streptophyta	Magnoliopsida	Fabales	Fabaceae	NA	Cassia	NA	http://www.wikidata.org/entity/Q104247874	10.21608/BFSA.1985.75705	NA
101	Cassia fistula	Cassia	533661	http://www.wikidata.org/entity/Q51617472	PFTAWBLQPZVEMU-UHFFFAOYSA-N	InChI=1S/C15H14O6/c16-8-4-11(18)9-6-13(20)15(21-14(9)5-8)7-1-2-10(17)12(19)3-7/h1-5,13,15-20H,6H2	Oc1cc(O)c2c(c1)OC(c1ccc(O)c(O)c1)C(O)C2	C15H14O6	290.0790382	1.5461	Oc1cc(O)c2c(c1)OC(c1ccc(O)c(O)c1)C(O)C2	1203	2-(3,4-dihydroxyphenyl)-3,4-dihydro-2H-chromene-3,5,7-triol	L-Epicatechin	2	2	Shikimates and Phenylpropanoids	Flavonoids	Flavan-3-ols	1584	Organic compounds	Phenylpropanoids and polyketides	Flavonoids	Catechins	http://www.wikidata.org/entity/Q161117	Cassia fistula	c("11386864", "5357108")	53852	959676	Eukaryota	Archaeplastida	Streptophyta	Magnoliopsida	Fabales	Fabaceae	NA	Cassia	NA	http://www.wikidata.org/entity/Q104838252	10.1248/CPB.34.633	NA
102	Cassia fistula	Cassia	76834	http://www.wikidata.org/entity/Q424567	KZNIFHPLKGYRTM-UHFFFAOYSA-N	InChI=1S/C15H10O5/c16-9-3-1-8(2-4-9)13-7-12(19)15-11(18)5-10(17)6-14(15)20-13/h1-7,16-18H	O=c1cc(-c2ccc(O)cc2)oc2cc(O)cc(O)c12	C15H10O5	270.0528234	2.5768	O=c1cc(-c2ccc(O)cc2)oc2cc(O)cc(O)c12	5280443	5,7-dihydroxy-2-(4-hydroxyphenyl)chromen-4-one	Apigenin	0	0	Shikimates and Phenylpropanoids	Flavonoids	Flavones	1615	Organic compounds	Phenylpropanoids and polyketides	Flavonoids	Flavones	http://www.wikidata.org/entity/Q161117	Cassia fistula	c("11386864", "5357108")	53852	959676	Eukaryota	Archaeplastida	Streptophyta	Magnoliopsida	Fabales	Fabaceae	NA	Cassia	NA	http://www.wikidata.org/entity/Q104247874	10.21608/BFSA.1985.75705	NA
103	Cassia fistula	Cassia	77209	http://www.wikidata.org/entity/Q393336	IYRMWMYZSQPJKC-UHFFFAOYSA-N	InChI=1S/C15H10O6/c16-8-3-1-7(2-4-8)15-14(20)13(19)12-10(18)5-9(17)6-11(12)21-15/h1-6,16-18,20H	O=c1c(O)c(-c2ccc(O)cc2)oc2cc(O)cc(O)c12	C15H10O6	286.047738	2.2824	O=c1c(O)c(-c2ccc(O)cc2)oc2cc(O)cc(O)c12	5280863	3,5,7-trihydroxy-2-(4-hydroxyphenyl)chromen-4-one	Kaempferol	0	0	Shikimates and Phenylpropanoids	Flavonoids	Flavonols	1136	Organic compounds	Phenylpropanoids and polyketides	Flavonoids	Flavonols	http://www.wikidata.org/entity/Q161117	Cassia fistula	c("11386864", "5357108")	53852	959676	Eukaryota	Archaeplastida	Streptophyta	Magnoliopsida	Fabales	Fabaceae	NA	Cassia	NA	http://www.wikidata.org/entity/Q104385871	10.1021/NP50034A033	NA
104	Cassia grandis	Cassia	542909	http://www.wikidata.org/entity/Q415007	PFTAWBLQPZVEMU-DZGCQCFKSA-N	InChI=1S/C15H14O6/c16-8-4-11(18)9-6-13(20)15(21-14(9)5-8)7-1-2-10(17)12(19)3-7/h1-5,13,15-20H,6H2/t13-,15+/m0/s1	Oc1cc(O)c2c(c1)O[C@H](c1ccc(O)c(O)c1)[C@@H](O)C2	C15H14O6	290.0790382	1.5461	Oc1cc(O)c2c(c1)OC(c1ccc(O)c(O)c1)C(O)C2	9064	(2R,3S)-2-(3,4-dihydroxyphenyl)-3,4-dihydro-2H-chromene-3,5,7-triol	Cianidanol	2	0	Shikimates and Phenylpropanoids	Flavonoids	Flavan-3-ols	1584	Organic compounds	Phenylpropanoids and polyketides	Flavonoids	Catechins	http://www.wikidata.org/entity/Q164094	Cassia grandis	5357158	162709	380064	Eukaryota	Archaeplastida	Streptophyta	Magnoliopsida	Fabales	Fabaceae	NA	Cassia	NA	http://www.wikidata.org/entity/Q79658581	10.1055/S-2006-957847	NA
105	Cassia grandis	Cassia	77214	http://www.wikidata.org/entity/Q393336	IYRMWMYZSQPJKC-UHFFFAOYSA-N	InChI=1S/C15H10O6/c16-8-3-1-7(2-4-8)15-14(20)13(19)12-10(18)5-9(17)6-11(12)21-15/h1-6,16-18,20H	O=c1c(O)c(-c2ccc(O)cc2)oc2cc(O)cc(O)c12	C15H10O6	286.047738	2.2824	O=c1c(O)c(-c2ccc(O)cc2)oc2cc(O)cc(O)c12	5280863	3,5,7-trihydroxy-2-(4-hydroxyphenyl)chromen-4-one	Kaempferol	0	0	Shikimates and Phenylpropanoids	Flavonoids	Flavonols	1136	Organic compounds	Phenylpropanoids and polyketides	Flavonoids	Flavonols	http://www.wikidata.org/entity/Q164094	Cassia grandis	5357158	162709	380064	Eukaryota	Archaeplastida	Streptophyta	Magnoliopsida	Fabales	Fabaceae	NA	Cassia	NA	http://www.wikidata.org/entity/Q104385871	10.1021/NP50034A033	NA
106	Cassia javanica	Cassia	83679	http://www.wikidata.org/entity/Q2522451	XVFMGWDSJLBXDZ-UHFFFAOYSA-O	InChI=1S/C15H10O5/c16-9-3-1-8(2-4-9)15-13(19)7-11-12(18)5-10(17)6-14(11)20-15/h1-7H,(H3-,16,17,18,19)/p+1	Oc1ccc(-c2[o+]c3cc(O)cc(O)c3cc2O)cc1	C15H11O5+	271.0600999	3.2033	Oc1ccc(-c2[o+]c3cc(O)cc(O)c3cc2O)cc1	440832	2-(4-hydroxyphenyl)chromenylium-3,5,7-triol	Pelargonidin	0	0	Shikimates and Phenylpropanoids	Flavonoids	Anthocyanidins	2993	Organic compounds	Phenylpropanoids and polyketides	Flavonoids	7-hydroxyflavonoids	http://www.wikidata.org/entity/Q164110	Cassia javanica	5357125	508996	198246	Eukaryota	Archaeplastida	Streptophyta	Magnoliopsida	Fabales	Fabaceae	NA	Cassia	NA	http://www.wikidata.org/entity/Q104252188	10.1021/NP50027A025	NA
107	Cassia javanica	Cassia	83648	http://www.wikidata.org/entity/Q393336	IYRMWMYZSQPJKC-UHFFFAOYSA-N	InChI=1S/C15H10O6/c16-8-3-1-7(2-4-8)15-14(20)13(19)12-10(18)5-9(17)6-11(12)21-15/h1-6,16-18,20H	O=c1c(O)c(-c2ccc(O)cc2)oc2cc(O)cc(O)c12	C15H10O6	286.047738	2.2824	O=c1c(O)c(-c2ccc(O)cc2)oc2cc(O)cc(O)c12	5280863	3,5,7-trihydroxy-2-(4-hydroxyphenyl)chromen-4-one	Kaempferol	0	0	Shikimates and Phenylpropanoids	Flavonoids	Flavonols	1136	Organic compounds	Phenylpropanoids and polyketides	Flavonoids	Flavonols	http://www.wikidata.org/entity/Q8342078	Cassia nodosa	7967590	NA	198246	Eukaryota	Archaeplastida	Streptophyta	Magnoliopsida	Fabales	Fabaceae	NA	Cassia	NA	http://www.wikidata.org/entity/Q104252188	10.1021/NP50027A025	NA
108	Cassia javanica	Cassia	76835	http://www.wikidata.org/entity/Q424567	KZNIFHPLKGYRTM-UHFFFAOYSA-N	InChI=1S/C15H10O5/c16-9-3-1-8(2-4-9)13-7-12(19)15-11(18)5-10(17)6-14(15)20-13/h1-7,16-18H	O=c1cc(-c2ccc(O)cc2)oc2cc(O)cc(O)c12	C15H10O5	270.0528234	2.5768	O=c1cc(-c2ccc(O)cc2)oc2cc(O)cc(O)c12	5280443	5,7-dihydroxy-2-(4-hydroxyphenyl)chromen-4-one	Apigenin	0	0	Shikimates and Phenylpropanoids	Flavonoids	Flavones	1615	Organic compounds	Phenylpropanoids and polyketides	Flavonoids	Flavones	http://www.wikidata.org/entity/Q164110	Cassia javanica	5357125	508996	198246	Eukaryota	Archaeplastida	Streptophyta	Magnoliopsida	Fabales	Fabaceae	NA	Cassia	NA	http://www.wikidata.org/entity/Q104247874	10.21608/BFSA.1985.75705	NA
109	Cassia javanica	Cassia	689420	http://www.wikidata.org/entity/Q104397920	TXLFUHUBGBCKNS-UHFFFAOYSA-N	InChI=1S/C30H26O12/c31-15-4-2-14(3-5-15)30(29(39)27(38)26-22(37)9-17(33)11-24(26)41-30)42-25-12-18-20(35)8-16(32)10-23(18)40-28(25)13-1-6-19(34)21(36)7-13/h1-11,25,27-29,31-39H,12H2	Oc1ccc(C2(OC3Cc4c(O)cc(O)cc4OC3c3ccc(O)c(O)c3)Oc3cc(O)cc(O)c3C(O)C2O)cc1	C30H26O12	578.1424263	3.0271	Oc1ccc(C2(OC3Cc4c(O)cc(O)cc4OC3c3ccc(O)c(O)c3)Oc3cc(O)cc(O)c3C(O)C2O)cc1	102115502	2-[[2-(3,4-dihydroxyphenyl)-5,7-dihydroxy-3,4-dihydro-2H-chromen-3-yl]oxy]-2-(4-hydroxyphenyl)-3,4-dihydrochromene-3,4,5,7-tetrol	Propelargonidin	5	5	Shikimates and Phenylpropanoids	Flavonoids	Flavan-3-ols	1584	Organic compounds	Phenylpropanoids and polyketides	Flavonoids	Catechins	http://www.wikidata.org/entity/Q164110	Cassia javanica	5357125	508996	198246	Eukaryota	Archaeplastida	Streptophyta	Magnoliopsida	Fabales	Fabaceae	NA	Cassia	NA	http://www.wikidata.org/entity/Q33912211	10.1007/978-1-4615-4139-4_31	NA
110	Cassia javanica	Cassia	76824	http://www.wikidata.org/entity/Q409478	REFJWTPEDVJJIY-UHFFFAOYSA-N	InChI=1S/C15H10O7/c16-7-4-10(19)12-11(5-7)22-15(14(21)13(12)20)6-1-2-8(17)9(18)3-6/h1-5,16-19,21H	O=c1c(O)c(-c2ccc(O)c(O)c2)oc2cc(O)cc(O)c12	C15H10O7	302.0426527	1.988	O=c1c(O)c(-c2ccc(O)c(O)c2)oc2cc(O)cc(O)c12	5280343	2-(3,4-dihydroxyphenyl)-3,5,7-trihydroxychromen-4-one	Quercetin	0	0	Shikimates and Phenylpropanoids	Flavonoids	Flavonols	1136	Organic compounds	Phenylpropanoids and polyketides	Flavonoids	Flavonols	http://www.wikidata.org/entity/Q164110	Cassia javanica	5357125	508996	198246	Eukaryota	Archaeplastida	Streptophyta	Magnoliopsida	Fabales	Fabaceae	NA	Cassia	NA	http://www.wikidata.org/entity/Q104247874	10.21608/BFSA.1985.75705	NA
111	Cassia javanica	Cassia	533663	http://www.wikidata.org/entity/Q51617472	PFTAWBLQPZVEMU-UHFFFAOYSA-N	InChI=1S/C15H14O6/c16-8-4-11(18)9-6-13(20)15(21-14(9)5-8)7-1-2-10(17)12(19)3-7/h1-5,13,15-20H,6H2	Oc1cc(O)c2c(c1)OC(c1ccc(O)c(O)c1)C(O)C2	C15H14O6	290.0790382	1.5461	Oc1cc(O)c2c(c1)OC(c1ccc(O)c(O)c1)C(O)C2	1203	2-(3,4-dihydroxyphenyl)-3,4-dihydro-2H-chromene-3,5,7-triol	L-Epicatechin	2	2	Shikimates and Phenylpropanoids	Flavonoids	Flavan-3-ols	1584	Organic compounds	Phenylpropanoids and polyketides	Flavonoids	Catechins	http://www.wikidata.org/entity/Q164110	Cassia javanica	5357125	508996	198246	Eukaryota	Archaeplastida	Streptophyta	Magnoliopsida	Fabales	Fabaceae	NA	Cassia	NA	http://www.wikidata.org/entity/Q104838252	10.1248/CPB.34.633	NA
112	Cassia roxburghii	Cassia	258566	http://www.wikidata.org/entity/Q51617472	PFTAWBLQPZVEMU-UHFFFAOYSA-N	InChI=1S/C15H14O6/c16-8-4-11(18)9-6-13(20)15(21-14(9)5-8)7-1-2-10(17)12(19)3-7/h1-5,13,15-20H,6H2	Oc1cc(O)c2c(c1)OC(c1ccc(O)c(O)c1)C(O)C2	C15H14O6	290.0790382	1.5461	Oc1cc(O)c2c(c1)OC(c1ccc(O)c(O)c1)C(O)C2	1203	2-(3,4-dihydroxyphenyl)-3,4-dihydro-2H-chromene-3,5,7-triol	L-Epicatechin	2	2	Shikimates and Phenylpropanoids	Flavonoids	Flavan-3-ols	1584	Organic compounds	Phenylpropanoids and polyketides	Flavonoids	Catechins	http://www.wikidata.org/entity/Q15475041	Cassia roxburghii	7433859	948717	640201	Eukaryota	Archaeplastida	Streptophyta	Magnoliopsida	Fabales	Fabaceae	NA	Cassia	NA	http://www.wikidata.org/entity/Q104838278	10.1248/CPB.38.888	NA
113	Cercis chinensis	Cercis	57752	http://www.wikidata.org/entity/Q409478	REFJWTPEDVJJIY-UHFFFAOYSA-N	InChI=1S/C15H10O7/c16-7-4-10(19)12-11(5-7)22-15(14(21)13(12)20)6-1-2-8(17)9(18)3-6/h1-5,16-19,21H	O=c1c(O)c(-c2ccc(O)c(O)c2)oc2cc(O)cc(O)c12	C15H10O7	302.0426527	1.988	O=c1c(O)c(-c2ccc(O)c(O)c2)oc2cc(O)cc(O)c12	5280343	2-(3,4-dihydroxyphenyl)-3,5,7-trihydroxychromen-4-one	Quercetin	0	0	Shikimates and Phenylpropanoids	Flavonoids	Flavonols	1136	Organic compounds	Phenylpropanoids and polyketides	Flavonoids	Flavonols	http://www.wikidata.org/entity/Q12955905	Cercis chinensis	5353599	161750	214129	Eukaryota	Archaeplastida	Streptophyta	Magnoliopsida	Fabales	Fabaceae	Cercideae	Cercis	NA	http://www.wikidata.org/entity/Q64911648	10.3390/MOLECULES23030580	NA
114	Cercis chinensis	Cercis	57751	http://www.wikidata.org/entity/Q393336	IYRMWMYZSQPJKC-UHFFFAOYSA-N	InChI=1S/C15H10O6/c16-8-3-1-7(2-4-8)15-14(20)13(19)12-10(18)5-9(17)6-11(12)21-15/h1-6,16-18,20H	O=c1c(O)c(-c2ccc(O)cc2)oc2cc(O)cc(O)c12	C15H10O6	286.047738	2.2824	O=c1c(O)c(-c2ccc(O)cc2)oc2cc(O)cc(O)c12	5280863	3,5,7-trihydroxy-2-(4-hydroxyphenyl)chromen-4-one	Kaempferol	0	0	Shikimates and Phenylpropanoids	Flavonoids	Flavonols	1136	Organic compounds	Phenylpropanoids and polyketides	Flavonoids	Flavonols	http://www.wikidata.org/entity/Q12955905	Cercis chinensis	5353599	161750	214129	Eukaryota	Archaeplastida	Streptophyta	Magnoliopsida	Fabales	Fabaceae	Cercideae	Cercis	NA	http://www.wikidata.org/entity/Q64911648	10.3390/MOLECULES23030580	NA
115	Cicer arietinum	Cicer	565821	http://www.wikidata.org/entity/Q5024637	ZZAJQOPSWWVMBI-UHFFFAOYSA-N	InChI=1S/C16H12O5/c1-20-14-5-2-9(6-13(14)18)12-8-21-15-7-10(17)3-4-11(15)16(12)19/h2-8,17-18H,1H3	COc1ccc(-c2coc3cc(O)ccc3c2=O)cc1O	C16H12O5	284.0684735	2.8798	COc1ccc(-c2coc3cc(O)ccc3c2=O)cc1O	5280448	7-hydroxy-3-(3-hydroxy-4-methoxyphenyl)chromen-4-one	Calycosin	0	0	Shikimates and Phenylpropanoids	Isoflavonoids	Isoflavones	3651	Organic compounds	Phenylpropanoids and polyketides	Isoflavonoids	3'-hydroxy,4'-methoxyisoflavonoids	http://www.wikidata.org/entity/Q81375	Cicer arietinum	2947311	3827	612429	Eukaryota	Archaeplastida	Streptophyta	Magnoliopsida	Fabales	Fabaceae	Cicereae	Cicer	NA	http://www.wikidata.org/entity/Q104859786	10.1515/ZNC-1987-11-1206	NA
116	Cicer arietinum	Cicer	189425	http://www.wikidata.org/entity/Q3401397	FPIOBTBNRZPWJW-UHFFFAOYSA-N	InChI=1S/C16H12O6/c1-21-13-3-2-8(4-11(13)18)10-7-22-14-6-9(17)5-12(19)15(14)16(10)20/h2-7,17-19H,1H3	COc1ccc(-c2coc3cc(O)cc(O)c3c2=O)cc1O	C16H12O6	300.0633881	2.5854	COc1ccc(-c2coc3cc(O)cc(O)c3c2=O)cc1O	5281803	5,7-dihydroxy-3-(3-hydroxy-4-methoxyphenyl)chromen-4-one	Pratensein	0	0	Shikimates and Phenylpropanoids	Isoflavonoids	Isoflavones	3651	Organic compounds	Phenylpropanoids and polyketides	Isoflavonoids	3'-hydroxy,4'-methoxyisoflavonoids	http://www.wikidata.org/entity/Q81375	Cicer arietinum	2947311	3827	612429	Eukaryota	Archaeplastida	Streptophyta	Magnoliopsida	Fabales	Fabaceae	Cicereae	Cicer	NA	http://www.wikidata.org/entity/Q59084935	10.1016/S0031-9422(97)00798-X	NA
117	Cicer arietinum	Cicer	188099	http://www.wikidata.org/entity/Q23372518	LFEUICHQZGNOHD-RECXWPGBSA-N	InChI=1S/C22H22O10/c1-29-11-4-2-10(3-5-11)13-9-30-15-7-12(6-14(24)17(15)18(13)25)31-22-21(28)20(27)19(26)16(8-23)32-22/h2-7,9,16,19-24,26-28H,8H2,1H3/t16-,19-,20+,21-,22-/m1/s1	COc1ccc(-c2coc3cc(O[C@@H]4O[C@H](CO)[C@@H](O)[C@H](O)[C@H]4O)cc(O)c3c2=O)cc1	C22H22O10	446.1212969	0.3529	COc1ccc(-c2coc3cc(OC4OC(CO)C(O)C(O)C4O)cc(O)c3c2=O)cc1	5280781	5-hydroxy-3-(4-methoxyphenyl)-7-[(2S,3R,4S,5S,6R)-3,4,5-trihydroxy-6-(hydroxymethyl)oxan-2-yl]oxychromen-4-one	Sissotrin	5	0	Shikimates and Phenylpropanoids	Isoflavonoids	Isoflavones	507	Organic compounds	Phenylpropanoids and polyketides	Isoflavonoids	Isoflavonoid O-glycosides	http://www.wikidata.org/entity/Q81375	Cicer arietinum	2947311	3827	612429	Eukaryota	Archaeplastida	Streptophyta	Magnoliopsida	Fabales	Fabaceae	Cicereae	Cicer	NA	http://www.wikidata.org/entity/Q34342918	10.1002/JPS.2600640504	NA
118	Cicer arietinum	Cicer	189273	http://www.wikidata.org/entity/Q415957	TZBJGXHYKVUXJN-UHFFFAOYSA-N	InChI=1S/C15H10O5/c16-9-3-1-8(2-4-9)11-7-20-13-6-10(17)5-12(18)14(13)15(11)19/h1-7,16-18H	O=c1c(-c2ccc(O)cc2)coc2cc(O)cc(O)c12	C15H10O5	270.0528234	2.5768	O=c1c(-c2ccc(O)cc2)coc2cc(O)cc(O)c12	5280961	5,7-dihydroxy-3-(4-hydroxyphenyl)chromen-4-one	Genistein	0	0	Shikimates and Phenylpropanoids	Isoflavonoids	Isoflavones	494	Organic compounds	Phenylpropanoids and polyketides	Isoflavonoids	Isoflavones	http://www.wikidata.org/entity/Q81375	Cicer arietinum	2947311	3827	612429	Eukaryota	Archaeplastida	Streptophyta	Magnoliopsida	Fabales	Fabaceae	Cicereae	Cicer	NA	http://www.wikidata.org/entity/Q80089650	10.1055/S-2007-969907	NA
119	Cicer arietinum	Cicer	744799	http://www.wikidata.org/entity/Q408859	HKQYGTCOTHHOMP-UHFFFAOYSA-N	InChI=1S/C16H12O4/c1-19-12-5-2-10(3-6-12)14-9-20-15-8-11(17)4-7-13(15)16(14)18/h2-9,17H,1H3	COc1ccc(-c2coc3cc(O)ccc3c2=O)cc1	C16H12O4	268.0735589	3.1742	COc1ccc(-c2coc3cc(O)ccc3c2=O)cc1	5280378	7-hydroxy-3-(4-methoxyphenyl)chromen-4-one	Formononetin	0	0	Shikimates and Phenylpropanoids	Isoflavonoids	Isoflavones	2687	Organic compounds	Phenylpropanoids and polyketides	Isoflavonoids	4'-O-methylisoflavones	http://www.wikidata.org/entity/Q81375	Cicer arietinum	2947311	3827	612429	Eukaryota	Archaeplastida	Streptophyta	Magnoliopsida	Fabales	Fabaceae	Cicereae	Cicer	NA	http://www.wikidata.org/entity/Q105029896	10.1515/ZNC-1991-1-208	NA
120	Cicer arietinum	Cicer	71604	http://www.wikidata.org/entity/Q409478	REFJWTPEDVJJIY-UHFFFAOYSA-N	InChI=1S/C15H10O7/c16-7-4-10(19)12-11(5-7)22-15(14(21)13(12)20)6-1-2-8(17)9(18)3-6/h1-5,16-19,21H	O=c1c(O)c(-c2ccc(O)c(O)c2)oc2cc(O)cc(O)c12	C15H10O7	302.0426527	1.988	O=c1c(O)c(-c2ccc(O)c(O)c2)oc2cc(O)cc(O)c12	5280343	2-(3,4-dihydroxyphenyl)-3,5,7-trihydroxychromen-4-one	Quercetin	0	0	Shikimates and Phenylpropanoids	Flavonoids	Flavonols	1136	Organic compounds	Phenylpropanoids and polyketides	Flavonoids	Flavonols	http://www.wikidata.org/entity/Q81375	Cicer arietinum	2947311	3827	612429	Eukaryota	Archaeplastida	Streptophyta	Magnoliopsida	Fabales	Fabaceae	Cicereae	Cicer	NA	http://www.wikidata.org/entity/Q104847919	10.1007/BF00629810	NA
121	Cicer arietinum	Cicer	585598	http://www.wikidata.org/entity/Q23055339	WQCJOKYOIJVEFN-ZDUSSCGKSA-N	InChI=1S/C16H14O5/c1-20-10-3-5-11(14(18)7-10)13-8-21-15-6-9(17)2-4-12(15)16(13)19/h2-7,13,17-18H,8H2,1H3/t13-/m0/s1	COc1ccc([C@@H]2COc3cc(O)ccc3C2=O)c(O)c1	C16H14O5	286.0841235	2.4653	COc1ccc(C2COc3cc(O)ccc3C2=O)c(O)c1	439310	(3R)-7-hydroxy-3-(2-hydroxy-4-methoxyphenyl)-2,3-dihydrochromen-4-one	Vestitone	1	0	Shikimates and Phenylpropanoids	Isoflavonoids	Isoflavanones	2606	Organic compounds	Phenylpropanoids and polyketides	Isoflavonoids	4'-O-methylated isoflavonoids	http://www.wikidata.org/entity/Q81375	Cicer arietinum	2947311	3827	612429	Eukaryota	Archaeplastida	Streptophyta	Magnoliopsida	Fabales	Fabaceae	Cicereae	Cicer	NA	http://www.wikidata.org/entity/Q33400979	10.1111/J.1432-1033.1991.TB16241.X	NA
122	Cicer arietinum	Cicer	188110	http://www.wikidata.org/entity/Q408732	ZQSIJRDFPHDXIC-UHFFFAOYSA-N	InChI=1S/C15H10O4/c16-10-3-1-9(2-4-10)13-8-19-14-7-11(17)5-6-12(14)15(13)18/h1-8,16-17H	O=c1c(-c2ccc(O)cc2)coc2cc(O)ccc12	C15H10O4	254.0579088	2.8712	O=c1c(-c2ccc(O)cc2)coc2cc(O)ccc12	5281708	7-hydroxy-3-(4-hydroxyphenyl)chromen-4-one	Daidzein	0	0	Shikimates and Phenylpropanoids	Isoflavonoids	Isoflavones	494	Organic compounds	Phenylpropanoids and polyketides	Isoflavonoids	Isoflavones	http://www.wikidata.org/entity/Q81375	Cicer arietinum	2947311	3827	612429	Eukaryota	Archaeplastida	Streptophyta	Magnoliopsida	Fabales	Fabaceae	Cicereae	Cicer	NA	http://www.wikidata.org/entity/Q34342918	10.1002/JPS.2600640504	NA
123	Cicer arietinum	Cicer	565819	http://www.wikidata.org/entity/Q5522008	VRTGGIJPIYOHGT-LSDHHAIUSA-N	InChI=1S/C15H12O5/c16-9-3-1-8(2-4-9)15-14(19)13(18)11-6-5-10(17)7-12(11)20-15/h1-7,14-17,19H/t14-,15+/m0/s1	O=C1c2ccc(O)cc2O[C@H](c2ccc(O)cc2)[C@H]1O	C15H12O5	272.0684735	1.7751	O=C1c2ccc(O)cc2OC(c2ccc(O)cc2)C1O	442410	(2R,3R)-3,7-dihydroxy-2-(4-hydroxyphenyl)-2,3-dihydrochromen-4-one	Garbanzol	2	0	Shikimates and Phenylpropanoids	Flavonoids	Dihydroflavonols	1362	Organic compounds	Phenylpropanoids and polyketides	Flavonoids	Flavanonols	http://www.wikidata.org/entity/Q81375	Cicer arietinum	2947311	3827	612429	Eukaryota	Archaeplastida	Streptophyta	Magnoliopsida	Fabales	Fabaceae	Cicereae	Cicer	NA	http://www.wikidata.org/entity/Q104859786	10.1515/ZNC-1987-11-1206	NA
124	Cicer arietinum	Cicer	71615	http://www.wikidata.org/entity/Q4811191	JPUKWEQWGBDDQB-QSOFNFLRSA-N	InChI=1S/C21H20O11/c22-7-13-15(26)17(28)18(29)21(31-13)32-20-16(27)14-11(25)5-10(24)6-12(14)30-19(20)8-1-3-9(23)4-2-8/h1-6,13,15,17-18,21-26,28-29H,7H2/t13-,15-,17+,18-,21+/m1/s1	O=c1c(O[C@@H]2O[C@H](CO)[C@@H](O)[C@H](O)[C@H]2O)c(-c2ccc(O)cc2)oc2cc(O)cc(O)c12	C21H20O11	448.1005615	-0.2445	O=c1c(OC2OC(CO)C(O)C(O)C2O)c(-c2ccc(O)cc2)oc2cc(O)cc(O)c12	5282102	5,7-dihydroxy-2-(4-hydroxyphenyl)-3-[(2S,3R,4S,5S,6R)-3,4,5-trihydroxy-6-(hydroxymethyl)oxan-2-yl]oxychromen-4-one	Astragalin	5	0	Shikimates and Phenylpropanoids	Flavonoids	Flavonols	3531	Organic compounds	Phenylpropanoids and polyketides	Flavonoids	Flavonoid-3-O-glycosides	http://www.wikidata.org/entity/Q81375	Cicer arietinum	2947311	3827	612429	Eukaryota	Archaeplastida	Streptophyta	Magnoliopsida	Fabales	Fabaceae	Cicereae	Cicer	NA	http://www.wikidata.org/entity/Q104847919	10.1007/BF00629810	NA
125	Cicer arietinum	Cicer	115953	http://www.wikidata.org/entity/Q416138	IZQSVPBOUDKVDZ-UHFFFAOYSA-N	InChI=1S/C16H12O7/c1-22-11-4-7(2-3-9(11)18)16-15(21)14(20)13-10(19)5-8(17)6-12(13)23-16/h2-6,17-19,21H,1H3	COc1cc(-c2oc3cc(O)cc(O)c3c(=O)c2O)ccc1O	C16H12O7	316.0583027	2.291	COc1cc(-c2oc3cc(O)cc(O)c3c(=O)c2O)ccc1O	5281654	3,5,7-trihydroxy-2-(4-hydroxy-3-methoxyphenyl)chromen-4-one	Isorhamnetin	0	0	Shikimates and Phenylpropanoids	Flavonoids	Flavonols	1136	Organic compounds	Phenylpropanoids and polyketides	Flavonoids	Flavonols	http://www.wikidata.org/entity/Q81375	Cicer arietinum	2947311	3827	612429	Eukaryota	Archaeplastida	Streptophyta	Magnoliopsida	Fabales	Fabaceae	Cicereae	Cicer	NA	http://www.wikidata.org/entity/Q105123385	10.1016/S0031-9422(00)85360-1	NA
126	Cicer arietinum	Cicer	189163	http://www.wikidata.org/entity/Q56036865	NSRJSISNDPOJOP-BBRMVZONSA-N	InChI=1S/C16H14O4/c1-18-10-3-5-11-13-8-19-14-6-9(17)2-4-12(14)16(13)20-15(11)7-10/h2-7,13,16-17H,8H2,1H3/t13-,16-/m0/s1	COc1ccc2c(c1)O[C@H]1c3ccc(O)cc3OC[C@@H]21	C16H14O4	270.0892089	3.0105	COc1ccc2c(c1)OC1c3ccc(O)cc3OCC21	336327	(6aR,11aR)-9-methoxy-6a,11a-dihydro-6H-[1]benzofuro[3,2-c]chromen-3-ol	Medicarpin	2	0	Shikimates and Phenylpropanoids	Isoflavonoids	Pterocarpan	1608	Organic compounds	Phenylpropanoids and polyketides	Isoflavonoids	Pterocarpans	http://www.wikidata.org/entity/Q81375	Cicer arietinum	2947311	3827	612429	Eukaryota	Archaeplastida	Streptophyta	Magnoliopsida	Fabales	Fabaceae	Cicereae	Cicer	NA	http://www.wikidata.org/entity/Q104384996	10.1016/S0021-9673(01)96392-7	NA
127	Cicer arietinum	Cicer	567337	http://www.wikidata.org/entity/Q415007	PFTAWBLQPZVEMU-DZGCQCFKSA-N	InChI=1S/C15H14O6/c16-8-4-11(18)9-6-13(20)15(21-14(9)5-8)7-1-2-10(17)12(19)3-7/h1-5,13,15-20H,6H2/t13-,15+/m0/s1	Oc1cc(O)c2c(c1)O[C@H](c1ccc(O)c(O)c1)[C@@H](O)C2	C15H14O6	290.0790382	1.5461	Oc1cc(O)c2c(c1)OC(c1ccc(O)c(O)c1)C(O)C2	9064	(2R,3S)-2-(3,4-dihydroxyphenyl)-3,4-dihydro-2H-chromene-3,5,7-triol	Cianidanol	2	0	Shikimates and Phenylpropanoids	Flavonoids	Flavan-3-ols	1584	Organic compounds	Phenylpropanoids and polyketides	Flavonoids	Catechins	http://www.wikidata.org/entity/Q81375	Cicer arietinum	2947311	3827	612429	Eukaryota	Archaeplastida	Streptophyta	Magnoliopsida	Fabales	Fabaceae	Cicereae	Cicer	NA	http://www.wikidata.org/entity/Q61912644	10.1021/JF000549H	NA
128	Cicer arietinum	Cicer	565816	http://www.wikidata.org/entity/Q418374	FTVWIRXFELQLPI-ZDUSSCGKSA-N	InChI=1S/C15H12O5/c16-9-3-1-8(2-4-9)13-7-12(19)15-11(18)5-10(17)6-14(15)20-13/h1-6,13,16-18H,7H2/t13-/m0/s1	O=C1C[C@@H](c2ccc(O)cc2)Oc2cc(O)cc(O)c21	C15H12O5	272.0684735	2.5099	O=C1CC(c2ccc(O)cc2)Oc2cc(O)cc(O)c21	439246	(2S)-5,7-dihydroxy-2-(4-hydroxyphenyl)-2,3-dihydrochromen-4-one	Naringenin	1	0	Shikimates and Phenylpropanoids	Flavonoids	Flavanones	1632	Organic compounds	Phenylpropanoids and polyketides	Flavonoids	Flavanones	http://www.wikidata.org/entity/Q81375	Cicer arietinum	2947311	3827	612429	Eukaryota	Archaeplastida	Streptophyta	Magnoliopsida	Fabales	Fabaceae	Cicereae	Cicer	NA	http://www.wikidata.org/entity/Q104859786	10.1515/ZNC-1987-11-1206	NA
129	Cicer arietinum	Cicer	565817	http://www.wikidata.org/entity/Q3155537	DXDRHHKMWQZJHT-FPYGCLRLSA-N	InChI=1S/C15H12O4/c16-11-4-1-10(2-5-11)3-8-14(18)13-7-6-12(17)9-15(13)19/h1-9,16-17,19H/b8-3+	O=C(/C=C/c1ccc(O)cc1)c1ccc(O)cc1O	C15H12O4	256.0735589	2.6995	O=C(C=Cc1ccc(O)cc1)c1ccc(O)cc1O	638278	(E)-1-(2,4-dihydroxyphenyl)-3-(4-hydroxyphenyl)prop-2-en-1-one	Isoliquiritigenin	0	0	Shikimates and Phenylpropanoids	Flavonoids	Chalcones	3472	Organic compounds	Phenylpropanoids and polyketides	Linear 1,3-diarylpropanoids	2'-Hydroxychalcones	http://www.wikidata.org/entity/Q81375	Cicer arietinum	2947311	3827	612429	Eukaryota	Archaeplastida	Streptophyta	Magnoliopsida	Fabales	Fabaceae	Cicereae	Cicer	NA	http://www.wikidata.org/entity/Q104859786	10.1515/ZNC-1987-11-1206	NA
130	Cicer arietinum	Cicer	71594	http://www.wikidata.org/entity/Q393336	IYRMWMYZSQPJKC-UHFFFAOYSA-N	InChI=1S/C15H10O6/c16-8-3-1-7(2-4-8)15-14(20)13(19)12-10(18)5-9(17)6-11(12)21-15/h1-6,16-18,20H	O=c1c(O)c(-c2ccc(O)cc2)oc2cc(O)cc(O)c12	C15H10O6	286.047738	2.2824	O=c1c(O)c(-c2ccc(O)cc2)oc2cc(O)cc(O)c12	5280863	3,5,7-trihydroxy-2-(4-hydroxyphenyl)chromen-4-one	Kaempferol	0	0	Shikimates and Phenylpropanoids	Flavonoids	Flavonols	1136	Organic compounds	Phenylpropanoids and polyketides	Flavonoids	Flavonols	http://www.wikidata.org/entity/Q81375	Cicer arietinum	2947311	3827	612429	Eukaryota	Archaeplastida	Streptophyta	Magnoliopsida	Fabales	Fabaceae	Cicereae	Cicer	NA	http://www.wikidata.org/entity/Q104847919	10.1007/BF00629810	NA
131	Cicer bijugum	Cicer	647249	http://www.wikidata.org/entity/Q408859	HKQYGTCOTHHOMP-UHFFFAOYSA-N	InChI=1S/C16H12O4/c1-19-12-5-2-10(3-6-12)14-9-20-15-8-11(17)4-7-13(15)16(14)18/h2-9,17H,1H3	COc1ccc(-c2coc3cc(O)ccc3c2=O)cc1	C16H12O4	268.0735589	3.1742	COc1ccc(-c2coc3cc(O)ccc3c2=O)cc1	5280378	7-hydroxy-3-(4-methoxyphenyl)chromen-4-one	Formononetin	0	0	Shikimates and Phenylpropanoids	Isoflavonoids	Isoflavones	2687	Organic compounds	Phenylpropanoids and polyketides	Isoflavonoids	4'-O-methylisoflavones	http://www.wikidata.org/entity/Q15528834	Cicer bijugum	2947306	90899	980101	Eukaryota	Archaeplastida	Streptophyta	Magnoliopsida	Fabales	Fabaceae	Cicereae	Cicer	NA	http://www.wikidata.org/entity/Q59084913	10.1016/S0031-9422(97)00920-5	NA
132	Cicer bijugum	Cicer	189544	http://www.wikidata.org/entity/Q56036865	NSRJSISNDPOJOP-BBRMVZONSA-N	InChI=1S/C16H14O4/c1-18-10-3-5-11-13-8-19-14-6-9(17)2-4-12(14)16(13)20-15(11)7-10/h2-7,13,16-17H,8H2,1H3/t13-,16-/m0/s1	COc1ccc2c(c1)O[C@H]1c3ccc(O)cc3OC[C@@H]21	C16H14O4	270.0892089	3.0105	COc1ccc2c(c1)OC1c3ccc(O)cc3OCC21	336327	(6aR,11aR)-9-methoxy-6a,11a-dihydro-6H-[1]benzofuro[3,2-c]chromen-3-ol	Medicarpin	2	0	Shikimates and Phenylpropanoids	Isoflavonoids	Pterocarpan	1608	Organic compounds	Phenylpropanoids and polyketides	Isoflavonoids	Pterocarpans	http://www.wikidata.org/entity/Q15528834	Cicer bijugum	2947306	90899	980101	Eukaryota	Archaeplastida	Streptophyta	Magnoliopsida	Fabales	Fabaceae	Cicereae	Cicer	NA	http://www.wikidata.org/entity/Q59084935	10.1016/S0031-9422(97)00798-X	Y
133	Cicer bijugum	Cicer	189377	http://www.wikidata.org/entity/Q23372518	LFEUICHQZGNOHD-RECXWPGBSA-N	InChI=1S/C22H22O10/c1-29-11-4-2-10(3-5-11)13-9-30-15-7-12(6-14(24)17(15)18(13)25)31-22-21(28)20(27)19(26)16(8-23)32-22/h2-7,9,16,19-24,26-28H,8H2,1H3/t16-,19-,20+,21-,22-/m1/s1	COc1ccc(-c2coc3cc(O[C@@H]4O[C@H](CO)[C@@H](O)[C@H](O)[C@H]4O)cc(O)c3c2=O)cc1	C22H22O10	446.1212969	0.3529	COc1ccc(-c2coc3cc(OC4OC(CO)C(O)C(O)C4O)cc(O)c3c2=O)cc1	5280781	5-hydroxy-3-(4-methoxyphenyl)-7-[(2S,3R,4S,5S,6R)-3,4,5-trihydroxy-6-(hydroxymethyl)oxan-2-yl]oxychromen-4-one	Sissotrin	5	0	Shikimates and Phenylpropanoids	Isoflavonoids	Isoflavones	507	Organic compounds	Phenylpropanoids and polyketides	Isoflavonoids	Isoflavonoid O-glycosides	http://www.wikidata.org/entity/Q15528834	Cicer bijugum	2947306	90899	980101	Eukaryota	Archaeplastida	Streptophyta	Magnoliopsida	Fabales	Fabaceae	Cicereae	Cicer	NA	http://www.wikidata.org/entity/Q59084935	10.1016/S0031-9422(97)00798-X	NA
134	Cicer bijugum	Cicer	189427	http://www.wikidata.org/entity/Q3401397	FPIOBTBNRZPWJW-UHFFFAOYSA-N	InChI=1S/C16H12O6/c1-21-13-3-2-8(4-11(13)18)10-7-22-14-6-9(17)5-12(19)15(14)16(10)20/h2-7,17-19H,1H3	COc1ccc(-c2coc3cc(O)cc(O)c3c2=O)cc1O	C16H12O6	300.0633881	2.5854	COc1ccc(-c2coc3cc(O)cc(O)c3c2=O)cc1O	5281803	5,7-dihydroxy-3-(3-hydroxy-4-methoxyphenyl)chromen-4-one	Pratensein	0	0	Shikimates and Phenylpropanoids	Isoflavonoids	Isoflavones	3651	Organic compounds	Phenylpropanoids and polyketides	Isoflavonoids	3'-hydroxy,4'-methoxyisoflavonoids	http://www.wikidata.org/entity/Q15528834	Cicer bijugum	2947306	90899	980101	Eukaryota	Archaeplastida	Streptophyta	Magnoliopsida	Fabales	Fabaceae	Cicereae	Cicer	NA	http://www.wikidata.org/entity/Q59084935	10.1016/S0031-9422(97)00798-X	NA
135	Cicer echinospermum	Cicer	189547	http://www.wikidata.org/entity/Q56036865	NSRJSISNDPOJOP-BBRMVZONSA-N	InChI=1S/C16H14O4/c1-18-10-3-5-11-13-8-19-14-6-9(17)2-4-12(14)16(13)20-15(11)7-10/h2-7,13,16-17H,8H2,1H3/t13-,16-/m0/s1	COc1ccc2c(c1)O[C@H]1c3ccc(O)cc3OC[C@@H]21	C16H14O4	270.0892089	3.0105	COc1ccc2c(c1)OC1c3ccc(O)cc3OCC21	336327	(6aR,11aR)-9-methoxy-6a,11a-dihydro-6H-[1]benzofuro[3,2-c]chromen-3-ol	Medicarpin	2	0	Shikimates and Phenylpropanoids	Isoflavonoids	Pterocarpan	1608	Organic compounds	Phenylpropanoids and polyketides	Isoflavonoids	Pterocarpans	http://www.wikidata.org/entity/Q15528986	Cicer echinospermum	2947366	90897	325058	Eukaryota	Archaeplastida	Streptophyta	Magnoliopsida	Fabales	Fabaceae	Cicereae	Cicer	NA	http://www.wikidata.org/entity/Q59084935	10.1016/S0031-9422(97)00798-X	NA
136	Cicer echinospermum	Cicer	577307	http://www.wikidata.org/entity/Q408859	HKQYGTCOTHHOMP-UHFFFAOYSA-N	InChI=1S/C16H12O4/c1-19-12-5-2-10(3-6-12)14-9-20-15-8-11(17)4-7-13(15)16(14)18/h2-9,17H,1H3	COc1ccc(-c2coc3cc(O)ccc3c2=O)cc1	C16H12O4	268.0735589	3.1742	COc1ccc(-c2coc3cc(O)ccc3c2=O)cc1	5280378	7-hydroxy-3-(4-methoxyphenyl)chromen-4-one	Formononetin	0	0	Shikimates and Phenylpropanoids	Isoflavonoids	Isoflavones	2687	Organic compounds	Phenylpropanoids and polyketides	Isoflavonoids	4'-O-methylisoflavones	http://www.wikidata.org/entity/Q15528986	Cicer echinospermum	2947366	90897	325058	Eukaryota	Archaeplastida	Streptophyta	Magnoliopsida	Fabales	Fabaceae	Cicereae	Cicer	NA	http://www.wikidata.org/entity/Q105029882	10.1016/0305-1978(81)90030-2	NA
137	Cicer echinospermum	Cicer	189389	http://www.wikidata.org/entity/Q23372518	LFEUICHQZGNOHD-RECXWPGBSA-N	InChI=1S/C22H22O10/c1-29-11-4-2-10(3-5-11)13-9-30-15-7-12(6-14(24)17(15)18(13)25)31-22-21(28)20(27)19(26)16(8-23)32-22/h2-7,9,16,19-24,26-28H,8H2,1H3/t16-,19-,20+,21-,22-/m1/s1	COc1ccc(-c2coc3cc(O[C@@H]4O[C@H](CO)[C@@H](O)[C@H](O)[C@H]4O)cc(O)c3c2=O)cc1	C22H22O10	446.1212969	0.3529	COc1ccc(-c2coc3cc(OC4OC(CO)C(O)C(O)C4O)cc(O)c3c2=O)cc1	5280781	5-hydroxy-3-(4-methoxyphenyl)-7-[(2S,3R,4S,5S,6R)-3,4,5-trihydroxy-6-(hydroxymethyl)oxan-2-yl]oxychromen-4-one	Sissotrin	5	0	Shikimates and Phenylpropanoids	Isoflavonoids	Isoflavones	507	Organic compounds	Phenylpropanoids and polyketides	Isoflavonoids	Isoflavonoid O-glycosides	http://www.wikidata.org/entity/Q15528986	Cicer echinospermum	2947366	90897	325058	Eukaryota	Archaeplastida	Streptophyta	Magnoliopsida	Fabales	Fabaceae	Cicereae	Cicer	NA	http://www.wikidata.org/entity/Q59084935	10.1016/S0031-9422(97)00798-X	NA
138	Cicer echinospermum	Cicer	189432	http://www.wikidata.org/entity/Q3401397	FPIOBTBNRZPWJW-UHFFFAOYSA-N	InChI=1S/C16H12O6/c1-21-13-3-2-8(4-11(13)18)10-7-22-14-6-9(17)5-12(19)15(14)16(10)20/h2-7,17-19H,1H3	COc1ccc(-c2coc3cc(O)cc(O)c3c2=O)cc1O	C16H12O6	300.0633881	2.5854	COc1ccc(-c2coc3cc(O)cc(O)c3c2=O)cc1O	5281803	5,7-dihydroxy-3-(3-hydroxy-4-methoxyphenyl)chromen-4-one	Pratensein	0	0	Shikimates and Phenylpropanoids	Isoflavonoids	Isoflavones	3651	Organic compounds	Phenylpropanoids and polyketides	Isoflavonoids	3'-hydroxy,4'-methoxyisoflavonoids	http://www.wikidata.org/entity/Q15528986	Cicer echinospermum	2947366	90897	325058	Eukaryota	Archaeplastida	Streptophyta	Magnoliopsida	Fabales	Fabaceae	Cicereae	Cicer	NA	http://www.wikidata.org/entity/Q59084935	10.1016/S0031-9422(97)00798-X	NA
139	Cicer judaicum	Cicer	189445	http://www.wikidata.org/entity/Q408859	HKQYGTCOTHHOMP-UHFFFAOYSA-N	InChI=1S/C16H12O4/c1-19-12-5-2-10(3-6-12)14-9-20-15-8-11(17)4-7-13(15)16(14)18/h2-9,17H,1H3	COc1ccc(-c2coc3cc(O)ccc3c2=O)cc1	C16H12O4	268.0735589	3.1742	COc1ccc(-c2coc3cc(O)ccc3c2=O)cc1	5280378	7-hydroxy-3-(4-methoxyphenyl)chromen-4-one	Formononetin	0	0	Shikimates and Phenylpropanoids	Isoflavonoids	Isoflavones	2687	Organic compounds	Phenylpropanoids and polyketides	Isoflavonoids	4'-O-methylisoflavones	http://www.wikidata.org/entity/Q15528779	Cicer judaicum	2947339	92719	767270	Eukaryota	Archaeplastida	Streptophyta	Magnoliopsida	Fabales	Fabaceae	Cicereae	Cicer	NA	http://www.wikidata.org/entity/Q59084935	10.1016/S0031-9422(97)00798-X	NA
140	Cicer judaicum	Cicer	189426	http://www.wikidata.org/entity/Q3401397	FPIOBTBNRZPWJW-UHFFFAOYSA-N	InChI=1S/C16H12O6/c1-21-13-3-2-8(4-11(13)18)10-7-22-14-6-9(17)5-12(19)15(14)16(10)20/h2-7,17-19H,1H3	COc1ccc(-c2coc3cc(O)cc(O)c3c2=O)cc1O	C16H12O6	300.0633881	2.5854	COc1ccc(-c2coc3cc(O)cc(O)c3c2=O)cc1O	5281803	5,7-dihydroxy-3-(3-hydroxy-4-methoxyphenyl)chromen-4-one	Pratensein	0	0	Shikimates and Phenylpropanoids	Isoflavonoids	Isoflavones	3651	Organic compounds	Phenylpropanoids and polyketides	Isoflavonoids	3'-hydroxy,4'-methoxyisoflavonoids	http://www.wikidata.org/entity/Q15528779	Cicer judaicum	2947339	92719	767270	Eukaryota	Archaeplastida	Streptophyta	Magnoliopsida	Fabales	Fabaceae	Cicereae	Cicer	NA	http://www.wikidata.org/entity/Q59084935	10.1016/S0031-9422(97)00798-X	NA
141	Cicer judaicum	Cicer	189376	http://www.wikidata.org/entity/Q23372518	LFEUICHQZGNOHD-RECXWPGBSA-N	InChI=1S/C22H22O10/c1-29-11-4-2-10(3-5-11)13-9-30-15-7-12(6-14(24)17(15)18(13)25)31-22-21(28)20(27)19(26)16(8-23)32-22/h2-7,9,16,19-24,26-28H,8H2,1H3/t16-,19-,20+,21-,22-/m1/s1	COc1ccc(-c2coc3cc(O[C@@H]4O[C@H](CO)[C@@H](O)[C@H](O)[C@H]4O)cc(O)c3c2=O)cc1	C22H22O10	446.1212969	0.3529	COc1ccc(-c2coc3cc(OC4OC(CO)C(O)C(O)C4O)cc(O)c3c2=O)cc1	5280781	5-hydroxy-3-(4-methoxyphenyl)-7-[(2S,3R,4S,5S,6R)-3,4,5-trihydroxy-6-(hydroxymethyl)oxan-2-yl]oxychromen-4-one	Sissotrin	5	0	Shikimates and Phenylpropanoids	Isoflavonoids	Isoflavones	507	Organic compounds	Phenylpropanoids and polyketides	Isoflavonoids	Isoflavonoid O-glycosides	http://www.wikidata.org/entity/Q15528779	Cicer judaicum	2947339	92719	767270	Eukaryota	Archaeplastida	Streptophyta	Magnoliopsida	Fabales	Fabaceae	Cicereae	Cicer	NA	http://www.wikidata.org/entity/Q59084935	10.1016/S0031-9422(97)00798-X	NA
142	Cicer judaicum	Cicer	189543	http://www.wikidata.org/entity/Q56036865	NSRJSISNDPOJOP-BBRMVZONSA-N	InChI=1S/C16H14O4/c1-18-10-3-5-11-13-8-19-14-6-9(17)2-4-12(14)16(13)20-15(11)7-10/h2-7,13,16-17H,8H2,1H3/t13-,16-/m0/s1	COc1ccc2c(c1)O[C@H]1c3ccc(O)cc3OC[C@@H]21	C16H14O4	270.0892089	3.0105	COc1ccc2c(c1)OC1c3ccc(O)cc3OCC21	336327	(6aR,11aR)-9-methoxy-6a,11a-dihydro-6H-[1]benzofuro[3,2-c]chromen-3-ol	Medicarpin	2	0	Shikimates and Phenylpropanoids	Isoflavonoids	Pterocarpan	1608	Organic compounds	Phenylpropanoids and polyketides	Isoflavonoids	Pterocarpans	http://www.wikidata.org/entity/Q15528779	Cicer judaicum	2947339	92719	767270	Eukaryota	Archaeplastida	Streptophyta	Magnoliopsida	Fabales	Fabaceae	Cicereae	Cicer	NA	http://www.wikidata.org/entity/Q59084935	10.1016/S0031-9422(97)00798-X	NA
143	Cicer pinnatifidum	Cicer	189548	http://www.wikidata.org/entity/Q56036865	NSRJSISNDPOJOP-BBRMVZONSA-N	InChI=1S/C16H14O4/c1-18-10-3-5-11-13-8-19-14-6-9(17)2-4-12(14)16(13)20-15(11)7-10/h2-7,13,16-17H,8H2,1H3/t13-,16-/m0/s1	COc1ccc2c(c1)O[C@H]1c3ccc(O)cc3OC[C@@H]21	C16H14O4	270.0892089	3.0105	COc1ccc2c(c1)OC1c3ccc(O)cc3OCC21	336327	(6aR,11aR)-9-methoxy-6a,11a-dihydro-6H-[1]benzofuro[3,2-c]chromen-3-ol	Medicarpin	2	0	Shikimates and Phenylpropanoids	Isoflavonoids	Pterocarpan	1608	Organic compounds	Phenylpropanoids and polyketides	Isoflavonoids	Pterocarpans	http://www.wikidata.org/entity/Q6575932	Cicer pinnatifidum	2947331	47088	38056	Eukaryota	Archaeplastida	Streptophyta	Magnoliopsida	Fabales	Fabaceae	Cicereae	Cicer	NA	http://www.wikidata.org/entity/Q59084935	10.1016/S0031-9422(97)00798-X	NA
144	Cicer pinnatifidum	Cicer	189441	http://www.wikidata.org/entity/Q408859	HKQYGTCOTHHOMP-UHFFFAOYSA-N	InChI=1S/C16H12O4/c1-19-12-5-2-10(3-6-12)14-9-20-15-8-11(17)4-7-13(15)16(14)18/h2-9,17H,1H3	COc1ccc(-c2coc3cc(O)ccc3c2=O)cc1	C16H12O4	268.0735589	3.1742	COc1ccc(-c2coc3cc(O)ccc3c2=O)cc1	5280378	7-hydroxy-3-(4-methoxyphenyl)chromen-4-one	Formononetin	0	0	Shikimates and Phenylpropanoids	Isoflavonoids	Isoflavones	2687	Organic compounds	Phenylpropanoids and polyketides	Isoflavonoids	4'-O-methylisoflavones	http://www.wikidata.org/entity/Q6575932	Cicer pinnatifidum	2947331	47088	38056	Eukaryota	Archaeplastida	Streptophyta	Magnoliopsida	Fabales	Fabaceae	Cicereae	Cicer	NA	http://www.wikidata.org/entity/Q59084935	10.1016/S0031-9422(97)00798-X	NA
145	Cicer pinnatifidum	Cicer	189386	http://www.wikidata.org/entity/Q23372518	LFEUICHQZGNOHD-RECXWPGBSA-N	InChI=1S/C22H22O10/c1-29-11-4-2-10(3-5-11)13-9-30-15-7-12(6-14(24)17(15)18(13)25)31-22-21(28)20(27)19(26)16(8-23)32-22/h2-7,9,16,19-24,26-28H,8H2,1H3/t16-,19-,20+,21-,22-/m1/s1	COc1ccc(-c2coc3cc(O[C@@H]4O[C@H](CO)[C@@H](O)[C@H](O)[C@H]4O)cc(O)c3c2=O)cc1	C22H22O10	446.1212969	0.3529	COc1ccc(-c2coc3cc(OC4OC(CO)C(O)C(O)C4O)cc(O)c3c2=O)cc1	5280781	5-hydroxy-3-(4-methoxyphenyl)-7-[(2S,3R,4S,5S,6R)-3,4,5-trihydroxy-6-(hydroxymethyl)oxan-2-yl]oxychromen-4-one	Sissotrin	5	0	Shikimates and Phenylpropanoids	Isoflavonoids	Isoflavones	507	Organic compounds	Phenylpropanoids and polyketides	Isoflavonoids	Isoflavonoid O-glycosides	http://www.wikidata.org/entity/Q6575932	Cicer pinnatifidum	2947331	47088	38056	Eukaryota	Archaeplastida	Streptophyta	Magnoliopsida	Fabales	Fabaceae	Cicereae	Cicer	NA	http://www.wikidata.org/entity/Q59084935	10.1016/S0031-9422(97)00798-X	NA
146	Cicer reticulatum	Cicer	577304	http://www.wikidata.org/entity/Q408859	HKQYGTCOTHHOMP-UHFFFAOYSA-N	InChI=1S/C16H12O4/c1-19-12-5-2-10(3-6-12)14-9-20-15-8-11(17)4-7-13(15)16(14)18/h2-9,17H,1H3	COc1ccc(-c2coc3cc(O)ccc3c2=O)cc1	C16H12O4	268.0735589	3.1742	COc1ccc(-c2coc3cc(O)ccc3c2=O)cc1	5280378	7-hydroxy-3-(4-methoxyphenyl)chromen-4-one	Formononetin	0	0	Shikimates and Phenylpropanoids	Isoflavonoids	Isoflavones	2687	Organic compounds	Phenylpropanoids and polyketides	Isoflavonoids	4'-O-methylisoflavones	http://www.wikidata.org/entity/Q15528865	Cicer reticulatum	2947370	90898	325070	Eukaryota	Archaeplastida	Streptophyta	Magnoliopsida	Fabales	Fabaceae	Cicereae	Cicer	NA	http://www.wikidata.org/entity/Q105029882	10.1016/0305-1978(81)90030-2	NA
147	Cicer reticulatum	Cicer	577348	http://www.wikidata.org/entity/Q56036865	NSRJSISNDPOJOP-BBRMVZONSA-N	InChI=1S/C16H14O4/c1-18-10-3-5-11-13-8-19-14-6-9(17)2-4-12(14)16(13)20-15(11)7-10/h2-7,13,16-17H,8H2,1H3/t13-,16-/m0/s1	COc1ccc2c(c1)O[C@H]1c3ccc(O)cc3OC[C@@H]21	C16H14O4	270.0892089	3.0105	COc1ccc2c(c1)OC1c3ccc(O)cc3OCC21	336327	(6aR,11aR)-9-methoxy-6a,11a-dihydro-6H-[1]benzofuro[3,2-c]chromen-3-ol	Medicarpin	2	0	Shikimates and Phenylpropanoids	Isoflavonoids	Pterocarpan	1608	Organic compounds	Phenylpropanoids and polyketides	Isoflavonoids	Pterocarpans	http://www.wikidata.org/entity/Q15528865	Cicer reticulatum	2947370	90898	325070	Eukaryota	Archaeplastida	Streptophyta	Magnoliopsida	Fabales	Fabaceae	Cicereae	Cicer	NA	http://www.wikidata.org/entity/Q105029882	10.1016/0305-1978(81)90030-2	NA
148	Cicer reticulatum	Cicer	189379	http://www.wikidata.org/entity/Q23372518	LFEUICHQZGNOHD-RECXWPGBSA-N	InChI=1S/C22H22O10/c1-29-11-4-2-10(3-5-11)13-9-30-15-7-12(6-14(24)17(15)18(13)25)31-22-21(28)20(27)19(26)16(8-23)32-22/h2-7,9,16,19-24,26-28H,8H2,1H3/t16-,19-,20+,21-,22-/m1/s1	COc1ccc(-c2coc3cc(O[C@@H]4O[C@H](CO)[C@@H](O)[C@H](O)[C@H]4O)cc(O)c3c2=O)cc1	C22H22O10	446.1212969	0.3529	COc1ccc(-c2coc3cc(OC4OC(CO)C(O)C(O)C4O)cc(O)c3c2=O)cc1	5280781	5-hydroxy-3-(4-methoxyphenyl)-7-[(2S,3R,4S,5S,6R)-3,4,5-trihydroxy-6-(hydroxymethyl)oxan-2-yl]oxychromen-4-one	Sissotrin	5	0	Shikimates and Phenylpropanoids	Isoflavonoids	Isoflavones	507	Organic compounds	Phenylpropanoids and polyketides	Isoflavonoids	Isoflavonoid O-glycosides	http://www.wikidata.org/entity/Q15528865	Cicer reticulatum	2947370	90898	325070	Eukaryota	Archaeplastida	Streptophyta	Magnoliopsida	Fabales	Fabaceae	Cicereae	Cicer	NA	http://www.wikidata.org/entity/Q59084935	10.1016/S0031-9422(97)00798-X	NA
149	Craspedolobium schochii	Craspedolobium	671104	http://www.wikidata.org/entity/Q415957	TZBJGXHYKVUXJN-UHFFFAOYSA-N	InChI=1S/C15H10O5/c16-9-3-1-8(2-4-9)11-7-20-13-6-10(17)5-12(18)14(13)15(11)19/h1-7,16-18H	O=c1c(-c2ccc(O)cc2)coc2cc(O)cc(O)c12	C15H10O5	270.0528234	2.5768	O=c1c(-c2ccc(O)cc2)coc2cc(O)cc(O)c12	5280961	5,7-dihydroxy-3-(4-hydroxyphenyl)chromen-4-one	Genistein	0	0	Shikimates and Phenylpropanoids	Isoflavonoids	Isoflavones	494	Organic compounds	Phenylpropanoids and polyketides	Isoflavonoids	Isoflavones	http://www.wikidata.org/entity/Q15530608	Craspedolobium schochii	NA	539006	117893	Eukaryota	Archaeplastida	Streptophyta	Magnoliopsida	Fabales	Fabaceae	Millettieae	Craspedolobium	NA	http://www.wikidata.org/entity/Q43509820	10.1016/S0367-326X(00)00218-5	NA
150	Craspedolobium schochii	Craspedolobium	671106	http://www.wikidata.org/entity/Q408732	ZQSIJRDFPHDXIC-UHFFFAOYSA-N	InChI=1S/C15H10O4/c16-10-3-1-9(2-4-10)13-8-19-14-7-11(17)5-6-12(14)15(13)18/h1-8,16-17H	O=c1c(-c2ccc(O)cc2)coc2cc(O)ccc12	C15H10O4	254.0579088	2.8712	O=c1c(-c2ccc(O)cc2)coc2cc(O)ccc12	5281708	7-hydroxy-3-(4-hydroxyphenyl)chromen-4-one	Daidzein	0	0	Shikimates and Phenylpropanoids	Isoflavonoids	Isoflavones	494	Organic compounds	Phenylpropanoids and polyketides	Isoflavonoids	Isoflavones	http://www.wikidata.org/entity/Q15530608	Craspedolobium schochii	NA	539006	117893	Eukaryota	Archaeplastida	Streptophyta	Magnoliopsida	Fabales	Fabaceae	Millettieae	Craspedolobium	NA	http://www.wikidata.org/entity/Q43509820	10.1016/S0367-326X(00)00218-5	NA
151	Craspedolobium schochii	Craspedolobium	671108	http://www.wikidata.org/entity/Q418374	FTVWIRXFELQLPI-ZDUSSCGKSA-N	InChI=1S/C15H12O5/c16-9-3-1-8(2-4-9)13-7-12(19)15-11(18)5-10(17)6-14(15)20-13/h1-6,13,16-18H,7H2/t13-/m0/s1	O=C1C[C@@H](c2ccc(O)cc2)Oc2cc(O)cc(O)c21	C15H12O5	272.0684735	2.5099	O=C1CC(c2ccc(O)cc2)Oc2cc(O)cc(O)c21	439246	(2S)-5,7-dihydroxy-2-(4-hydroxyphenyl)-2,3-dihydrochromen-4-one	Naringenin	1	0	Shikimates and Phenylpropanoids	Flavonoids	Flavanones	1632	Organic compounds	Phenylpropanoids and polyketides	Flavonoids	Flavanones	http://www.wikidata.org/entity/Q15530608	Craspedolobium schochii	NA	539006	117893	Eukaryota	Archaeplastida	Streptophyta	Magnoliopsida	Fabales	Fabaceae	Millettieae	Craspedolobium	NA	http://www.wikidata.org/entity/Q43509820	10.1016/S0367-326X(00)00218-5	NA
152	Crotalaria pallida	Crotalaria	472123	http://www.wikidata.org/entity/Q424567	KZNIFHPLKGYRTM-UHFFFAOYSA-N	InChI=1S/C15H10O5/c16-9-3-1-8(2-4-9)13-7-12(19)15-11(18)5-10(17)6-14(15)20-13/h1-7,16-18H	O=c1cc(-c2ccc(O)cc2)oc2cc(O)cc(O)c12	C15H10O5	270.0528234	2.5768	O=c1cc(-c2ccc(O)cc2)oc2cc(O)cc(O)c12	5280443	5,7-dihydroxy-2-(4-hydroxyphenyl)chromen-4-one	Apigenin	0	0	Shikimates and Phenylpropanoids	Flavonoids	Flavones	1615	Organic compounds	Phenylpropanoids and polyketides	Flavonoids	Flavones	http://www.wikidata.org/entity/Q50886167	Crotalaria pallida var. obovata	2942716	890035	791078	Eukaryota	Archaeplastida	Streptophyta	Magnoliopsida	Fabales	Fabaceae	Crotalarieae	Crotalaria	Crotalaria pallida var. obovata	http://www.wikidata.org/entity/Q105124298	10.1016/S0031-9422(00)85781-7	NA
153	Crotalaria pallida	Crotalaria	385530	http://www.wikidata.org/entity/Q408732	ZQSIJRDFPHDXIC-UHFFFAOYSA-N	InChI=1S/C15H10O4/c16-10-3-1-9(2-4-10)13-8-19-14-7-11(17)5-6-12(14)15(13)18/h1-8,16-17H	O=c1c(-c2ccc(O)cc2)coc2cc(O)ccc12	C15H10O4	254.0579088	2.8712	O=c1c(-c2ccc(O)cc2)coc2cc(O)ccc12	5281708	7-hydroxy-3-(4-hydroxyphenyl)chromen-4-one	Daidzein	0	0	Shikimates and Phenylpropanoids	Isoflavonoids	Isoflavones	494	Organic compounds	Phenylpropanoids and polyketides	Isoflavonoids	Isoflavones	http://www.wikidata.org/entity/Q15221179	Crotalaria pallida	8260433	3830	91402	Eukaryota	Archaeplastida	Streptophyta	Magnoliopsida	Fabales	Fabaceae	Crotalarieae	Crotalaria	NA	http://www.wikidata.org/entity/Q44794309	10.1016/J.BMCL.2003.11.074	NA
154	Crotalaria pallida	Crotalaria	385529	http://www.wikidata.org/entity/Q104401193	JNJLRXUXPJHPCK-UHFFFAOYSA-N	InChI=1S/C16H12O6/c1-21-13-5-8(17)2-3-10(13)11-7-22-14-6-9(18)4-12(19)15(14)16(11)20/h2-7,17-19H,1H3	COc1cc(O)ccc1-c1coc2cc(O)cc(O)c2c1=O	C16H12O6	300.0633881	2.5854	COc1cc(O)ccc1-c1coc2cc(O)cc(O)c2c1=O	44264432	5,7-dihydroxy-3-(4-hydroxy-2-methoxyphenyl)chromen-4-one	Theralin	0	0	Shikimates and Phenylpropanoids	Isoflavonoids	Isoflavones	494	Organic compounds	Phenylpropanoids and polyketides	Isoflavonoids	Isoflavones	http://www.wikidata.org/entity/Q15221179	Crotalaria pallida	8260433	3830	91402	Eukaryota	Archaeplastida	Streptophyta	Magnoliopsida	Fabales	Fabaceae	Crotalarieae	Crotalaria	NA	http://www.wikidata.org/entity/Q44794309	10.1016/J.BMCL.2003.11.074	NA
155	Crotalaria pallida	Crotalaria	385531	http://www.wikidata.org/entity/Q412191	CXQWRCVTCMQVQX-LSDHHAIUSA-N	InChI=1S/C15H12O7/c16-7-4-10(19)12-11(5-7)22-15(14(21)13(12)20)6-1-2-8(17)9(18)3-6/h1-5,14-19,21H/t14-,15+/m0/s1	O=C1c2c(O)cc(O)cc2O[C@H](c2ccc(O)c(O)c2)[C@H]1O	C15H12O7	304.0583027	1.1863	O=C1c2c(O)cc(O)cc2OC(c2ccc(O)c(O)c2)C1O	439533	(2R,3R)-2-(3,4-dihydroxyphenyl)-3,5,7-trihydroxy-2,3-dihydrochromen-4-one	Taxifolin	2	0	Shikimates and Phenylpropanoids	Flavonoids	Dihydroflavonols	1362	Organic compounds	Phenylpropanoids and polyketides	Flavonoids	Flavanonols	http://www.wikidata.org/entity/Q15221179	Crotalaria pallida	8260433	3830	91402	Eukaryota	Archaeplastida	Streptophyta	Magnoliopsida	Fabales	Fabaceae	Crotalarieae	Crotalaria	NA	http://www.wikidata.org/entity/Q44794309	10.1016/J.BMCL.2003.11.074	NA
156	Crotalaria pallida	Crotalaria	233635	http://www.wikidata.org/entity/Q415957	TZBJGXHYKVUXJN-UHFFFAOYSA-N	InChI=1S/C15H10O5/c16-9-3-1-8(2-4-9)11-7-20-13-6-10(17)5-12(18)14(13)15(11)19/h1-7,16-18H	O=c1c(-c2ccc(O)cc2)coc2cc(O)cc(O)c12	C15H10O5	270.0528234	2.5768	O=c1c(-c2ccc(O)cc2)coc2cc(O)cc(O)c12	5280961	5,7-dihydroxy-3-(4-hydroxyphenyl)chromen-4-one	Genistein	0	0	Shikimates and Phenylpropanoids	Isoflavonoids	Isoflavones	494	Organic compounds	Phenylpropanoids and polyketides	Isoflavonoids	Isoflavones	http://www.wikidata.org/entity/Q15221179	Crotalaria pallida	8260433	3830	91402	Eukaryota	Archaeplastida	Streptophyta	Magnoliopsida	Fabales	Fabaceae	Crotalarieae	Crotalaria	NA	http://www.wikidata.org/entity/Q44380356	10.1021/NP020135D	NA
157	Cullen corylifolium	Cullen	511979	http://www.wikidata.org/entity/Q104400224	ZBHUUXLHDOUMKM-REZTVBANSA-N	InChI=1S/C25H26O4/c1-16(2)5-4-6-17(3)7-8-19-13-18(9-12-23(19)27)22-15-29-24-14-20(26)10-11-21(24)25(22)28/h5,7,9-15,26-27H,4,6,8H2,1-3H3/b17-7+	CC(C)=CCC/C(C)=C/Cc1cc(-c2coc3cc(O)ccc3c2=O)ccc1O	C25H26O4	390.1831093	6.1064	CC(C)=CCCC(C)=CCc1cc(-c2coc3cc(O)ccc3c2=O)ccc1O	25056407	3-[3-[(2E)-3,7-dimethylocta-2,6-dienyl]-4-hydroxyphenyl]-7-hydroxychromen-4-one	Corylifol A	0	0	Shikimates and Phenylpropanoids	Isoflavonoids	Isoflavones	494	Organic compounds	Phenylpropanoids and polyketides	Isoflavonoids	Isoflavones	http://www.wikidata.org/entity/Q104084086	Cullen corylifolia	NA	NA	541330	Eukaryota	Archaeplastida	Streptophyta	Magnoliopsida	Fabales	Fabaceae	Psoraleeae	Cullen	NA	http://www.wikidata.org/entity/Q41027059	10.1093/CHROMSCI/BMV038	NA
158	Cullen corylifolium	Cullen	511978	http://www.wikidata.org/entity/Q27135233	OBGPEBYHGIUFBN-UHFFFAOYSA-N	InChI=1S/C20H18O4/c1-12(2)3-4-14-9-13(5-8-18(14)22)17-11-24-19-10-15(21)6-7-16(19)20(17)23/h3,5-11,21-22H,4H2,1-2H3	CC(C)=CCc1cc(-c2coc3cc(O)ccc3c2=O)ccc1O	C20H18O4	322.1205091	4.3799	CC(C)=CCc1cc(-c2coc3cc(O)ccc3c2=O)ccc1O	5320053	7-hydroxy-3-[4-hydroxy-3-(3-methylbut-2-enyl)phenyl]chromen-4-one	Neobavaisoflavone	0	0	Shikimates and Phenylpropanoids	Isoflavonoids	Isoflavones	494	Organic compounds	Phenylpropanoids and polyketides	Isoflavonoids	Isoflavones	http://www.wikidata.org/entity/Q104084086	Cullen corylifolia	NA	NA	541330	Eukaryota	Archaeplastida	Streptophyta	Magnoliopsida	Fabales	Fabaceae	Psoraleeae	Cullen	NA	http://www.wikidata.org/entity/Q41027059	10.1093/CHROMSCI/BMV038	NA
159	Cullen corylifolium	Cullen	769414	http://www.wikidata.org/entity/Q7256115	YABIJLLNNFURIJ-UHFFFAOYSA-N	InChI=1S/C20H16O5/c1-10(2)3-4-11-7-14-17(9-15(11)22)25-20(23)18-13-6-5-12(21)8-16(13)24-19(14)18/h3,5-9,21-22H,4H2,1-2H3	CC(C)=CCc1cc2c(cc1O)oc(=O)c1c3ccc(O)cc3oc21	C20H16O5	336.0997736	4.6123	CC(C)=CCc1cc2c(cc1O)oc(=O)c1c3ccc(O)cc3oc21	5281806	3,9-dihydroxy-2-(3-methylbut-2-enyl)-[1]benzofuro[3,2-c]chromen-6-one	Psoralidin	0	0	Shikimates and Phenylpropanoids	Isoflavonoids	Coumestan	354	Organic compounds	Phenylpropanoids and polyketides	Isoflavonoids	Coumestans	http://www.wikidata.org/entity/Q15530962	Cullen corylifolium	c("2948930", "10990784")	429560	541330	Eukaryota	Archaeplastida	Streptophyta	Magnoliopsida	Fabales	Fabaceae	Psoraleeae	Cullen	NA	http://www.wikidata.org/entity/Q53685389	10.1055/S-2006-957901	NA
160	Cullen corylifolium	Cullen	511976	http://www.wikidata.org/entity/Q105188823	OAUREGNZECGNQS-IBGZPJMESA-N	InChI=1S/C20H20O4/c1-12(2)3-4-14-9-16-18(23)11-19(24-20(16)10-17(14)22)13-5-7-15(21)8-6-13/h3,5-10,19,21-22H,4,11H2,1-2H3/t19-/m0/s1	CC(C)=CCc1cc2c(cc1O)O[C@H](c1ccc(O)cc1)CC2=O	C20H20O4	324.1361591	4.313	CC(C)=CCc1cc2c(cc1O)OC(c1ccc(O)cc1)CC2=O	14236566	(2S)-7-hydroxy-2-(4-hydroxyphenyl)-6-(3-methylbut-2-enyl)-2,3-dihydrochromen-4-one	Bavachin	1	0	Shikimates and Phenylpropanoids	Flavonoids	Flavanones	3507	Organic compounds	Phenylpropanoids and polyketides	Flavonoids	6-prenylated flavanones	http://www.wikidata.org/entity/Q104084086	Cullen corylifolia	NA	NA	541330	Eukaryota	Archaeplastida	Streptophyta	Magnoliopsida	Fabales	Fabaceae	Psoraleeae	Cullen	NA	http://www.wikidata.org/entity/Q41027059	10.1093/CHROMSCI/BMV038	NA
161	Cullen corylifolium	Cullen	715291	http://www.wikidata.org/entity/Q408732	ZQSIJRDFPHDXIC-UHFFFAOYSA-N	InChI=1S/C15H10O4/c16-10-3-1-9(2-4-10)13-8-19-14-7-11(17)5-6-12(14)15(13)18/h1-8,16-17H	O=c1c(-c2ccc(O)cc2)coc2cc(O)ccc12	C15H10O4	254.0579088	2.8712	O=c1c(-c2ccc(O)cc2)coc2cc(O)ccc12	5281708	7-hydroxy-3-(4-hydroxyphenyl)chromen-4-one	Daidzein	0	0	Shikimates and Phenylpropanoids	Isoflavonoids	Isoflavones	494	Organic compounds	Phenylpropanoids and polyketides	Isoflavonoids	Isoflavones	http://www.wikidata.org/entity/Q104084086	Cullen corylifolia	NA	NA	541330	Eukaryota	Archaeplastida	Streptophyta	Magnoliopsida	Fabales	Fabaceae	Psoraleeae	Cullen	NA	http://www.wikidata.org/entity/Q43746938	10.1021/NP970488Q	NA
162	Cullen corylifolium	Cullen	511957	http://www.wikidata.org/entity/Q72444910	BLZGPHNVMRXDCB-UXBLZVDNSA-N	InChI=1S/C20H20O4/c1-13(2)3-7-15-11-17(20(24)12-19(15)23)18(22)10-6-14-4-8-16(21)9-5-14/h3-6,8-12,21,23-24H,7H2,1-2H3/b10-6+	CC(C)=CCc1cc(C(=O)/C=C/c2ccc(O)cc2)c(O)cc1O	C20H20O4	324.1361591	4.2082	CC(C)=CCc1cc(C(=O)C=Cc2ccc(O)cc2)c(O)cc1O	6450879	(E)-1-[2,4-dihydroxy-5-(3-methylbut-2-enyl)phenyl]-3-(4-hydroxyphenyl)prop-2-en-1-one	Bavachalcone	0	0	Shikimates and Phenylpropanoids	Flavonoids	Chalcones	3509	Organic compounds	Phenylpropanoids and polyketides	Linear 1,3-diarylpropanoids	3-prenylated chalcones	http://www.wikidata.org/entity/Q15530962	Cullen corylifolium	c("2948930", "10990784")	429560	541330	Eukaryota	Archaeplastida	Streptophyta	Magnoliopsida	Fabales	Fabaceae	Psoraleeae	Cullen	NA	http://www.wikidata.org/entity/Q41027059	10.1093/CHROMSCI/BMV038	NA
163	Cullen corylifolium	Cullen	187951	http://www.wikidata.org/entity/Q908865	ZZIALNLLNHEQPJ-UHFFFAOYSA-N	InChI=1S/C15H8O5/c16-7-1-3-9-11(5-7)19-14-10-4-2-8(17)6-12(10)20-15(18)13(9)14/h1-6,16-17H	O=c1oc2cc(O)ccc2c2oc3cc(O)ccc3c12	C15H8O5	268.0371734	3.1036	O=c1oc2cc(O)ccc2c2oc3cc(O)ccc3c12	5281707	3,9-dihydroxy-[1]benzofuro[3,2-c]chromen-6-one	Coumestrol	0	0	Shikimates and Phenylpropanoids	Isoflavonoids	Coumestan	354	Organic compounds	Phenylpropanoids and polyketides	Isoflavonoids	Coumestans	http://www.wikidata.org/entity/Q104084086	Cullen corylifolia	NA	NA	541330	Eukaryota	Archaeplastida	Streptophyta	Magnoliopsida	Fabales	Fabaceae	Psoraleeae	Cullen	NA	http://www.wikidata.org/entity/Q104415227	10.1016/0031-9422(80)83035-4	NA
164	Cullen corylifolium	Cullen	451012	http://www.wikidata.org/entity/Q72461556	PWAACAMQKVIVPZ-UHFFFAOYSA-N	InChI=1S/C20H16O4/c1-20(2)8-7-13-9-12(3-6-17(13)24-20)16-11-23-18-10-14(21)4-5-15(18)19(16)22/h3-11,21H,1-2H3	CC1(C)C=Cc2cc(-c3coc4cc(O)ccc4c3=O)ccc2O1	C20H16O4	320.104859	4.3498	CC1(C)C=Cc2cc(-c3coc4cc(O)ccc4c3=O)ccc2O1	5316097	3-(2,2-dimethylchromen-6-yl)-7-hydroxychromen-4-one	Corylin	0	0	Shikimates and Phenylpropanoids	Isoflavonoids	Isoflavones	3530	Organic compounds	Phenylpropanoids and polyketides	Isoflavonoids	Pyranoisoflavonoids	http://www.wikidata.org/entity/Q15530962	Cullen corylifolium	c("2948930", "10990784")	429560	541330	Eukaryota	Archaeplastida	Streptophyta	Magnoliopsida	Fabales	Fabaceae	Psoraleeae	Cullen	NA	http://www.wikidata.org/entity/Q44986900	10.1016/J.BMC.2004.06.014	NA
165	Cullen corylifolium	Cullen	450995	http://www.wikidata.org/entity/Q105290095	VOCGSQHKPZSIKB-FQEVSTJZSA-N	InChI=1S/C21H22O4/c1-13(2)4-5-15-10-17-18(23)11-20(14-6-8-16(22)9-7-14)25-21(17)12-19(15)24-3/h4,6-10,12,20,22H,5,11H2,1-3H3/t20-/m0/s1	COc1cc2c(cc1CC=C(C)C)C(=O)C[C@@H](c1ccc(O)cc1)O2	C21H22O4	338.1518092	4.616	COc1cc2c(cc1CC=C(C)C)C(=O)CC(c1ccc(O)cc1)O2	10337211	(2S)-2-(4-hydroxyphenyl)-7-methoxy-6-(3-methylbut-2-enyl)-2,3-dihydrochromen-4-one	Bavachinin	1	0	Shikimates and Phenylpropanoids	Flavonoids	Flavanones	3507	Organic compounds	Phenylpropanoids and polyketides	Flavonoids	6-prenylated flavanones	http://www.wikidata.org/entity/Q104084086	Cullen corylifolia	NA	NA	541330	Eukaryota	Archaeplastida	Streptophyta	Magnoliopsida	Fabales	Fabaceae	Psoraleeae	Cullen	NA	http://www.wikidata.org/entity/Q44986900	10.1016/J.BMC.2004.06.014	NA
166	Cullen corylifolium	Cullen	455387	http://www.wikidata.org/entity/Q27103503	DUWPGRAKHMEPCM-IZZDOVSWSA-N	InChI=1S/C20H20O4/c1-13(2)3-9-16-19(23)12-10-17(20(16)24)18(22)11-6-14-4-7-15(21)8-5-14/h3-8,10-12,21,23-24H,9H2,1-2H3/b11-6+	CC(C)=CCc1c(O)ccc(C(=O)/C=C/c2ccc(O)cc2)c1O	C20H20O4	324.1361591	4.2082	CC(C)=CCc1c(O)ccc(C(=O)C=Cc2ccc(O)cc2)c1O	5281255	(E)-1-[2,4-dihydroxy-3-(3-methylbut-2-enyl)phenyl]-3-(4-hydroxyphenyl)prop-2-en-1-one	Isobavachalcone	0	0	Shikimates and Phenylpropanoids	Flavonoids	Chalcones	3509	Organic compounds	Phenylpropanoids and polyketides	Linear 1,3-diarylpropanoids	3-prenylated chalcones	http://www.wikidata.org/entity/Q104084086	Cullen corylifolia	NA	NA	541330	Eukaryota	Archaeplastida	Streptophyta	Magnoliopsida	Fabales	Fabaceae	Psoraleeae	Cullen	NA	http://www.wikidata.org/entity/Q86817866	10.1021/NP500834D	NA
167	Cullen corylifolium	Cullen	329508	http://www.wikidata.org/entity/Q76312324	IQHPDUUSMBMDGN-WEVVVXLNSA-N	InChI=1S/C20H18O4/c1-20(2)12-11-16-18(24-20)10-8-15(19(16)23)17(22)9-5-13-3-6-14(21)7-4-13/h3-12,21,23H,1-2H3/b9-5+	CC1(C)C=Cc2c(ccc(C(=O)/C=C/c3ccc(O)cc3)c2O)O1	C20H18O4	322.1205091	4.1781	CC1(C)C=Cc2c(ccc(C(=O)C=Cc3ccc(O)cc3)c2O)O1	5889042	(E)-1-(5-hydroxy-2,2-dimethylchromen-6-yl)-3-(4-hydroxyphenyl)prop-2-en-1-one	Isobavachromene	0	0	Shikimates and Phenylpropanoids	Flavonoids	Chalcones	3472	Organic compounds	Phenylpropanoids and polyketides	Linear 1,3-diarylpropanoids	2'-Hydroxychalcones	http://www.wikidata.org/entity/Q104084086	Cullen corylifolia	NA	NA	541330	Eukaryota	Archaeplastida	Streptophyta	Magnoliopsida	Fabales	Fabaceae	Psoraleeae	Cullen	NA	http://www.wikidata.org/entity/Q40343903	10.1248/BPB.28.2253	NA
168	Cullen corylifolium	Cullen	670967	http://www.wikidata.org/entity/Q415957	TZBJGXHYKVUXJN-UHFFFAOYSA-N	InChI=1S/C15H10O5/c16-9-3-1-8(2-4-9)11-7-20-13-6-10(17)5-12(18)14(13)15(11)19/h1-7,16-18H	O=c1c(-c2ccc(O)cc2)coc2cc(O)cc(O)c12	C15H10O5	270.0528234	2.5768	O=c1c(-c2ccc(O)cc2)coc2cc(O)cc(O)c12	5280961	5,7-dihydroxy-3-(4-hydroxyphenyl)chromen-4-one	Genistein	0	0	Shikimates and Phenylpropanoids	Isoflavonoids	Isoflavones	494	Organic compounds	Phenylpropanoids and polyketides	Isoflavonoids	Isoflavones	http://www.wikidata.org/entity/Q15530962	Cullen corylifolium	c("2948930", "10990784")	429560	541330	Eukaryota	Archaeplastida	Streptophyta	Magnoliopsida	Fabales	Fabaceae	Psoraleeae	Cullen	NA	http://www.wikidata.org/entity/Q43773786	10.1093/CHROMSCI/39.10.441	NA
169	Cullen corylifolium	Cullen	609016	http://www.wikidata.org/entity/Q72484945	KYFBXCHUXFKMGQ-IBGZPJMESA-N	InChI=1S/C20H20O4/c1-12(2)3-8-15-17(22)10-9-16-18(23)11-19(24-20(15)16)13-4-6-14(21)7-5-13/h3-7,9-10,19,21-22H,8,11H2,1-2H3/t19-/m0/s1	CC(C)=CCc1c(O)ccc2c1O[C@H](c1ccc(O)cc1)CC2=O	C20H20O4	324.1361591	4.313	CC(C)=CCc1c(O)ccc2c1OC(c1ccc(O)cc1)CC2=O	193679	(2S)-7-hydroxy-2-(4-hydroxyphenyl)-8-(3-methylbut-2-enyl)-2,3-dihydrochromen-4-one	Isobavachin	1	0	Shikimates and Phenylpropanoids	Flavonoids	Flavanones	3508	Organic compounds	Phenylpropanoids and polyketides	Flavonoids	8-prenylated flavanones	http://www.wikidata.org/entity/Q104084086	Cullen corylifolia	NA	NA	541330	Eukaryota	Archaeplastida	Streptophyta	Magnoliopsida	Fabales	Fabaceae	Psoraleeae	Cullen	NA	http://www.wikidata.org/entity/Q44286450	10.1016/J.PHYMED.2013.09.015	NA
170	Cullen corylifolium	Cullen	23891	http://www.wikidata.org/entity/Q4811191	JPUKWEQWGBDDQB-QSOFNFLRSA-N	InChI=1S/C21H20O11/c22-7-13-15(26)17(28)18(29)21(31-13)32-20-16(27)14-11(25)5-10(24)6-12(14)30-19(20)8-1-3-9(23)4-2-8/h1-6,13,15,17-18,21-26,28-29H,7H2/t13-,15-,17+,18-,21+/m1/s1	O=c1c(O[C@@H]2O[C@H](CO)[C@@H](O)[C@H](O)[C@H]2O)c(-c2ccc(O)cc2)oc2cc(O)cc(O)c12	C21H20O11	448.1005615	-0.2445	O=c1c(OC2OC(CO)C(O)C(O)C2O)c(-c2ccc(O)cc2)oc2cc(O)cc(O)c12	5282102	5,7-dihydroxy-2-(4-hydroxyphenyl)-3-[(2S,3R,4S,5S,6R)-3,4,5-trihydroxy-6-(hydroxymethyl)oxan-2-yl]oxychromen-4-one	Astragalin	5	0	Shikimates and Phenylpropanoids	Flavonoids	Flavonols	3531	Organic compounds	Phenylpropanoids and polyketides	Flavonoids	Flavonoid-3-O-glycosides	http://www.wikidata.org/entity/Q104084086	Cullen corylifolia	NA	NA	541330	Eukaryota	Archaeplastida	Streptophyta	Magnoliopsida	Fabales	Fabaceae	Psoraleeae	Cullen	NA	http://www.wikidata.org/entity/Q104386079	10.3987/COM-92-6050	NA
171	Desmodium canadense	Desmodium	693478	http://www.wikidata.org/entity/Q407857	IKGXIBQEEMLURG-NVPNHPEKSA-N	InChI=1S/C27H30O16/c1-8-17(32)20(35)22(37)26(40-8)39-7-15-18(33)21(36)23(38)27(42-15)43-25-19(34)16-13(31)5-10(28)6-14(16)41-24(25)9-2-3-11(29)12(30)4-9/h2-6,8,15,17-18,20-23,26-33,35-38H,7H2,1H3/t8-,15+,17-,18+,20+,21-,22+,23+,26+,27-/m0/s1	C[C@@H]1O[C@@H](OC[C@H]2O[C@@H](Oc3c(-c4ccc(O)c(O)c4)oc4cc(O)cc(O)c4c3=O)[C@H](O)[C@@H](O)[C@@H]2O)[C@H](O)[C@H](O)[C@H]1O	C27H30O16	610.1533849	-1.6871	CC1OC(OCC2OC(Oc3c(-c4ccc(O)c(O)c4)oc4cc(O)cc(O)c4c3=O)C(O)C(O)C2O)C(O)C(O)C1O	5280805	2-(3,4-dihydroxyphenyl)-5,7-dihydroxy-3-[(2S,3R,4S,5S,6R)-3,4,5-trihydroxy-6-[[(2R,3R,4R,5R,6S)-3,4,5-trihydroxy-6-methyloxan-2-yl]oxymethyl]oxan-2-yl]oxychromen-4-one	Rutin	10	0	Shikimates and Phenylpropanoids	Flavonoids	Flavonols	3531	Organic compounds	Phenylpropanoids and polyketides	Flavonoids	Flavonoid-3-O-glycosides	http://www.wikidata.org/entity/Q5264638	Desmodium canadense	10921906	932098	703608	Eukaryota	Archaeplastida	Streptophyta	Magnoliopsida	Fabales	Fabaceae	Desmodieae	Desmodium	NA	http://www.wikidata.org/entity/Q105114456	10.1007/BF00565808	NA
172	Desmodium canadense	Desmodium	82582	http://www.wikidata.org/entity/Q259075	SGEWCQFRYRRZDC-VPRICQMDSA-N	InChI=1S/C21H20O10/c22-7-14-17(27)18(28)19(29)21(31-14)16-11(25)5-10(24)15-12(26)6-13(30-20(15)16)8-1-3-9(23)4-2-8/h1-6,14,17-19,21-25,27-29H,7H2/t14-,17-,18+,19-,21+/m1/s1	O=c1cc(-c2ccc(O)cc2)oc2c([C@@H]3O[C@H](CO)[C@@H](O)[C@H](O)[C@H]3O)c(O)cc(O)c12	C21H20O10	432.1056468	0.0917	O=c1cc(-c2ccc(O)cc2)oc2c(C3OC(CO)C(O)C(O)C3O)c(O)cc(O)c12	5280441	5,7-dihydroxy-2-(4-hydroxyphenyl)-8-[(2S,3R,4R,5S,6R)-3,4,5-trihydroxy-6-(hydroxymethyl)oxan-2-yl]chromen-4-one	Vitexin	5	0	Shikimates and Phenylpropanoids	Flavonoids	Flavones	3535	Organic compounds	Phenylpropanoids and polyketides	Flavonoids	Flavonoid 8-C-glycosides	http://www.wikidata.org/entity/Q5264638	Desmodium canadense	10921906	932098	703608	Eukaryota	Archaeplastida	Streptophyta	Magnoliopsida	Fabales	Fabaceae	Desmodieae	Desmodium	NA	http://www.wikidata.org/entity/Q105015887	10.1007/BF00563474	NA
173	Desmodium gangeticum	Desmodium	421717	http://www.wikidata.org/entity/Q415957	TZBJGXHYKVUXJN-UHFFFAOYSA-N	InChI=1S/C15H10O5/c16-9-3-1-8(2-4-9)11-7-20-13-6-10(17)5-12(18)14(13)15(11)19/h1-7,16-18H	O=c1c(-c2ccc(O)cc2)coc2cc(O)cc(O)c12	C15H10O5	270.0528234	2.5768	O=c1c(-c2ccc(O)cc2)coc2cc(O)cc(O)c12	5280961	5,7-dihydroxy-3-(4-hydroxyphenyl)chromen-4-one	Genistein	0	0	Shikimates and Phenylpropanoids	Isoflavonoids	Isoflavones	494	Organic compounds	Phenylpropanoids and polyketides	Isoflavonoids	Isoflavones	http://www.wikidata.org/entity/Q3595474	Desmodium gangeticum	10780031	NA	421269	Eukaryota	Archaeplastida	Streptophyta	Magnoliopsida	Fabales	Fabaceae	Desmodieae	Desmodium	NA	http://www.wikidata.org/entity/Q44567265	10.1016/S0031-9422(03)00324-8	NA
174	Desmodium gangeticum	Desmodium	145117	http://www.wikidata.org/entity/Q407857	IKGXIBQEEMLURG-NVPNHPEKSA-N	InChI=1S/C27H30O16/c1-8-17(32)20(35)22(37)26(40-8)39-7-15-18(33)21(36)23(38)27(42-15)43-25-19(34)16-13(31)5-10(28)6-14(16)41-24(25)9-2-3-11(29)12(30)4-9/h2-6,8,15,17-18,20-23,26-33,35-38H,7H2,1H3/t8-,15+,17-,18+,20+,21-,22+,23+,26+,27-/m0/s1	C[C@@H]1O[C@@H](OC[C@H]2O[C@@H](Oc3c(-c4ccc(O)c(O)c4)oc4cc(O)cc(O)c4c3=O)[C@H](O)[C@@H](O)[C@@H]2O)[C@H](O)[C@H](O)[C@H]1O	C27H30O16	610.1533849	-1.6871	CC1OC(OCC2OC(Oc3c(-c4ccc(O)c(O)c4)oc4cc(O)cc(O)c4c3=O)C(O)C(O)C2O)C(O)C(O)C1O	5280805	2-(3,4-dihydroxyphenyl)-5,7-dihydroxy-3-[(2S,3R,4S,5S,6R)-3,4,5-trihydroxy-6-[[(2R,3R,4R,5R,6S)-3,4,5-trihydroxy-6-methyloxan-2-yl]oxymethyl]oxan-2-yl]oxychromen-4-one	Rutin	10	0	Shikimates and Phenylpropanoids	Flavonoids	Flavonols	3531	Organic compounds	Phenylpropanoids and polyketides	Flavonoids	Flavonoid-3-O-glycosides	http://www.wikidata.org/entity/Q65945782	Pleurolobus gangeticus	10781752	670324	421269	Eukaryota	Archaeplastida	Streptophyta	Magnoliopsida	Fabales	Fabaceae	Desmodieae	Desmodium	NA	http://www.wikidata.org/entity/Q51814685	10.1016/J.BMCL.2005.07.020	NA
175	Desmodium styracifolium	Desmodium	421718	http://www.wikidata.org/entity/Q415957	TZBJGXHYKVUXJN-UHFFFAOYSA-N	InChI=1S/C15H10O5/c16-9-3-1-8(2-4-9)11-7-20-13-6-10(17)5-12(18)14(13)15(11)19/h1-7,16-18H	O=c1c(-c2ccc(O)cc2)coc2cc(O)cc(O)c12	C15H10O5	270.0528234	2.5768	O=c1c(-c2ccc(O)cc2)coc2cc(O)cc(O)c12	5280961	5,7-dihydroxy-3-(4-hydroxyphenyl)chromen-4-one	Genistein	0	0	Shikimates and Phenylpropanoids	Isoflavonoids	Isoflavones	494	Organic compounds	Phenylpropanoids and polyketides	Isoflavonoids	Isoflavones	http://www.wikidata.org/entity/Q10780017	Desmodium styracifolium	10872793	NA	1051688	Eukaryota	Archaeplastida	Streptophyta	Magnoliopsida	Fabales	Fabaceae	Desmodieae	Desmodium	NA	http://www.wikidata.org/entity/Q44567265	10.1016/S0031-9422(03)00324-8	NA
176	Desmodium styracifolium	Desmodium	138275	http://www.wikidata.org/entity/Q393336	IYRMWMYZSQPJKC-UHFFFAOYSA-N	InChI=1S/C15H10O6/c16-8-3-1-7(2-4-8)15-14(20)13(19)12-10(18)5-9(17)6-11(12)21-15/h1-6,16-18,20H	O=c1c(O)c(-c2ccc(O)cc2)oc2cc(O)cc(O)c12	C15H10O6	286.047738	2.2824	O=c1c(O)c(-c2ccc(O)cc2)oc2cc(O)cc(O)c12	5280863	3,5,7-trihydroxy-2-(4-hydroxyphenyl)chromen-4-one	Kaempferol	0	0	Shikimates and Phenylpropanoids	Flavonoids	Flavonols	1136	Organic compounds	Phenylpropanoids and polyketides	Flavonoids	Flavonols	http://www.wikidata.org/entity/Q10780017	Desmodium styracifolium	10872793	NA	1051688	Eukaryota	Archaeplastida	Streptophyta	Magnoliopsida	Fabales	Fabaceae	Desmodieae	Desmodium	NA	http://www.wikidata.org/entity/Q80158433	10.1016/J.PHYTOCHEM.2007.02.015	NA
177	Desmodium styracifolium	Desmodium	138279	http://www.wikidata.org/entity/Q409478	REFJWTPEDVJJIY-UHFFFAOYSA-N	InChI=1S/C15H10O7/c16-7-4-10(19)12-11(5-7)22-15(14(21)13(12)20)6-1-2-8(17)9(18)3-6/h1-5,16-19,21H	O=c1c(O)c(-c2ccc(O)c(O)c2)oc2cc(O)cc(O)c12	C15H10O7	302.0426527	1.988	O=c1c(O)c(-c2ccc(O)c(O)c2)oc2cc(O)cc(O)c12	5280343	2-(3,4-dihydroxyphenyl)-3,5,7-trihydroxychromen-4-one	Quercetin	0	0	Shikimates and Phenylpropanoids	Flavonoids	Flavonols	1136	Organic compounds	Phenylpropanoids and polyketides	Flavonoids	Flavonols	http://www.wikidata.org/entity/Q10780017	Desmodium styracifolium	10872793	NA	1051688	Eukaryota	Archaeplastida	Streptophyta	Magnoliopsida	Fabales	Fabaceae	Desmodieae	Desmodium	NA	http://www.wikidata.org/entity/Q80158433	10.1016/J.PHYTOCHEM.2007.02.015	NA
178	Desmodium styracifolium	Desmodium	138289	http://www.wikidata.org/entity/Q2967432	SCZVLDHREVKTSH-UHFFFAOYSA-N	InChI=1S/C16H12O6/c1-21-14-4-8(2-3-10(14)18)13-7-12(20)16-11(19)5-9(17)6-15(16)22-13/h2-7,17-19H,1H3	COc1cc(-c2cc(=O)c3c(O)cc(O)cc3o2)ccc1O	C16H12O6	300.0633881	2.5854	COc1cc(-c2cc(=O)c3c(O)cc(O)cc3o2)ccc1O	5280666	5,7-dihydroxy-2-(4-hydroxy-3-methoxyphenyl)chromen-4-one	Chrysoeriol	0	0	Shikimates and Phenylpropanoids	Flavonoids	Flavones	2595	Organic compounds	Phenylpropanoids and polyketides	Flavonoids	3'-O-methylated flavonoids	http://www.wikidata.org/entity/Q10780017	Desmodium styracifolium	10872793	NA	1051688	Eukaryota	Archaeplastida	Streptophyta	Magnoliopsida	Fabales	Fabaceae	Desmodieae	Desmodium	NA	http://www.wikidata.org/entity/Q80158433	10.1016/J.PHYTOCHEM.2007.02.015	NA
179	Desmodium styracifolium	Desmodium	212336	http://www.wikidata.org/entity/Q4811191	JPUKWEQWGBDDQB-QSOFNFLRSA-N	InChI=1S/C21H20O11/c22-7-13-15(26)17(28)18(29)21(31-13)32-20-16(27)14-11(25)5-10(24)6-12(14)30-19(20)8-1-3-9(23)4-2-8/h1-6,13,15,17-18,21-26,28-29H,7H2/t13-,15-,17+,18-,21+/m1/s1	O=c1c(O[C@@H]2O[C@H](CO)[C@@H](O)[C@H](O)[C@H]2O)c(-c2ccc(O)cc2)oc2cc(O)cc(O)c12	C21H20O11	448.1005615	-0.2445	O=c1c(OC2OC(CO)C(O)C(O)C2O)c(-c2ccc(O)cc2)oc2cc(O)cc(O)c12	5282102	5,7-dihydroxy-2-(4-hydroxyphenyl)-3-[(2S,3R,4S,5S,6R)-3,4,5-trihydroxy-6-(hydroxymethyl)oxan-2-yl]oxychromen-4-one	Astragalin	5	0	Shikimates and Phenylpropanoids	Flavonoids	Flavonols	3531	Organic compounds	Phenylpropanoids and polyketides	Flavonoids	Flavonoid-3-O-glycosides	http://www.wikidata.org/entity/Q10780017	Desmodium styracifolium	10872793	NA	1051688	Eukaryota	Archaeplastida	Streptophyta	Magnoliopsida	Fabales	Fabaceae	Desmodieae	Desmodium	NA	http://www.wikidata.org/entity/Q104920306	10.1007/S10600-010-9746-7	NA
180	Desmodium styracifolium	Desmodium	138283	http://www.wikidata.org/entity/Q83127523	BBBAWACESCACAP-UHFFFAOYSA-N	InChI=1S/C15H8O6/c16-6-1-2-8-10(4-6)20-15-12(8)14(19)13-9(18)3-7(17)5-11(13)21-15/h1-5,16-18H	O=c1c2c(O)cc(O)cc2oc2oc3cc(O)ccc3c12	C15H8O6	284.032088	2.8092	O=c1c2c(O)cc(O)cc2oc2oc3cc(O)ccc3c12	5324349	1,3,8-trihydroxy-[1]benzofuro[2,3-b]chromen-11-one	Lupinalbin A	0	0	Shikimates and Phenylpropanoids	Isoflavonoids	Coumaronochromones	494	Organic compounds	Phenylpropanoids and polyketides	Isoflavonoids	Isoflavones	http://www.wikidata.org/entity/Q10780017	Desmodium styracifolium	10872793	NA	1051688	Eukaryota	Archaeplastida	Streptophyta	Magnoliopsida	Fabales	Fabaceae	Desmodieae	Desmodium	NA	http://www.wikidata.org/entity/Q80158433	10.1016/J.PHYTOCHEM.2007.02.015	NA
181	Desmodium styracifolium	Desmodium	138290	http://www.wikidata.org/entity/Q408859	HKQYGTCOTHHOMP-UHFFFAOYSA-N	InChI=1S/C16H12O4/c1-19-12-5-2-10(3-6-12)14-9-20-15-8-11(17)4-7-13(15)16(14)18/h2-9,17H,1H3	COc1ccc(-c2coc3cc(O)ccc3c2=O)cc1	C16H12O4	268.0735589	3.1742	COc1ccc(-c2coc3cc(O)ccc3c2=O)cc1	5280378	7-hydroxy-3-(4-methoxyphenyl)chromen-4-one	Formononetin	0	0	Shikimates and Phenylpropanoids	Isoflavonoids	Isoflavones	2687	Organic compounds	Phenylpropanoids and polyketides	Isoflavonoids	4'-O-methylisoflavones	http://www.wikidata.org/entity/Q10780017	Desmodium styracifolium	10872793	NA	1051688	Eukaryota	Archaeplastida	Streptophyta	Magnoliopsida	Fabales	Fabaceae	Desmodieae	Desmodium	NA	http://www.wikidata.org/entity/Q80158433	10.1016/J.PHYTOCHEM.2007.02.015	NA
182	Desmodium styracifolium	Desmodium	138284	http://www.wikidata.org/entity/Q415011	IQPNAANSBPBGFQ-UHFFFAOYSA-N	InChI=1S/C15H10O6/c16-8-4-11(19)15-12(20)6-13(21-14(15)5-8)7-1-2-9(17)10(18)3-7/h1-6,16-19H	O=c1cc(-c2ccc(O)c(O)c2)oc2cc(O)cc(O)c12	C15H10O6	286.047738	2.2824	O=c1cc(-c2ccc(O)c(O)c2)oc2cc(O)cc(O)c12	5280445	2-(3,4-dihydroxyphenyl)-5,7-dihydroxychromen-4-one	Luteolin	0	0	Shikimates and Phenylpropanoids	Flavonoids	Flavones	1615	Organic compounds	Phenylpropanoids and polyketides	Flavonoids	Flavones	http://www.wikidata.org/entity/Q10780017	Desmodium styracifolium	10872793	NA	1051688	Eukaryota	Archaeplastida	Streptophyta	Magnoliopsida	Fabales	Fabaceae	Desmodieae	Desmodium	NA	http://www.wikidata.org/entity/Q80158433	10.1016/J.PHYTOCHEM.2007.02.015	NA
183	Dolichos trilobus	Dolichos	436677	http://www.wikidata.org/entity/Q7256115	YABIJLLNNFURIJ-UHFFFAOYSA-N	InChI=1S/C20H16O5/c1-10(2)3-4-11-7-14-17(9-15(11)22)25-20(23)18-13-6-5-12(21)8-16(13)24-19(14)18/h3,5-9,21-22H,4H2,1-2H3	CC(C)=CCc1cc2c(cc1O)oc(=O)c1c3ccc(O)cc3oc21	C20H16O5	336.0997736	4.6123	CC(C)=CCc1cc2c(cc1O)oc(=O)c1c3ccc(O)cc3oc21	5281806	3,9-dihydroxy-2-(3-methylbut-2-enyl)-[1]benzofuro[3,2-c]chromen-6-one	Psoralidin	0	0	Shikimates and Phenylpropanoids	Isoflavonoids	Coumestan	354	Organic compounds	Phenylpropanoids and polyketides	Isoflavonoids	Coumestans	http://www.wikidata.org/entity/Q15250506	Dolichos trilobus	2975585	271795	858046	Eukaryota	Archaeplastida	Streptophyta	Magnoliopsida	Fabales	Fabaceae	Phaseoleae	Dolichos	NA	http://www.wikidata.org/entity/Q57049517	10.1055/A-0746-8622	NA
184	Endosamara racemosa	Endosamara	134772	http://www.wikidata.org/entity/Q409478	REFJWTPEDVJJIY-UHFFFAOYSA-N	InChI=1S/C15H10O7/c16-7-4-10(19)12-11(5-7)22-15(14(21)13(12)20)6-1-2-8(17)9(18)3-6/h1-5,16-19,21H	O=c1c(O)c(-c2ccc(O)c(O)c2)oc2cc(O)cc(O)c12	C15H10O7	302.0426527	1.988	O=c1c(O)c(-c2ccc(O)c(O)c2)oc2cc(O)cc(O)c12	5280343	2-(3,4-dihydroxyphenyl)-3,5,7-trihydroxychromen-4-one	Quercetin	0	0	Shikimates and Phenylpropanoids	Flavonoids	Flavonols	1136	Organic compounds	Phenylpropanoids and polyketides	Flavonoids	Flavonols	http://www.wikidata.org/entity/Q15534910	Endosamara racemosa	2951830	236730	117901	Eukaryota	Archaeplastida	Streptophyta	Magnoliopsida	Fabales	Fabaceae	Millettieae	Endosamara	NA	http://www.wikidata.org/entity/Q104847981	10.1016/0031-9422(89)80141-4	NA
185	Endosamara racemosa	Endosamara	134770	http://www.wikidata.org/entity/Q393336	IYRMWMYZSQPJKC-UHFFFAOYSA-N	InChI=1S/C15H10O6/c16-8-3-1-7(2-4-8)15-14(20)13(19)12-10(18)5-9(17)6-11(12)21-15/h1-6,16-18,20H	O=c1c(O)c(-c2ccc(O)cc2)oc2cc(O)cc(O)c12	C15H10O6	286.047738	2.2824	O=c1c(O)c(-c2ccc(O)cc2)oc2cc(O)cc(O)c12	5280863	3,5,7-trihydroxy-2-(4-hydroxyphenyl)chromen-4-one	Kaempferol	0	0	Shikimates and Phenylpropanoids	Flavonoids	Flavonols	1136	Organic compounds	Phenylpropanoids and polyketides	Flavonoids	Flavonols	http://www.wikidata.org/entity/Q15534910	Endosamara racemosa	2951830	236730	117901	Eukaryota	Archaeplastida	Streptophyta	Magnoliopsida	Fabales	Fabaceae	Millettieae	Endosamara	NA	http://www.wikidata.org/entity/Q104847981	10.1016/0031-9422(89)80141-4	NA
186	Endosamara racemosa	Endosamara	134777	http://www.wikidata.org/entity/Q418384	XHEFDIBZLJXQHF-UHFFFAOYSA-N	InChI=1S/C15H10O6/c16-8-2-3-9-12(6-8)21-15(14(20)13(9)19)7-1-4-10(17)11(18)5-7/h1-6,16-18,20H	O=c1c(O)c(-c2ccc(O)c(O)c2)oc2cc(O)ccc12	C15H10O6	286.047738	2.2824	O=c1c(O)c(-c2ccc(O)c(O)c2)oc2cc(O)ccc12	5281614	2-(3,4-dihydroxyphenyl)-3,7-dihydroxychromen-4-one	Fisetin	0	0	Shikimates and Phenylpropanoids	Flavonoids	Flavonols	1136	Organic compounds	Phenylpropanoids and polyketides	Flavonoids	Flavonols	http://www.wikidata.org/entity/Q15534910	Endosamara racemosa	2951830	236730	117901	Eukaryota	Archaeplastida	Streptophyta	Magnoliopsida	Fabales	Fabaceae	Millettieae	Endosamara	NA	http://www.wikidata.org/entity/Q104847981	10.1016/0031-9422(89)80141-4	NA
187	Endosamara racemosa	Endosamara	134771	http://www.wikidata.org/entity/Q951449	IKMDFBPHZNJCSN-UHFFFAOYSA-N	InChI=1S/C15H10O8/c16-6-3-7(17)11-10(4-6)23-15(14(22)13(11)21)5-1-8(18)12(20)9(19)2-5/h1-4,16-20,22H	O=c1c(O)c(-c2cc(O)c(O)c(O)c2)oc2cc(O)cc(O)c12	C15H10O8	318.0375673	1.6936	O=c1c(O)c(-c2cc(O)c(O)c(O)c2)oc2cc(O)cc(O)c12	5281672	3,5,7-trihydroxy-2-(3,4,5-trihydroxyphenyl)chromen-4-one	Myricetin	0	0	Shikimates and Phenylpropanoids	Flavonoids	Flavonols	1136	Organic compounds	Phenylpropanoids and polyketides	Flavonoids	Flavonols	http://www.wikidata.org/entity/Q15534910	Endosamara racemosa	2951830	236730	117901	Eukaryota	Archaeplastida	Streptophyta	Magnoliopsida	Fabales	Fabaceae	Millettieae	Endosamara	NA	http://www.wikidata.org/entity/Q104847981	10.1016/0031-9422(89)80141-4	NA
188	Endosamara racemosa	Endosamara	134773	http://www.wikidata.org/entity/Q2456591	VCCRNZQBSJXYJD-UHFFFAOYSA-N	InChI=1S/C15H10O5/c16-9-6-10(17)12-11(7-9)20-15(14(19)13(12)18)8-4-2-1-3-5-8/h1-7,16-17,19H	O=c1c(O)c(-c2ccccc2)oc2cc(O)cc(O)c12	C15H10O5	270.0528234	2.5768	O=c1c(O)c(-c2ccccc2)oc2cc(O)cc(O)c12	5281616	3,5,7-trihydroxy-2-phenylchromen-4-one	Galangin	0	0	Shikimates and Phenylpropanoids	Flavonoids	Flavonols	1136	Organic compounds	Phenylpropanoids and polyketides	Flavonoids	Flavonols	http://www.wikidata.org/entity/Q15534910	Endosamara racemosa	2951830	236730	117901	Eukaryota	Archaeplastida	Streptophyta	Magnoliopsida	Fabales	Fabaceae	Millettieae	Endosamara	NA	http://www.wikidata.org/entity/Q104847981	10.1016/0031-9422(89)80141-4	NA
189	Flemingia macrophylla	Flemingia	490219	http://www.wikidata.org/entity/Q83127523	BBBAWACESCACAP-UHFFFAOYSA-N	InChI=1S/C15H8O6/c16-6-1-2-8-10(4-6)20-15-12(8)14(19)13-9(18)3-7(17)5-11(13)21-15/h1-5,16-18H	O=c1c2c(O)cc(O)cc2oc2oc3cc(O)ccc3c12	C15H8O6	284.032088	2.8092	O=c1c2c(O)cc(O)cc2oc2oc3cc(O)ccc3c12	5324349	1,3,8-trihydroxy-[1]benzofuro[2,3-b]chromen-11-one	Lupinalbin A	0	0	Shikimates and Phenylpropanoids	Isoflavonoids	Coumaronochromones	494	Organic compounds	Phenylpropanoids and polyketides	Isoflavonoids	Isoflavones	http://www.wikidata.org/entity/Q10933917	Flemingia macrophylla	c("5359866", "7848561")	520843	768122	Eukaryota	Archaeplastida	Streptophyta	Magnoliopsida	Fabales	Fabaceae	Phaseoleae	Flemingia	NA	http://www.wikidata.org/entity/Q44663390	10.1016/J.PHYTOCHEM.2003.09.003	NA
190	Flemingia macrophylla	Flemingia	671783	http://www.wikidata.org/entity/Q415957	TZBJGXHYKVUXJN-UHFFFAOYSA-N	InChI=1S/C15H10O5/c16-9-3-1-8(2-4-9)11-7-20-13-6-10(17)5-12(18)14(13)15(11)19/h1-7,16-18H	O=c1c(-c2ccc(O)cc2)coc2cc(O)cc(O)c12	C15H10O5	270.0528234	2.5768	O=c1c(-c2ccc(O)cc2)coc2cc(O)cc(O)c12	5280961	5,7-dihydroxy-3-(4-hydroxyphenyl)chromen-4-one	Genistein	0	0	Shikimates and Phenylpropanoids	Isoflavonoids	Isoflavones	494	Organic compounds	Phenylpropanoids and polyketides	Isoflavonoids	Isoflavones	http://www.wikidata.org/entity/Q10933917	Flemingia macrophylla	c("5359866", "7848561")	520843	768122	Eukaryota	Archaeplastida	Streptophyta	Magnoliopsida	Fabales	Fabaceae	Phaseoleae	Flemingia	NA	http://www.wikidata.org/entity/Q34457008	10.1055/S-2005-871297	NA
191	Flemingia macrophylla	Flemingia	490214	http://www.wikidata.org/entity/Q82883291	ZTEYEFPSJPSRRA-NRFANRHFSA-N	InChI=1S/C25H28O6/c1-13(2)5-8-17-23(29)18(9-6-14(3)4)25-22(24(17)30)20(28)12-21(31-25)16-10-7-15(26)11-19(16)27/h5-7,10-11,21,26-27,29-30H,8-9,12H2,1-4H3/t21-/m0/s1	CC(C)=CCc1c(O)c(CC=C(C)C)c2c(c1O)C(=O)C[C@@H](c1ccc(O)cc1O)O2	C25H28O6	424.1885886	5.2329	CC(C)=CCc1c(O)c(CC=C(C)C)c2c(c1O)C(=O)CC(c1ccc(O)cc1O)O2	127234	(2S)-2-(2,4-dihydroxyphenyl)-5,7-dihydroxy-6,8-bis(3-methylbut-2-enyl)-2,3-dihydrochromen-4-one	Kushenol E	1	0	Shikimates and Phenylpropanoids	Flavonoids	Flavanones	3508	Organic compounds	Phenylpropanoids and polyketides	Flavonoids	8-prenylated flavanones	http://www.wikidata.org/entity/Q10933917	Flemingia macrophylla	c("5359866", "7848561")	520843	768122	Eukaryota	Archaeplastida	Streptophyta	Magnoliopsida	Fabales	Fabaceae	Phaseoleae	Flemingia	NA	http://www.wikidata.org/entity/Q44663390	10.1016/J.PHYTOCHEM.2003.09.003	NA
192	Flemingia macrophylla	Flemingia	490234	http://www.wikidata.org/entity/Q72444083	PSEBCAMYGWGJMH-UHFFFAOYSA-N	InChI=1S/C25H24O6/c1-13(2)5-7-16-23-15(9-10-25(3,4)31-23)21(28)20-22(29)17(12-30-24(16)20)14-6-8-18(26)19(27)11-14/h5-6,8-12,26-28H,7H2,1-4H3	CC(C)=CCc1c2c(c(O)c3c(=O)c(-c4ccc(O)c(O)c4)coc13)C=CC(C)(C)O2	C25H24O6	420.1572885	5.2697	CC(C)=CCc1c2c(c(O)c3c(=O)c(-c4ccc(O)c(O)c4)coc13)C=CC(C)(C)O2	5358846	7-(3,4-dihydroxyphenyl)-5-hydroxy-2,2-dimethyl-10-(3-methylbut-2-enyl)pyrano[3,2-g]chromen-6-one	Auriculasin	0	0	Shikimates and Phenylpropanoids	Isoflavonoids	Isoflavones	3526	Organic compounds	Phenylpropanoids and polyketides	Isoflavonoids	6-prenylated isoflavanones	http://www.wikidata.org/entity/Q10933917	Flemingia macrophylla	c("5359866", "7848561")	520843	768122	Eukaryota	Archaeplastida	Streptophyta	Magnoliopsida	Fabales	Fabaceae	Phaseoleae	Flemingia	NA	http://www.wikidata.org/entity/Q44663390	10.1016/J.PHYTOCHEM.2003.09.003	NA
193	Flemingia macrophylla	Flemingia	671798	http://www.wikidata.org/entity/Q7253051	KQMVAGISDHMXJJ-UHFFFAOYSA-N	InChI=1S/C16H12O5/c1-20-11-6-13(18)15-14(7-11)21-8-12(16(15)19)9-2-4-10(17)5-3-9/h2-8,17-18H,1H3	COc1cc(O)c2c(=O)c(-c3ccc(O)cc3)coc2c1	C16H12O5	284.0684735	2.8798	COc1cc(O)c2c(=O)c(-c3ccc(O)cc3)coc2c1	5281804	5-hydroxy-3-(4-hydroxyphenyl)-7-methoxychromen-4-one	Prunetin	0	0	Shikimates and Phenylpropanoids	Isoflavonoids	Isoflavones	2689	Organic compounds	Phenylpropanoids and polyketides	Isoflavonoids	7-O-methylisoflavones	http://www.wikidata.org/entity/Q10933917	Flemingia macrophylla	c("5359866", "7848561")	520843	768122	Eukaryota	Archaeplastida	Streptophyta	Magnoliopsida	Fabales	Fabaceae	Phaseoleae	Flemingia	NA	http://www.wikidata.org/entity/Q34457008	10.1055/S-2005-871297	NA
194	Flemingia macrophylla	Flemingia	671805	http://www.wikidata.org/entity/Q105188814	OAUIRSVJXOFAOO-UHFFFAOYSA-N	InChI=1S/C25H26O6/c1-13(2)5-8-16-22(28)17(9-6-14(3)4)25-21(23(16)29)24(30)18(12-31-25)15-7-10-19(26)20(27)11-15/h5-7,10-12,26-29H,8-9H2,1-4H3	CC(C)=CCc1c(O)c(CC=C(C)C)c2occ(-c3ccc(O)c(O)c3)c(=O)c2c1O	C25H26O6	422.1729386	5.2998	CC(C)=CCc1c(O)c(CC=C(C)C)c2occ(-c3ccc(O)c(O)c3)c(=O)c2c1O	21148065	3-(3,4-dihydroxyphenyl)-5,7-dihydroxy-6,8-bis(3-methylbut-2-enyl)chromen-4-one	6,8-Diprenylorobol	0	0	Shikimates and Phenylpropanoids	Isoflavonoids	Isoflavones	3526	Organic compounds	Phenylpropanoids and polyketides	Isoflavonoids	6-prenylated isoflavanones	http://www.wikidata.org/entity/Q10933917	Flemingia macrophylla	c("5359866", "7848561")	520843	768122	Eukaryota	Archaeplastida	Streptophyta	Magnoliopsida	Fabales	Fabaceae	Phaseoleae	Flemingia	NA	http://www.wikidata.org/entity/Q34457008	10.1055/S-2005-871297	NA
195	Flemingia macrophylla	Flemingia	727839	http://www.wikidata.org/entity/Q83026648	QGXIIQMVACEMFG-UHFFFAOYSA-N	InChI=1S/C26H26O6/c1-14(2)6-8-17-24-16(10-11-26(3,4)32-24)22(28)21-23(29)18(13-31-25(17)21)15-7-9-19(27)20(12-15)30-5/h6-7,9-13,27-28H,8H2,1-5H3	COc1cc(-c2coc3c(CC=C(C)C)c4c(c(O)c3c2=O)C=CC(C)(C)O4)ccc1O	C26H26O6	434.1729386	5.5727	COc1cc(-c2coc3c(CC=C(C)C)c4c(c(O)c3c2=O)C=CC(C)(C)O4)ccc1O	5317360	5-hydroxy-7-(4-hydroxy-3-methoxyphenyl)-2,2-dimethyl-10-(3-methylbut-2-enyl)pyrano[3,2-g]chromen-6-one	Flemiphilippinin C	0	0	Shikimates and Phenylpropanoids	Isoflavonoids	Isoflavones	3526	Organic compounds	Phenylpropanoids and polyketides	Isoflavonoids	6-prenylated isoflavanones	http://www.wikidata.org/entity/Q10933917	Flemingia macrophylla	c("5359866", "7848561")	520843	768122	Eukaryota	Archaeplastida	Streptophyta	Magnoliopsida	Fabales	Fabaceae	Phaseoleae	Flemingia	NA	http://www.wikidata.org/entity/Q104996744	10.1016/S0031-9422(00)85070-0	NA
196	Flemingia macrophylla	Flemingia	490212	http://www.wikidata.org/entity/Q105283492	VBTMMYSERQFPPK-UHFFFAOYSA-N	InChI=1S/C30H32O6/c1-8-29(4,5)23-14-19-25(33)24-26(34)20(17-10-12-21(31)22(32)13-17)15-35-28(24)18(11-9-16(2)3)27(19)36-30(23,6)7/h8-10,12-15,31-33H,1,11H2,2-7H3	C=CC(C)(C)C1=Cc2c(c(CC=C(C)C)c3occ(-c4ccc(O)c(O)c4)c(=O)c3c2O)OC1(C)C	C30H32O6	488.2198887	6.8521	C=CC(C)(C)C1=Cc2c(c(CC=C(C)C)c3occ(-c4ccc(O)c(O)c4)c(=O)c3c2O)OC1(C)C	10074228	7-(3,4-dihydroxyphenyl)-5-hydroxy-2,2-dimethyl-3-(2-methylbut-3-en-2-yl)-10-(3-methylbut-2-enyl)pyrano[3,2-g]chromen-6-one	Flemiphilippinin A	0	0	Shikimates and Phenylpropanoids	Isoflavonoids	Isoflavones	3526	Organic compounds	Phenylpropanoids and polyketides	Isoflavonoids	6-prenylated isoflavanones	http://www.wikidata.org/entity/Q10933917	Flemingia macrophylla	c("5359866", "7848561")	520843	768122	Eukaryota	Archaeplastida	Streptophyta	Magnoliopsida	Fabales	Fabaceae	Phaseoleae	Flemingia	NA	http://www.wikidata.org/entity/Q44663390	10.1016/J.PHYTOCHEM.2003.09.003	NA
197	Flemingia macrophylla	Flemingia	490218	http://www.wikidata.org/entity/Q82956346	DFVFCZXJTRKRPI-FQEVSTJZSA-N	InChI=1S/C25H26O6/c1-13(2)5-7-17-23-16(9-10-25(3,4)31-23)22(29)21-19(28)12-20(30-24(17)21)15-8-6-14(26)11-18(15)27/h5-6,8-11,20,26-27,29H,7,12H2,1-4H3/t20-/m0/s1	CC(C)=CCc1c2c(c(O)c3c1O[C@H](c1ccc(O)cc1O)CC3=O)C=CC(C)(C)O2	C25H26O6	422.1729386	5.2028	CC(C)=CCc1c2c(c(O)c3c1OC(c1ccc(O)cc1O)CC3=O)C=CC(C)(C)O2	124344	(8S)-8-(2,4-dihydroxyphenyl)-5-hydroxy-2,2-dimethyl-10-(3-methylbut-2-enyl)-7,8-dihydropyrano[3,2-g]chromen-6-one	Flemichin D	1	0	Shikimates and Phenylpropanoids	Flavonoids	Flavanones	3508	Organic compounds	Phenylpropanoids and polyketides	Flavonoids	8-prenylated flavanones	http://www.wikidata.org/entity/Q10933917	Flemingia macrophylla	c("5359866", "7848561")	520843	768122	Eukaryota	Archaeplastida	Streptophyta	Magnoliopsida	Fabales	Fabaceae	Phaseoleae	Flemingia	NA	http://www.wikidata.org/entity/Q44663390	10.1016/J.PHYTOCHEM.2003.09.003	NA
198	Glycine canescens	Glycine	77585	http://www.wikidata.org/entity/Q393336	IYRMWMYZSQPJKC-UHFFFAOYSA-N	InChI=1S/C15H10O6/c16-8-3-1-7(2-4-8)15-14(20)13(19)12-10(18)5-9(17)6-11(12)21-15/h1-6,16-18,20H	O=c1c(O)c(-c2ccc(O)cc2)oc2cc(O)cc(O)c12	C15H10O6	286.047738	2.2824	O=c1c(O)c(-c2ccc(O)cc2)oc2cc(O)cc(O)c12	5280863	3,5,7-trihydroxy-2-(4-hydroxyphenyl)chromen-4-one	Kaempferol	0	0	Shikimates and Phenylpropanoids	Flavonoids	Flavonols	1136	Organic compounds	Phenylpropanoids and polyketides	Flavonoids	Flavonols	http://www.wikidata.org/entity/Q15536557	Glycine canescens	5359650	48924	458414	Eukaryota	Archaeplastida	Streptophyta	Magnoliopsida	Fabales	Fabaceae	Phaseoleae	Glycine	NA	http://www.wikidata.org/entity/Q104384993	10.1016/0305-1978(84)90033-4	NA
199	Glycine canescens	Glycine	77604	http://www.wikidata.org/entity/Q408732	ZQSIJRDFPHDXIC-UHFFFAOYSA-N	InChI=1S/C15H10O4/c16-10-3-1-9(2-4-10)13-8-19-14-7-11(17)5-6-12(14)15(13)18/h1-8,16-17H	O=c1c(-c2ccc(O)cc2)coc2cc(O)ccc12	C15H10O4	254.0579088	2.8712	O=c1c(-c2ccc(O)cc2)coc2cc(O)ccc12	5281708	7-hydroxy-3-(4-hydroxyphenyl)chromen-4-one	Daidzein	0	0	Shikimates and Phenylpropanoids	Isoflavonoids	Isoflavones	494	Organic compounds	Phenylpropanoids and polyketides	Isoflavonoids	Isoflavones	http://www.wikidata.org/entity/Q15536557	Glycine canescens	5359650	48924	458414	Eukaryota	Archaeplastida	Streptophyta	Magnoliopsida	Fabales	Fabaceae	Phaseoleae	Glycine	NA	http://www.wikidata.org/entity/Q104384993	10.1016/0305-1978(84)90033-4	NA
200	Glycine canescens	Glycine	673640	http://www.wikidata.org/entity/Q27104787	DDJVLBCETGUEBO-AZUAARDMSA-N	InChI=1S/C20H18O5/c1-19(2)6-5-11-7-13-16(9-15(11)25-19)23-10-20(22)14-4-3-12(21)8-17(14)24-18(13)20/h3-9,18,21-22H,10H2,1-2H3/t18-,20+/m0/s1	CC1(C)C=Cc2cc3c(cc2O1)OC[C@@]1(O)c2ccc(O)cc2O[C@@H]31	C20H18O5	338.1154237	3.2901	CC1(C)C=Cc2cc3c(cc2O1)OCC1(O)c2ccc(O)cc2OC31	181883	(2S,10S)-17,17-dimethyl-3,12,16-trioxapentacyclo[11.8.0.02,10.04,9.015,20]henicosa-1(13),4(9),5,7,14,18,20-heptaene-6,10-diol	glyceollin II	2	0	Shikimates and Phenylpropanoids	Isoflavonoids	Pterocarpan	1608	Organic compounds	Phenylpropanoids and polyketides	Isoflavonoids	Pterocarpans	http://www.wikidata.org/entity/Q15536557	Glycine canescens	5359650	48924	458414	Eukaryota	Archaeplastida	Streptophyta	Magnoliopsida	Fabales	Fabaceae	Phaseoleae	Glycine	NA	http://www.wikidata.org/entity/Q104976441	10.1016/0305-1978(86)90006-2	NA
201	Glycine canescens	Glycine	77597	http://www.wikidata.org/entity/Q415957	TZBJGXHYKVUXJN-UHFFFAOYSA-N	InChI=1S/C15H10O5/c16-9-3-1-8(2-4-9)11-7-20-13-6-10(17)5-12(18)14(13)15(11)19/h1-7,16-18H	O=c1c(-c2ccc(O)cc2)coc2cc(O)cc(O)c12	C15H10O5	270.0528234	2.5768	O=c1c(-c2ccc(O)cc2)coc2cc(O)cc(O)c12	5280961	5,7-dihydroxy-3-(4-hydroxyphenyl)chromen-4-one	Genistein	0	0	Shikimates and Phenylpropanoids	Isoflavonoids	Isoflavones	494	Organic compounds	Phenylpropanoids and polyketides	Isoflavonoids	Isoflavones	http://www.wikidata.org/entity/Q15536557	Glycine canescens	5359650	48924	458414	Eukaryota	Archaeplastida	Streptophyta	Magnoliopsida	Fabales	Fabaceae	Phaseoleae	Glycine	NA	http://www.wikidata.org/entity/Q104384993	10.1016/0305-1978(84)90033-4	NA
202	Glycine canescens	Glycine	77589	http://www.wikidata.org/entity/Q908865	ZZIALNLLNHEQPJ-UHFFFAOYSA-N	InChI=1S/C15H8O5/c16-7-1-3-9-11(5-7)19-14-10-4-2-8(17)6-12(10)20-15(18)13(9)14/h1-6,16-17H	O=c1oc2cc(O)ccc2c2oc3cc(O)ccc3c12	C15H8O5	268.0371734	3.1036	O=c1oc2cc(O)ccc2c2oc3cc(O)ccc3c12	5281707	3,9-dihydroxy-[1]benzofuro[3,2-c]chromen-6-one	Coumestrol	0	0	Shikimates and Phenylpropanoids	Isoflavonoids	Coumestan	354	Organic compounds	Phenylpropanoids and polyketides	Isoflavonoids	Coumestans	http://www.wikidata.org/entity/Q15536557	Glycine canescens	5359650	48924	458414	Eukaryota	Archaeplastida	Streptophyta	Magnoliopsida	Fabales	Fabaceae	Phaseoleae	Glycine	NA	http://www.wikidata.org/entity/Q104384993	10.1016/0305-1978(84)90033-4	NA
203	Glycine clandestina	Glycine	77588	http://www.wikidata.org/entity/Q908865	ZZIALNLLNHEQPJ-UHFFFAOYSA-N	InChI=1S/C15H8O5/c16-7-1-3-9-11(5-7)19-14-10-4-2-8(17)6-12(10)20-15(18)13(9)14/h1-6,16-17H	O=c1oc2cc(O)ccc2c2oc3cc(O)ccc3c12	C15H8O5	268.0371734	3.1036	O=c1oc2cc(O)ccc2c2oc3cc(O)ccc3c12	5281707	3,9-dihydroxy-[1]benzofuro[3,2-c]chromen-6-one	Coumestrol	0	0	Shikimates and Phenylpropanoids	Isoflavonoids	Coumestan	354	Organic compounds	Phenylpropanoids and polyketides	Isoflavonoids	Coumestans	http://www.wikidata.org/entity/Q5572578	Glycine clandestina	5359647	45687	800266	Eukaryota	Archaeplastida	Streptophyta	Magnoliopsida	Fabales	Fabaceae	Phaseoleae	Glycine	NA	http://www.wikidata.org/entity/Q104384993	10.1016/0305-1978(84)90033-4	NA
204	Glycine clandestina	Glycine	77602	http://www.wikidata.org/entity/Q408732	ZQSIJRDFPHDXIC-UHFFFAOYSA-N	InChI=1S/C15H10O4/c16-10-3-1-9(2-4-10)13-8-19-14-7-11(17)5-6-12(14)15(13)18/h1-8,16-17H	O=c1c(-c2ccc(O)cc2)coc2cc(O)ccc12	C15H10O4	254.0579088	2.8712	O=c1c(-c2ccc(O)cc2)coc2cc(O)ccc12	5281708	7-hydroxy-3-(4-hydroxyphenyl)chromen-4-one	Daidzein	0	0	Shikimates and Phenylpropanoids	Isoflavonoids	Isoflavones	494	Organic compounds	Phenylpropanoids and polyketides	Isoflavonoids	Isoflavones	http://www.wikidata.org/entity/Q5572578	Glycine clandestina	5359647	45687	800266	Eukaryota	Archaeplastida	Streptophyta	Magnoliopsida	Fabales	Fabaceae	Phaseoleae	Glycine	NA	http://www.wikidata.org/entity/Q104384993	10.1016/0305-1978(84)90033-4	NA
205	Glycine clandestina	Glycine	77596	http://www.wikidata.org/entity/Q415957	TZBJGXHYKVUXJN-UHFFFAOYSA-N	InChI=1S/C15H10O5/c16-9-3-1-8(2-4-9)11-7-20-13-6-10(17)5-12(18)14(13)15(11)19/h1-7,16-18H	O=c1c(-c2ccc(O)cc2)coc2cc(O)cc(O)c12	C15H10O5	270.0528234	2.5768	O=c1c(-c2ccc(O)cc2)coc2cc(O)cc(O)c12	5280961	5,7-dihydroxy-3-(4-hydroxyphenyl)chromen-4-one	Genistein	0	0	Shikimates and Phenylpropanoids	Isoflavonoids	Isoflavones	494	Organic compounds	Phenylpropanoids and polyketides	Isoflavonoids	Isoflavones	http://www.wikidata.org/entity/Q5572578	Glycine clandestina	5359647	45687	800266	Eukaryota	Archaeplastida	Streptophyta	Magnoliopsida	Fabales	Fabaceae	Phaseoleae	Glycine	NA	http://www.wikidata.org/entity/Q104384993	10.1016/0305-1978(84)90033-4	NA
206	Glycine clandestina	Glycine	673631	http://www.wikidata.org/entity/Q5572526	YIFYYPKWOQSCRI-AZUAARDMSA-N	InChI=1S/C20H18O5/c1-19(2)8-7-12-15(25-19)6-4-13-17(12)23-10-20(22)14-5-3-11(21)9-16(14)24-18(13)20/h3-9,18,21-22H,10H2,1-2H3/t18-,20+/m0/s1	CC1(C)C=Cc2c(ccc3c2OC[C@@]2(O)c4ccc(O)cc4O[C@@H]32)O1	C20H18O5	338.1154237	3.2901	CC1(C)C=Cc2c(ccc3c2OCC2(O)c4ccc(O)cc4OC32)O1	162807	(2S,10S)-17,17-dimethyl-3,12,18-trioxapentacyclo[11.8.0.02,10.04,9.014,19]henicosa-1(13),4(9),5,7,14(19),15,20-heptaene-6,10-diol	Glyceollin	2	0	Shikimates and Phenylpropanoids	Isoflavonoids	Pterocarpan	1608	Organic compounds	Phenylpropanoids and polyketides	Isoflavonoids	Pterocarpans	http://www.wikidata.org/entity/Q5572578	Glycine clandestina	5359647	45687	800266	Eukaryota	Archaeplastida	Streptophyta	Magnoliopsida	Fabales	Fabaceae	Phaseoleae	Glycine	NA	http://www.wikidata.org/entity/Q104976441	10.1016/0305-1978(86)90006-2	NA
207	Glycine clandestina	Glycine	673639	http://www.wikidata.org/entity/Q27104787	DDJVLBCETGUEBO-AZUAARDMSA-N	InChI=1S/C20H18O5/c1-19(2)6-5-11-7-13-16(9-15(11)25-19)23-10-20(22)14-4-3-12(21)8-17(14)24-18(13)20/h3-9,18,21-22H,10H2,1-2H3/t18-,20+/m0/s1	CC1(C)C=Cc2cc3c(cc2O1)OC[C@@]1(O)c2ccc(O)cc2O[C@@H]31	C20H18O5	338.1154237	3.2901	CC1(C)C=Cc2cc3c(cc2O1)OCC1(O)c2ccc(O)cc2OC31	181883	(2S,10S)-17,17-dimethyl-3,12,16-trioxapentacyclo[11.8.0.02,10.04,9.015,20]henicosa-1(13),4(9),5,7,14,18,20-heptaene-6,10-diol	glyceollin II	2	0	Shikimates and Phenylpropanoids	Isoflavonoids	Pterocarpan	1608	Organic compounds	Phenylpropanoids and polyketides	Isoflavonoids	Pterocarpans	http://www.wikidata.org/entity/Q5572578	Glycine clandestina	5359647	45687	800266	Eukaryota	Archaeplastida	Streptophyta	Magnoliopsida	Fabales	Fabaceae	Phaseoleae	Glycine	NA	http://www.wikidata.org/entity/Q104976441	10.1016/0305-1978(86)90006-2	NA
208	Glycine falcata	Glycine	673632	http://www.wikidata.org/entity/Q5572526	YIFYYPKWOQSCRI-AZUAARDMSA-N	InChI=1S/C20H18O5/c1-19(2)8-7-12-15(25-19)6-4-13-17(12)23-10-20(22)14-5-3-11(21)9-16(14)24-18(13)20/h3-9,18,21-22H,10H2,1-2H3/t18-,20+/m0/s1	CC1(C)C=Cc2c(ccc3c2OC[C@@]2(O)c4ccc(O)cc4O[C@@H]32)O1	C20H18O5	338.1154237	3.2901	CC1(C)C=Cc2c(ccc3c2OCC2(O)c4ccc(O)cc4OC32)O1	162807	(2S,10S)-17,17-dimethyl-3,12,18-trioxapentacyclo[11.8.0.02,10.04,9.014,19]henicosa-1(13),4(9),5,7,14(19),15,20-heptaene-6,10-diol	Glyceollin	2	0	Shikimates and Phenylpropanoids	Isoflavonoids	Pterocarpan	1608	Organic compounds	Phenylpropanoids and polyketides	Isoflavonoids	Pterocarpans	http://www.wikidata.org/entity/Q15536790	Glycine falcata	5359654	45690	952066	Eukaryota	Archaeplastida	Streptophyta	Magnoliopsida	Fabales	Fabaceae	Phaseoleae	Glycine	NA	http://www.wikidata.org/entity/Q104976441	10.1016/0305-1978(86)90006-2	NA
209	Glycine falcata	Glycine	77590	http://www.wikidata.org/entity/Q908865	ZZIALNLLNHEQPJ-UHFFFAOYSA-N	InChI=1S/C15H8O5/c16-7-1-3-9-11(5-7)19-14-10-4-2-8(17)6-12(10)20-15(18)13(9)14/h1-6,16-17H	O=c1oc2cc(O)ccc2c2oc3cc(O)ccc3c12	C15H8O5	268.0371734	3.1036	O=c1oc2cc(O)ccc2c2oc3cc(O)ccc3c12	5281707	3,9-dihydroxy-[1]benzofuro[3,2-c]chromen-6-one	Coumestrol	0	0	Shikimates and Phenylpropanoids	Isoflavonoids	Coumestan	354	Organic compounds	Phenylpropanoids and polyketides	Isoflavonoids	Coumestans	http://www.wikidata.org/entity/Q15536790	Glycine falcata	5359654	45690	952066	Eukaryota	Archaeplastida	Streptophyta	Magnoliopsida	Fabales	Fabaceae	Phaseoleae	Glycine	NA	http://www.wikidata.org/entity/Q104384993	10.1016/0305-1978(84)90033-4	NA
210	Glycine falcata	Glycine	77603	http://www.wikidata.org/entity/Q408732	ZQSIJRDFPHDXIC-UHFFFAOYSA-N	InChI=1S/C15H10O4/c16-10-3-1-9(2-4-10)13-8-19-14-7-11(17)5-6-12(14)15(13)18/h1-8,16-17H	O=c1c(-c2ccc(O)cc2)coc2cc(O)ccc12	C15H10O4	254.0579088	2.8712	O=c1c(-c2ccc(O)cc2)coc2cc(O)ccc12	5281708	7-hydroxy-3-(4-hydroxyphenyl)chromen-4-one	Daidzein	0	0	Shikimates and Phenylpropanoids	Isoflavonoids	Isoflavones	494	Organic compounds	Phenylpropanoids and polyketides	Isoflavonoids	Isoflavones	http://www.wikidata.org/entity/Q15536790	Glycine falcata	5359654	45690	952066	Eukaryota	Archaeplastida	Streptophyta	Magnoliopsida	Fabales	Fabaceae	Phaseoleae	Glycine	NA	http://www.wikidata.org/entity/Q104384993	10.1016/0305-1978(84)90033-4	NA
211	Glycine falcata	Glycine	77594	http://www.wikidata.org/entity/Q415957	TZBJGXHYKVUXJN-UHFFFAOYSA-N	InChI=1S/C15H10O5/c16-9-3-1-8(2-4-9)11-7-20-13-6-10(17)5-12(18)14(13)15(11)19/h1-7,16-18H	O=c1c(-c2ccc(O)cc2)coc2cc(O)cc(O)c12	C15H10O5	270.0528234	2.5768	O=c1c(-c2ccc(O)cc2)coc2cc(O)cc(O)c12	5280961	5,7-dihydroxy-3-(4-hydroxyphenyl)chromen-4-one	Genistein	0	0	Shikimates and Phenylpropanoids	Isoflavonoids	Isoflavones	494	Organic compounds	Phenylpropanoids and polyketides	Isoflavonoids	Isoflavones	http://www.wikidata.org/entity/Q15536790	Glycine falcata	5359654	45690	952066	Eukaryota	Archaeplastida	Streptophyta	Magnoliopsida	Fabales	Fabaceae	Phaseoleae	Glycine	NA	http://www.wikidata.org/entity/Q104384993	10.1016/0305-1978(84)90033-4	NA
212	Glycine falcata	Glycine	673641	http://www.wikidata.org/entity/Q27104787	DDJVLBCETGUEBO-AZUAARDMSA-N	InChI=1S/C20H18O5/c1-19(2)6-5-11-7-13-16(9-15(11)25-19)23-10-20(22)14-4-3-12(21)8-17(14)24-18(13)20/h3-9,18,21-22H,10H2,1-2H3/t18-,20+/m0/s1	CC1(C)C=Cc2cc3c(cc2O1)OC[C@@]1(O)c2ccc(O)cc2O[C@@H]31	C20H18O5	338.1154237	3.2901	CC1(C)C=Cc2cc3c(cc2O1)OCC1(O)c2ccc(O)cc2OC31	181883	(2S,10S)-17,17-dimethyl-3,12,16-trioxapentacyclo[11.8.0.02,10.04,9.015,20]henicosa-1(13),4(9),5,7,14,18,20-heptaene-6,10-diol	glyceollin II	2	0	Shikimates and Phenylpropanoids	Isoflavonoids	Pterocarpan	1608	Organic compounds	Phenylpropanoids and polyketides	Isoflavonoids	Pterocarpans	http://www.wikidata.org/entity/Q15536790	Glycine falcata	5359654	45690	952066	Eukaryota	Archaeplastida	Streptophyta	Magnoliopsida	Fabales	Fabaceae	Phaseoleae	Glycine	NA	http://www.wikidata.org/entity/Q104976441	10.1016/0305-1978(86)90006-2	NA
213	Glycine latifolia	Glycine	77599	http://www.wikidata.org/entity/Q415957	TZBJGXHYKVUXJN-UHFFFAOYSA-N	InChI=1S/C15H10O5/c16-9-3-1-8(2-4-9)11-7-20-13-6-10(17)5-12(18)14(13)15(11)19/h1-7,16-18H	O=c1c(-c2ccc(O)cc2)coc2cc(O)cc(O)c12	C15H10O5	270.0528234	2.5768	O=c1c(-c2ccc(O)cc2)coc2cc(O)cc(O)c12	5280961	5,7-dihydroxy-3-(4-hydroxyphenyl)chromen-4-one	Genistein	0	0	Shikimates and Phenylpropanoids	Isoflavonoids	Isoflavones	494	Organic compounds	Phenylpropanoids and polyketides	Isoflavonoids	Isoflavones	http://www.wikidata.org/entity/Q15536874	Glycine latifolia	5359678	45691	952060	Eukaryota	Archaeplastida	Streptophyta	Magnoliopsida	Fabales	Fabaceae	Phaseoleae	Glycine	NA	http://www.wikidata.org/entity/Q104384993	10.1016/0305-1978(84)90033-4	NA
214	Glycine latifolia	Glycine	673633	http://www.wikidata.org/entity/Q5572526	YIFYYPKWOQSCRI-AZUAARDMSA-N	InChI=1S/C20H18O5/c1-19(2)8-7-12-15(25-19)6-4-13-17(12)23-10-20(22)14-5-3-11(21)9-16(14)24-18(13)20/h3-9,18,21-22H,10H2,1-2H3/t18-,20+/m0/s1	CC1(C)C=Cc2c(ccc3c2OC[C@@]2(O)c4ccc(O)cc4O[C@@H]32)O1	C20H18O5	338.1154237	3.2901	CC1(C)C=Cc2c(ccc3c2OCC2(O)c4ccc(O)cc4OC32)O1	162807	(2S,10S)-17,17-dimethyl-3,12,18-trioxapentacyclo[11.8.0.02,10.04,9.014,19]henicosa-1(13),4(9),5,7,14(19),15,20-heptaene-6,10-diol	Glyceollin	2	0	Shikimates and Phenylpropanoids	Isoflavonoids	Pterocarpan	1608	Organic compounds	Phenylpropanoids and polyketides	Isoflavonoids	Pterocarpans	http://www.wikidata.org/entity/Q15536874	Glycine latifolia	5359678	45691	952060	Eukaryota	Archaeplastida	Streptophyta	Magnoliopsida	Fabales	Fabaceae	Phaseoleae	Glycine	NA	http://www.wikidata.org/entity/Q104976441	10.1016/0305-1978(86)90006-2	NA
215	Glycine latifolia	Glycine	673642	http://www.wikidata.org/entity/Q27104787	DDJVLBCETGUEBO-AZUAARDMSA-N	InChI=1S/C20H18O5/c1-19(2)6-5-11-7-13-16(9-15(11)25-19)23-10-20(22)14-4-3-12(21)8-17(14)24-18(13)20/h3-9,18,21-22H,10H2,1-2H3/t18-,20+/m0/s1	CC1(C)C=Cc2cc3c(cc2O1)OC[C@@]1(O)c2ccc(O)cc2O[C@@H]31	C20H18O5	338.1154237	3.2901	CC1(C)C=Cc2cc3c(cc2O1)OCC1(O)c2ccc(O)cc2OC31	181883	(2S,10S)-17,17-dimethyl-3,12,16-trioxapentacyclo[11.8.0.02,10.04,9.015,20]henicosa-1(13),4(9),5,7,14,18,20-heptaene-6,10-diol	glyceollin II	2	0	Shikimates and Phenylpropanoids	Isoflavonoids	Pterocarpan	1608	Organic compounds	Phenylpropanoids and polyketides	Isoflavonoids	Pterocarpans	http://www.wikidata.org/entity/Q15536874	Glycine latifolia	5359678	45691	952060	Eukaryota	Archaeplastida	Streptophyta	Magnoliopsida	Fabales	Fabaceae	Phaseoleae	Glycine	NA	http://www.wikidata.org/entity/Q104976441	10.1016/0305-1978(86)90006-2	NA
216	Glycine latifolia	Glycine	77591	http://www.wikidata.org/entity/Q908865	ZZIALNLLNHEQPJ-UHFFFAOYSA-N	InChI=1S/C15H8O5/c16-7-1-3-9-11(5-7)19-14-10-4-2-8(17)6-12(10)20-15(18)13(9)14/h1-6,16-17H	O=c1oc2cc(O)ccc2c2oc3cc(O)ccc3c12	C15H8O5	268.0371734	3.1036	O=c1oc2cc(O)ccc2c2oc3cc(O)ccc3c12	5281707	3,9-dihydroxy-[1]benzofuro[3,2-c]chromen-6-one	Coumestrol	0	0	Shikimates and Phenylpropanoids	Isoflavonoids	Coumestan	354	Organic compounds	Phenylpropanoids and polyketides	Isoflavonoids	Coumestans	http://www.wikidata.org/entity/Q15536874	Glycine latifolia	5359678	45691	952060	Eukaryota	Archaeplastida	Streptophyta	Magnoliopsida	Fabales	Fabaceae	Phaseoleae	Glycine	NA	http://www.wikidata.org/entity/Q104384993	10.1016/0305-1978(84)90033-4	NA
217	Glycine latifolia	Glycine	77605	http://www.wikidata.org/entity/Q408732	ZQSIJRDFPHDXIC-UHFFFAOYSA-N	InChI=1S/C15H10O4/c16-10-3-1-9(2-4-10)13-8-19-14-7-11(17)5-6-12(14)15(13)18/h1-8,16-17H	O=c1c(-c2ccc(O)cc2)coc2cc(O)ccc12	C15H10O4	254.0579088	2.8712	O=c1c(-c2ccc(O)cc2)coc2cc(O)ccc12	5281708	7-hydroxy-3-(4-hydroxyphenyl)chromen-4-one	Daidzein	0	0	Shikimates and Phenylpropanoids	Isoflavonoids	Isoflavones	494	Organic compounds	Phenylpropanoids and polyketides	Isoflavonoids	Isoflavones	http://www.wikidata.org/entity/Q15536874	Glycine latifolia	5359678	45691	952060	Eukaryota	Archaeplastida	Streptophyta	Magnoliopsida	Fabales	Fabaceae	Phaseoleae	Glycine	NA	http://www.wikidata.org/entity/Q104384993	10.1016/0305-1978(84)90033-4	NA
218	Glycine latrobeana	Glycine	673643	http://www.wikidata.org/entity/Q27104787	DDJVLBCETGUEBO-AZUAARDMSA-N	InChI=1S/C20H18O5/c1-19(2)6-5-11-7-13-16(9-15(11)25-19)23-10-20(22)14-4-3-12(21)8-17(14)24-18(13)20/h3-9,18,21-22H,10H2,1-2H3/t18-,20+/m0/s1	CC1(C)C=Cc2cc3c(cc2O1)OC[C@@]1(O)c2ccc(O)cc2O[C@@H]31	C20H18O5	338.1154237	3.2901	CC1(C)C=Cc2cc3c(cc2O1)OCC1(O)c2ccc(O)cc2OC31	181883	(2S,10S)-17,17-dimethyl-3,12,16-trioxapentacyclo[11.8.0.02,10.04,9.015,20]henicosa-1(13),4(9),5,7,14,18,20-heptaene-6,10-diol	glyceollin II	2	0	Shikimates and Phenylpropanoids	Isoflavonoids	Pterocarpan	1608	Organic compounds	Phenylpropanoids and polyketides	Isoflavonoids	Pterocarpans	http://www.wikidata.org/entity/Q15536945	Glycine latrobeana	5359674	45692	952053	Eukaryota	Archaeplastida	Streptophyta	Magnoliopsida	Fabales	Fabaceae	Phaseoleae	Glycine	NA	http://www.wikidata.org/entity/Q104976441	10.1016/0305-1978(86)90006-2	NA
219	Glycine latrobeana	Glycine	673634	http://www.wikidata.org/entity/Q5572526	YIFYYPKWOQSCRI-AZUAARDMSA-N	InChI=1S/C20H18O5/c1-19(2)8-7-12-15(25-19)6-4-13-17(12)23-10-20(22)14-5-3-11(21)9-16(14)24-18(13)20/h3-9,18,21-22H,10H2,1-2H3/t18-,20+/m0/s1	CC1(C)C=Cc2c(ccc3c2OC[C@@]2(O)c4ccc(O)cc4O[C@@H]32)O1	C20H18O5	338.1154237	3.2901	CC1(C)C=Cc2c(ccc3c2OCC2(O)c4ccc(O)cc4OC32)O1	162807	(2S,10S)-17,17-dimethyl-3,12,18-trioxapentacyclo[11.8.0.02,10.04,9.014,19]henicosa-1(13),4(9),5,7,14(19),15,20-heptaene-6,10-diol	Glyceollin	2	0	Shikimates and Phenylpropanoids	Isoflavonoids	Pterocarpan	1608	Organic compounds	Phenylpropanoids and polyketides	Isoflavonoids	Pterocarpans	http://www.wikidata.org/entity/Q15536945	Glycine latrobeana	5359674	45692	952053	Eukaryota	Archaeplastida	Streptophyta	Magnoliopsida	Fabales	Fabaceae	Phaseoleae	Glycine	NA	http://www.wikidata.org/entity/Q104976441	10.1016/0305-1978(86)90006-2	NA
220	Glycine max	Glycine	76165	http://www.wikidata.org/entity/Q393336	IYRMWMYZSQPJKC-UHFFFAOYSA-N	InChI=1S/C15H10O6/c16-8-3-1-7(2-4-8)15-14(20)13(19)12-10(18)5-9(17)6-11(12)21-15/h1-6,16-18,20H	O=c1c(O)c(-c2ccc(O)cc2)oc2cc(O)cc(O)c12	C15H10O6	286.047738	2.2824	O=c1c(O)c(-c2ccc(O)cc2)oc2cc(O)cc(O)c12	5280863	3,5,7-trihydroxy-2-(4-hydroxyphenyl)chromen-4-one	Kaempferol	0	0	Shikimates and Phenylpropanoids	Flavonoids	Flavonols	1136	Organic compounds	Phenylpropanoids and polyketides	Flavonoids	Flavonols	http://www.wikidata.org/entity/Q11006	Glycine max	c("11096093", "5359660")	3847	681762	Eukaryota	Archaeplastida	Streptophyta	Magnoliopsida	Fabales	Fabaceae	Phaseoleae	Glycine	NA	http://www.wikidata.org/entity/Q104385864	10.1007/BF02259383	NA
221	Glycine max	Glycine	565880	http://www.wikidata.org/entity/Q408732	ZQSIJRDFPHDXIC-UHFFFAOYSA-N	InChI=1S/C15H10O4/c16-10-3-1-9(2-4-10)13-8-19-14-7-11(17)5-6-12(14)15(13)18/h1-8,16-17H	O=c1c(-c2ccc(O)cc2)coc2cc(O)ccc12	C15H10O4	254.0579088	2.8712	O=c1c(-c2ccc(O)cc2)coc2cc(O)ccc12	5281708	7-hydroxy-3-(4-hydroxyphenyl)chromen-4-one	Daidzein	0	0	Shikimates and Phenylpropanoids	Isoflavonoids	Isoflavones	494	Organic compounds	Phenylpropanoids and polyketides	Isoflavonoids	Isoflavones	http://www.wikidata.org/entity/Q11006	Glycine max	c("11096093", "5359660")	3847	681762	Eukaryota	Archaeplastida	Streptophyta	Magnoliopsida	Fabales	Fabaceae	Phaseoleae	Glycine	NA	http://www.wikidata.org/entity/Q77966895	10.1021/NP980566P	NA
222	Glycine max	Glycine	565881	http://www.wikidata.org/entity/Q408859	HKQYGTCOTHHOMP-UHFFFAOYSA-N	InChI=1S/C16H12O4/c1-19-12-5-2-10(3-6-12)14-9-20-15-8-11(17)4-7-13(15)16(14)18/h2-9,17H,1H3	COc1ccc(-c2coc3cc(O)ccc3c2=O)cc1	C16H12O4	268.0735589	3.1742	COc1ccc(-c2coc3cc(O)ccc3c2=O)cc1	5280378	7-hydroxy-3-(4-methoxyphenyl)chromen-4-one	Formononetin	0	0	Shikimates and Phenylpropanoids	Isoflavonoids	Isoflavones	2687	Organic compounds	Phenylpropanoids and polyketides	Isoflavonoids	4'-O-methylisoflavones	http://www.wikidata.org/entity/Q11006	Glycine max	c("11096093", "5359660")	3847	681762	Eukaryota	Archaeplastida	Streptophyta	Magnoliopsida	Fabales	Fabaceae	Phaseoleae	Glycine	NA	http://www.wikidata.org/entity/Q77966895	10.1021/NP980566P	NA
223	Glycine max	Glycine	671777	http://www.wikidata.org/entity/Q415957	TZBJGXHYKVUXJN-UHFFFAOYSA-N	InChI=1S/C15H10O5/c16-9-3-1-8(2-4-9)11-7-20-13-6-10(17)5-12(18)14(13)15(11)19/h1-7,16-18H	O=c1c(-c2ccc(O)cc2)coc2cc(O)cc(O)c12	C15H10O5	270.0528234	2.5768	O=c1c(-c2ccc(O)cc2)coc2cc(O)cc(O)c12	5280961	5,7-dihydroxy-3-(4-hydroxyphenyl)chromen-4-one	Genistein	0	0	Shikimates and Phenylpropanoids	Isoflavonoids	Isoflavones	494	Organic compounds	Phenylpropanoids and polyketides	Isoflavonoids	Isoflavones	http://www.wikidata.org/entity/Q11006	Glycine max	c("11096093", "5359660")	3847	681762	Eukaryota	Archaeplastida	Streptophyta	Magnoliopsida	Fabales	Fabaceae	Phaseoleae	Glycine	NA	http://www.wikidata.org/entity/Q44341205	10.1016/S0278-6915(02)00305-8	NA
224	Glycine max	Glycine	188146	http://www.wikidata.org/entity/Q908865	ZZIALNLLNHEQPJ-UHFFFAOYSA-N	InChI=1S/C15H8O5/c16-7-1-3-9-11(5-7)19-14-10-4-2-8(17)6-12(10)20-15(18)13(9)14/h1-6,16-17H	O=c1oc2cc(O)ccc2c2oc3cc(O)ccc3c12	C15H8O5	268.0371734	3.1036	O=c1oc2cc(O)ccc2c2oc3cc(O)ccc3c12	5281707	3,9-dihydroxy-[1]benzofuro[3,2-c]chromen-6-one	Coumestrol	0	0	Shikimates and Phenylpropanoids	Isoflavonoids	Coumestan	354	Organic compounds	Phenylpropanoids and polyketides	Isoflavonoids	Coumestans	http://www.wikidata.org/entity/Q11006	Glycine max	c("11096093", "5359660")	3847	681762	Eukaryota	Archaeplastida	Streptophyta	Magnoliopsida	Fabales	Fabaceae	Phaseoleae	Glycine	NA	http://www.wikidata.org/entity/Q105134420	10.1016/S0031-9422(00)82649-7	NA
225	Glycine max	Glycine	76685	http://www.wikidata.org/entity/Q418374	FTVWIRXFELQLPI-ZDUSSCGKSA-N	InChI=1S/C15H12O5/c16-9-3-1-8(2-4-9)13-7-12(19)15-11(18)5-10(17)6-14(15)20-13/h1-6,13,16-18H,7H2/t13-/m0/s1	O=C1C[C@@H](c2ccc(O)cc2)Oc2cc(O)cc(O)c21	C15H12O5	272.0684735	2.5099	O=C1CC(c2ccc(O)cc2)Oc2cc(O)cc(O)c21	439246	(2S)-5,7-dihydroxy-2-(4-hydroxyphenyl)-2,3-dihydrochromen-4-one	Naringenin	1	0	Shikimates and Phenylpropanoids	Flavonoids	Flavanones	1632	Organic compounds	Phenylpropanoids and polyketides	Flavonoids	Flavanones	http://www.wikidata.org/entity/Q11006	Glycine max	c("11096093", "5359660")	3847	681762	Eukaryota	Archaeplastida	Streptophyta	Magnoliopsida	Fabales	Fabaceae	Phaseoleae	Glycine	NA	http://www.wikidata.org/entity/Q104848103	10.1016/0098-8472(86)90054-7	NA
226	Glycine max	Glycine	254100	http://www.wikidata.org/entity/Q5572526	YIFYYPKWOQSCRI-AZUAARDMSA-N	InChI=1S/C20H18O5/c1-19(2)8-7-12-15(25-19)6-4-13-17(12)23-10-20(22)14-5-3-11(21)9-16(14)24-18(13)20/h3-9,18,21-22H,10H2,1-2H3/t18-,20+/m0/s1	CC1(C)C=Cc2c(ccc3c2OC[C@@]2(O)c4ccc(O)cc4O[C@@H]32)O1	C20H18O5	338.1154237	3.2901	CC1(C)C=Cc2c(ccc3c2OCC2(O)c4ccc(O)cc4OC32)O1	162807	(2S,10S)-17,17-dimethyl-3,12,18-trioxapentacyclo[11.8.0.02,10.04,9.014,19]henicosa-1(13),4(9),5,7,14(19),15,20-heptaene-6,10-diol	Glyceollin	2	0	Shikimates and Phenylpropanoids	Isoflavonoids	Pterocarpan	1608	Organic compounds	Phenylpropanoids and polyketides	Isoflavonoids	Pterocarpans	http://www.wikidata.org/entity/Q11006	Glycine max	c("11096093", "5359660")	3847	681762	Eukaryota	Archaeplastida	Streptophyta	Magnoliopsida	Fabales	Fabaceae	Phaseoleae	Glycine	NA	http://www.wikidata.org/entity/Q104948959	10.1021/JF00012A010	NA
227	Glycine max	Glycine	565878	http://www.wikidata.org/entity/Q3109347	DXYUAIFZCFRPTH-UHFFFAOYSA-N	InChI=1S/C16H12O5/c1-20-15-6-11-14(7-13(15)18)21-8-12(16(11)19)9-2-4-10(17)5-3-9/h2-8,17-18H,1H3	COc1cc2c(=O)c(-c3ccc(O)cc3)coc2cc1O	C16H12O5	284.0684735	2.8798	COc1cc2c(=O)c(-c3ccc(O)cc3)coc2cc1O	5317750	7-hydroxy-3-(4-hydroxyphenyl)-6-methoxychromen-4-one	Glycitein	0	0	Shikimates and Phenylpropanoids	Isoflavonoids	Isoflavones	494	Organic compounds	Phenylpropanoids and polyketides	Isoflavonoids	Isoflavones	http://www.wikidata.org/entity/Q11006	Glycine max	c("11096093", "5359660")	3847	681762	Eukaryota	Archaeplastida	Streptophyta	Magnoliopsida	Fabales	Fabaceae	Phaseoleae	Glycine	NA	http://www.wikidata.org/entity/Q77966895	10.1021/NP980566P	NA
228	Glycine max	Glycine	77255	http://www.wikidata.org/entity/Q409478	REFJWTPEDVJJIY-UHFFFAOYSA-N	InChI=1S/C15H10O7/c16-7-4-10(19)12-11(5-7)22-15(14(21)13(12)20)6-1-2-8(17)9(18)3-6/h1-5,16-19,21H	O=c1c(O)c(-c2ccc(O)c(O)c2)oc2cc(O)cc(O)c12	C15H10O7	302.0426527	1.988	O=c1c(O)c(-c2ccc(O)c(O)c2)oc2cc(O)cc(O)c12	5280343	2-(3,4-dihydroxyphenyl)-3,5,7-trihydroxychromen-4-one	Quercetin	0	0	Shikimates and Phenylpropanoids	Flavonoids	Flavonols	1136	Organic compounds	Phenylpropanoids and polyketides	Flavonoids	Flavonols	http://www.wikidata.org/entity/Q11006	Glycine max	c("11096093", "5359660")	3847	681762	Eukaryota	Archaeplastida	Streptophyta	Magnoliopsida	Fabales	Fabaceae	Phaseoleae	Glycine	NA	http://www.wikidata.org/entity/Q104385027	10.1007/BF00575726	NA
229	Glycine max	Glycine	743510	http://www.wikidata.org/entity/Q3155537	DXDRHHKMWQZJHT-FPYGCLRLSA-N	InChI=1S/C15H12O4/c16-11-4-1-10(2-5-11)3-8-14(18)13-7-6-12(17)9-15(13)19/h1-9,16-17,19H/b8-3+	O=C(/C=C/c1ccc(O)cc1)c1ccc(O)cc1O	C15H12O4	256.0735589	2.6995	O=C(C=Cc1ccc(O)cc1)c1ccc(O)cc1O	638278	(E)-1-(2,4-dihydroxyphenyl)-3-(4-hydroxyphenyl)prop-2-en-1-one	Isoliquiritigenin	0	0	Shikimates and Phenylpropanoids	Flavonoids	Chalcones	3472	Organic compounds	Phenylpropanoids and polyketides	Linear 1,3-diarylpropanoids	2'-Hydroxychalcones	http://www.wikidata.org/entity/Q11006	Glycine max	c("11096093", "5359660")	3847	681762	Eukaryota	Archaeplastida	Streptophyta	Magnoliopsida	Fabales	Fabaceae	Phaseoleae	Glycine	NA	http://www.wikidata.org/entity/Q104990948	10.1128/AEM.58.5.1705-1710.1992	NA
230	Glycine max	Glycine	54759	http://www.wikidata.org/entity/Q415007	PFTAWBLQPZVEMU-DZGCQCFKSA-N	InChI=1S/C15H14O6/c16-8-4-11(18)9-6-13(20)15(21-14(9)5-8)7-1-2-10(17)12(19)3-7/h1-5,13,15-20H,6H2/t13-,15+/m0/s1	Oc1cc(O)c2c(c1)O[C@H](c1ccc(O)c(O)c1)[C@@H](O)C2	C15H14O6	290.0790382	1.5461	Oc1cc(O)c2c(c1)OC(c1ccc(O)c(O)c1)C(O)C2	9064	(2R,3S)-2-(3,4-dihydroxyphenyl)-3,4-dihydro-2H-chromene-3,5,7-triol	Cianidanol	2	0	Shikimates and Phenylpropanoids	Flavonoids	Flavan-3-ols	1584	Organic compounds	Phenylpropanoids and polyketides	Flavonoids	Catechins	http://www.wikidata.org/entity/Q11006	Glycine max	c("11096093", "5359660")	3847	681762	Eukaryota	Archaeplastida	Streptophyta	Magnoliopsida	Fabales	Fabaceae	Phaseoleae	Glycine	NA	http://www.wikidata.org/entity/Q104385367	10.1016/S0021-9673(01)87655-X	NA
231	Glycine max	Glycine	565842	http://www.wikidata.org/entity/Q407857	IKGXIBQEEMLURG-NVPNHPEKSA-N	InChI=1S/C27H30O16/c1-8-17(32)20(35)22(37)26(40-8)39-7-15-18(33)21(36)23(38)27(42-15)43-25-19(34)16-13(31)5-10(28)6-14(16)41-24(25)9-2-3-11(29)12(30)4-9/h2-6,8,15,17-18,20-23,26-33,35-38H,7H2,1H3/t8-,15+,17-,18+,20+,21-,22+,23+,26+,27-/m0/s1	C[C@@H]1O[C@@H](OC[C@H]2O[C@@H](Oc3c(-c4ccc(O)c(O)c4)oc4cc(O)cc(O)c4c3=O)[C@H](O)[C@@H](O)[C@@H]2O)[C@H](O)[C@H](O)[C@H]1O	C27H30O16	610.1533849	-1.6871	CC1OC(OCC2OC(Oc3c(-c4ccc(O)c(O)c4)oc4cc(O)cc(O)c4c3=O)C(O)C(O)C2O)C(O)C(O)C1O	5280805	2-(3,4-dihydroxyphenyl)-5,7-dihydroxy-3-[(2S,3R,4S,5S,6R)-3,4,5-trihydroxy-6-[[(2R,3R,4R,5R,6S)-3,4,5-trihydroxy-6-methyloxan-2-yl]oxymethyl]oxan-2-yl]oxychromen-4-one	Rutin	10	0	Shikimates and Phenylpropanoids	Flavonoids	Flavonols	3531	Organic compounds	Phenylpropanoids and polyketides	Flavonoids	Flavonoid-3-O-glycosides	http://www.wikidata.org/entity/Q11006	Glycine max	c("11096093", "5359660")	3847	681762	Eukaryota	Archaeplastida	Streptophyta	Magnoliopsida	Fabales	Fabaceae	Phaseoleae	Glycine	NA	http://www.wikidata.org/entity/Q105114471	10.1007/BF00580089	NA
232	Glycine max	Glycine	188154	http://www.wikidata.org/entity/Q27105693	KJGPBYUQZLUKLL-UHFFFAOYSA-N	InChI=1S/C17H14O5/c1-20-11-5-3-10(4-6-11)13-9-22-15-8-14(18)16(21-2)7-12(15)17(13)19/h3-9,18H,1-2H3	COc1ccc(-c2coc3cc(O)c(OC)cc3c2=O)cc1	C17H14O5	298.0841235	3.1828	COc1ccc(-c2coc3cc(O)c(OC)cc3c2=O)cc1	5281704	7-hydroxy-6-methoxy-3-(4-methoxyphenyl)chromen-4-one	Afrormosin	0	0	Shikimates and Phenylpropanoids	Isoflavonoids	Isoflavones	2687	Organic compounds	Phenylpropanoids and polyketides	Isoflavonoids	4'-O-methylisoflavones	http://www.wikidata.org/entity/Q11006	Glycine max	c("11096093", "5359660")	3847	681762	Eukaryota	Archaeplastida	Streptophyta	Magnoliopsida	Fabales	Fabaceae	Phaseoleae	Glycine	NA	http://www.wikidata.org/entity/Q105000489	10.1021/NP50048A030	NA
233	Glycine max	Glycine	76171	http://www.wikidata.org/entity/Q418384	XHEFDIBZLJXQHF-UHFFFAOYSA-N	InChI=1S/C15H10O6/c16-8-2-3-9-12(6-8)21-15(14(20)13(9)19)7-1-4-10(17)11(18)5-7/h1-6,16-18,20H	O=c1c(O)c(-c2ccc(O)c(O)c2)oc2cc(O)ccc12	C15H10O6	286.047738	2.2824	O=c1c(O)c(-c2ccc(O)c(O)c2)oc2cc(O)ccc12	5281614	2-(3,4-dihydroxyphenyl)-3,7-dihydroxychromen-4-one	Fisetin	0	0	Shikimates and Phenylpropanoids	Flavonoids	Flavonols	1136	Organic compounds	Phenylpropanoids and polyketides	Flavonoids	Flavonols	http://www.wikidata.org/entity/Q11006	Glycine max	c("11096093", "5359660")	3847	681762	Eukaryota	Archaeplastida	Streptophyta	Magnoliopsida	Fabales	Fabaceae	Phaseoleae	Glycine	NA	http://www.wikidata.org/entity/Q104385864	10.1007/BF02259383	NA
234	Glycine max	Glycine	582710	http://www.wikidata.org/entity/Q105265111	TUXXPRXOVFCNPC-UHFFFAOYSA-N	InChI=1S/C20H20O5/c1-11(2)3-4-12-7-14-17(9-16(12)22)24-10-20(23)15-6-5-13(21)8-18(15)25-19(14)20/h3,5-9,19,21-23H,4,10H2,1-2H3	CC(C)=CCc1cc2c(cc1O)OCC1(O)c3ccc(O)cc3OC21	C20H20O5	340.1310737	3.3202	CC(C)=CCc1cc2c(cc1O)OCC1(O)c3ccc(O)cc3OC21	85206973	2-(3-methylbut-2-enyl)-6,11a-dihydro-[1]benzofuro[3,2-c]chromene-3,6a,9-triol	glyceollidin II	2	2	Shikimates and Phenylpropanoids	Isoflavonoids	Pterocarpan	1608	Organic compounds	Phenylpropanoids and polyketides	Isoflavonoids	Pterocarpans	http://www.wikidata.org/entity/Q11006	Glycine max	c("11096093", "5359660")	3847	681762	Eukaryota	Archaeplastida	Streptophyta	Magnoliopsida	Fabales	Fabaceae	Phaseoleae	Glycine	NA	http://www.wikidata.org/entity/Q74217544	10.1021/JF991146O	NA
235	Glycine max	Glycine	582706	http://www.wikidata.org/entity/Q27095028	LNIQZRIHAMVRJA-UHFFFAOYSA-N	InChI=1S/C16H12O4/c1-19-12-6-7-13-15(8-12)20-9-14(16(13)18)10-2-4-11(17)5-3-10/h2-9,17H,1H3	COc1ccc2c(=O)c(-c3ccc(O)cc3)coc2c1	C16H12O4	268.0735589	3.1742	COc1ccc2c(=O)c(-c3ccc(O)cc3)coc2c1	3764	3-(4-hydroxyphenyl)-7-methoxychromen-4-one	Isoformononetin	0	0	Shikimates and Phenylpropanoids	Isoflavonoids	Isoflavones	2689	Organic compounds	Phenylpropanoids and polyketides	Isoflavonoids	7-O-methylisoflavones	http://www.wikidata.org/entity/Q11006	Glycine max	c("11096093", "5359660")	3847	681762	Eukaryota	Archaeplastida	Streptophyta	Magnoliopsida	Fabales	Fabaceae	Phaseoleae	Glycine	NA	http://www.wikidata.org/entity/Q74217544	10.1021/JF991146O	NA
236	Glycine max	Glycine	76168	http://www.wikidata.org/entity/Q4811191	JPUKWEQWGBDDQB-QSOFNFLRSA-N	InChI=1S/C21H20O11/c22-7-13-15(26)17(28)18(29)21(31-13)32-20-16(27)14-11(25)5-10(24)6-12(14)30-19(20)8-1-3-9(23)4-2-8/h1-6,13,15,17-18,21-26,28-29H,7H2/t13-,15-,17+,18-,21+/m1/s1	O=c1c(O[C@@H]2O[C@H](CO)[C@@H](O)[C@H](O)[C@H]2O)c(-c2ccc(O)cc2)oc2cc(O)cc(O)c12	C21H20O11	448.1005615	-0.2445	O=c1c(OC2OC(CO)C(O)C(O)C2O)c(-c2ccc(O)cc2)oc2cc(O)cc(O)c12	5282102	5,7-dihydroxy-2-(4-hydroxyphenyl)-3-[(2S,3R,4S,5S,6R)-3,4,5-trihydroxy-6-(hydroxymethyl)oxan-2-yl]oxychromen-4-one	Astragalin	5	0	Shikimates and Phenylpropanoids	Flavonoids	Flavonols	3531	Organic compounds	Phenylpropanoids and polyketides	Flavonoids	Flavonoid-3-O-glycosides	http://www.wikidata.org/entity/Q11006	Glycine max	c("11096093", "5359660")	3847	681762	Eukaryota	Archaeplastida	Streptophyta	Magnoliopsida	Fabales	Fabaceae	Phaseoleae	Glycine	NA	http://www.wikidata.org/entity/Q104385864	10.1007/BF02259383	NA
237	Glycine max	Glycine	256405	http://www.wikidata.org/entity/Q27104787	DDJVLBCETGUEBO-AZUAARDMSA-N	InChI=1S/C20H18O5/c1-19(2)6-5-11-7-13-16(9-15(11)25-19)23-10-20(22)14-4-3-12(21)8-17(14)24-18(13)20/h3-9,18,21-22H,10H2,1-2H3/t18-,20+/m0/s1	CC1(C)C=Cc2cc3c(cc2O1)OC[C@@]1(O)c2ccc(O)cc2O[C@@H]31	C20H18O5	338.1154237	3.2901	CC1(C)C=Cc2cc3c(cc2O1)OCC1(O)c2ccc(O)cc2OC31	181883	(2S,10S)-17,17-dimethyl-3,12,16-trioxapentacyclo[11.8.0.02,10.04,9.015,20]henicosa-1(13),4(9),5,7,14,18,20-heptaene-6,10-diol	glyceollin II	2	0	Shikimates and Phenylpropanoids	Isoflavonoids	Pterocarpan	1608	Organic compounds	Phenylpropanoids and polyketides	Isoflavonoids	Pterocarpans	http://www.wikidata.org/entity/Q11006	Glycine max	c("11096093", "5359660")	3847	681762	Eukaryota	Archaeplastida	Streptophyta	Magnoliopsida	Fabales	Fabaceae	Phaseoleae	Glycine	NA	http://www.wikidata.org/entity/Q104392238	10.1016/0031-9422(95)00404-U	NA
238	Glycine max	Glycine	86814	http://www.wikidata.org/entity/Q259075	SGEWCQFRYRRZDC-VPRICQMDSA-N	InChI=1S/C21H20O10/c22-7-14-17(27)18(28)19(29)21(31-14)16-11(25)5-10(24)15-12(26)6-13(30-20(15)16)8-1-3-9(23)4-2-8/h1-6,14,17-19,21-25,27-29H,7H2/t14-,17-,18+,19-,21+/m1/s1	O=c1cc(-c2ccc(O)cc2)oc2c([C@@H]3O[C@H](CO)[C@@H](O)[C@H](O)[C@H]3O)c(O)cc(O)c12	C21H20O10	432.1056468	0.0917	O=c1cc(-c2ccc(O)cc2)oc2c(C3OC(CO)C(O)C(O)C3O)c(O)cc(O)c12	5280441	5,7-dihydroxy-2-(4-hydroxyphenyl)-8-[(2S,3R,4R,5S,6R)-3,4,5-trihydroxy-6-(hydroxymethyl)oxan-2-yl]chromen-4-one	Vitexin	5	0	Shikimates and Phenylpropanoids	Flavonoids	Flavones	3535	Organic compounds	Phenylpropanoids and polyketides	Flavonoids	Flavonoid 8-C-glycosides	http://www.wikidata.org/entity/Q11006	Glycine max	c("11096093", "5359660")	3847	681762	Eukaryota	Archaeplastida	Streptophyta	Magnoliopsida	Fabales	Fabaceae	Phaseoleae	Glycine	NA	http://www.wikidata.org/entity/Q104847024	10.1016/S0031-9422(00)82629-1	NA
239	Glycine soja	Glycine	671753	http://www.wikidata.org/entity/Q415957	TZBJGXHYKVUXJN-UHFFFAOYSA-N	InChI=1S/C15H10O5/c16-9-3-1-8(2-4-9)11-7-20-13-6-10(17)5-12(18)14(13)15(11)19/h1-7,16-18H	O=c1c(-c2ccc(O)cc2)coc2cc(O)cc(O)c12	C15H10O5	270.0528234	2.5768	O=c1c(-c2ccc(O)cc2)coc2cc(O)cc(O)c12	5280961	5,7-dihydroxy-3-(4-hydroxyphenyl)chromen-4-one	Genistein	0	0	Shikimates and Phenylpropanoids	Isoflavonoids	Isoflavones	494	Organic compounds	Phenylpropanoids and polyketides	Isoflavonoids	Isoflavones	http://www.wikidata.org/entity/Q1073104	Glycine soja	NA	3848	459708	Eukaryota	Archaeplastida	Streptophyta	Magnoliopsida	Fabales	Fabaceae	Phaseoleae	Glycine	NA	http://www.wikidata.org/entity/Q42017337	10.1021/JF200821P	NA
240	Glycine soja	Glycine	673637	http://www.wikidata.org/entity/Q27104787	DDJVLBCETGUEBO-AZUAARDMSA-N	InChI=1S/C20H18O5/c1-19(2)6-5-11-7-13-16(9-15(11)25-19)23-10-20(22)14-4-3-12(21)8-17(14)24-18(13)20/h3-9,18,21-22H,10H2,1-2H3/t18-,20+/m0/s1	CC1(C)C=Cc2cc3c(cc2O1)OC[C@@]1(O)c2ccc(O)cc2O[C@@H]31	C20H18O5	338.1154237	3.2901	CC1(C)C=Cc2cc3c(cc2O1)OCC1(O)c2ccc(O)cc2OC31	181883	(2S,10S)-17,17-dimethyl-3,12,16-trioxapentacyclo[11.8.0.02,10.04,9.015,20]henicosa-1(13),4(9),5,7,14,18,20-heptaene-6,10-diol	glyceollin II	2	0	Shikimates and Phenylpropanoids	Isoflavonoids	Pterocarpan	1608	Organic compounds	Phenylpropanoids and polyketides	Isoflavonoids	Pterocarpans	http://www.wikidata.org/entity/Q1073104	Glycine soja	NA	3848	459708	Eukaryota	Archaeplastida	Streptophyta	Magnoliopsida	Fabales	Fabaceae	Phaseoleae	Glycine	NA	http://www.wikidata.org/entity/Q104976441	10.1016/0305-1978(86)90006-2	NA
241	Glycine soja	Glycine	671754	http://www.wikidata.org/entity/Q408732	ZQSIJRDFPHDXIC-UHFFFAOYSA-N	InChI=1S/C15H10O4/c16-10-3-1-9(2-4-10)13-8-19-14-7-11(17)5-6-12(14)15(13)18/h1-8,16-17H	O=c1c(-c2ccc(O)cc2)coc2cc(O)ccc12	C15H10O4	254.0579088	2.8712	O=c1c(-c2ccc(O)cc2)coc2cc(O)ccc12	5281708	7-hydroxy-3-(4-hydroxyphenyl)chromen-4-one	Daidzein	0	0	Shikimates and Phenylpropanoids	Isoflavonoids	Isoflavones	494	Organic compounds	Phenylpropanoids and polyketides	Isoflavonoids	Isoflavones	http://www.wikidata.org/entity/Q1073104	Glycine soja	NA	3848	459708	Eukaryota	Archaeplastida	Streptophyta	Magnoliopsida	Fabales	Fabaceae	Phaseoleae	Glycine	NA	http://www.wikidata.org/entity/Q42017337	10.1021/JF200821P	NA
242	Glycine soja	Glycine	673629	http://www.wikidata.org/entity/Q5572526	YIFYYPKWOQSCRI-AZUAARDMSA-N	InChI=1S/C20H18O5/c1-19(2)8-7-12-15(25-19)6-4-13-17(12)23-10-20(22)14-5-3-11(21)9-16(14)24-18(13)20/h3-9,18,21-22H,10H2,1-2H3/t18-,20+/m0/s1	CC1(C)C=Cc2c(ccc3c2OC[C@@]2(O)c4ccc(O)cc4O[C@@H]32)O1	C20H18O5	338.1154237	3.2901	CC1(C)C=Cc2c(ccc3c2OCC2(O)c4ccc(O)cc4OC32)O1	162807	(2S,10S)-17,17-dimethyl-3,12,18-trioxapentacyclo[11.8.0.02,10.04,9.014,19]henicosa-1(13),4(9),5,7,14(19),15,20-heptaene-6,10-diol	Glyceollin	2	0	Shikimates and Phenylpropanoids	Isoflavonoids	Pterocarpan	1608	Organic compounds	Phenylpropanoids and polyketides	Isoflavonoids	Pterocarpans	http://www.wikidata.org/entity/Q1073104	Glycine soja	NA	3848	459708	Eukaryota	Archaeplastida	Streptophyta	Magnoliopsida	Fabales	Fabaceae	Phaseoleae	Glycine	NA	http://www.wikidata.org/entity/Q104976441	10.1016/0305-1978(86)90006-2	NA
243	Glycine soja	Glycine	744395	http://www.wikidata.org/entity/Q27105693	KJGPBYUQZLUKLL-UHFFFAOYSA-N	InChI=1S/C17H14O5/c1-20-11-5-3-10(4-6-11)13-9-22-15-8-14(18)16(21-2)7-12(15)17(13)19/h3-9,18H,1-2H3	COc1ccc(-c2coc3cc(O)c(OC)cc3c2=O)cc1	C17H14O5	298.0841235	3.1828	COc1ccc(-c2coc3cc(O)c(OC)cc3c2=O)cc1	5281704	7-hydroxy-6-methoxy-3-(4-methoxyphenyl)chromen-4-one	Afrormosin	0	0	Shikimates and Phenylpropanoids	Isoflavonoids	Isoflavones	2687	Organic compounds	Phenylpropanoids and polyketides	Isoflavonoids	4'-O-methylisoflavones	http://www.wikidata.org/entity/Q1073104	Glycine soja	NA	3848	459708	Eukaryota	Archaeplastida	Streptophyta	Magnoliopsida	Fabales	Fabaceae	Phaseoleae	Glycine	NA	http://www.wikidata.org/entity/Q67297037	10.1248/YAKUSHI1947.95.3_352	NA
244	Glycine tabacina	Glycine	77592	http://www.wikidata.org/entity/Q908865	ZZIALNLLNHEQPJ-UHFFFAOYSA-N	InChI=1S/C15H8O5/c16-7-1-3-9-11(5-7)19-14-10-4-2-8(17)6-12(10)20-15(18)13(9)14/h1-6,16-17H	O=c1oc2cc(O)ccc2c2oc3cc(O)ccc3c12	C15H8O5	268.0371734	3.1036	O=c1oc2cc(O)ccc2c2oc3cc(O)ccc3c12	5281707	3,9-dihydroxy-[1]benzofuro[3,2-c]chromen-6-one	Coumestrol	0	0	Shikimates and Phenylpropanoids	Isoflavonoids	Coumestan	354	Organic compounds	Phenylpropanoids and polyketides	Isoflavonoids	Coumestans	http://www.wikidata.org/entity/Q3336738	Glycine tabacina	5359681	44016	636869	Eukaryota	Archaeplastida	Streptophyta	Magnoliopsida	Fabales	Fabaceae	Phaseoleae	Glycine	NA	http://www.wikidata.org/entity/Q104384993	10.1016/0305-1978(84)90033-4	NA
245	Glycine tabacina	Glycine	77586	http://www.wikidata.org/entity/Q393336	IYRMWMYZSQPJKC-UHFFFAOYSA-N	InChI=1S/C15H10O6/c16-8-3-1-7(2-4-8)15-14(20)13(19)12-10(18)5-9(17)6-11(12)21-15/h1-6,16-18,20H	O=c1c(O)c(-c2ccc(O)cc2)oc2cc(O)cc(O)c12	C15H10O6	286.047738	2.2824	O=c1c(O)c(-c2ccc(O)cc2)oc2cc(O)cc(O)c12	5280863	3,5,7-trihydroxy-2-(4-hydroxyphenyl)chromen-4-one	Kaempferol	0	0	Shikimates and Phenylpropanoids	Flavonoids	Flavonols	1136	Organic compounds	Phenylpropanoids and polyketides	Flavonoids	Flavonols	http://www.wikidata.org/entity/Q3336738	Glycine tabacina	5359681	44016	636869	Eukaryota	Archaeplastida	Streptophyta	Magnoliopsida	Fabales	Fabaceae	Phaseoleae	Glycine	NA	http://www.wikidata.org/entity/Q104384993	10.1016/0305-1978(84)90033-4	NA
246	Glycine tabacina	Glycine	673636	http://www.wikidata.org/entity/Q27104787	DDJVLBCETGUEBO-AZUAARDMSA-N	InChI=1S/C20H18O5/c1-19(2)6-5-11-7-13-16(9-15(11)25-19)23-10-20(22)14-4-3-12(21)8-17(14)24-18(13)20/h3-9,18,21-22H,10H2,1-2H3/t18-,20+/m0/s1	CC1(C)C=Cc2cc3c(cc2O1)OC[C@@]1(O)c2ccc(O)cc2O[C@@H]31	C20H18O5	338.1154237	3.2901	CC1(C)C=Cc2cc3c(cc2O1)OCC1(O)c2ccc(O)cc2OC31	181883	(2S,10S)-17,17-dimethyl-3,12,16-trioxapentacyclo[11.8.0.02,10.04,9.015,20]henicosa-1(13),4(9),5,7,14,18,20-heptaene-6,10-diol	glyceollin II	2	0	Shikimates and Phenylpropanoids	Isoflavonoids	Pterocarpan	1608	Organic compounds	Phenylpropanoids and polyketides	Isoflavonoids	Pterocarpans	http://www.wikidata.org/entity/Q3336738	Glycine tabacina	5359681	44016	636869	Eukaryota	Archaeplastida	Streptophyta	Magnoliopsida	Fabales	Fabaceae	Phaseoleae	Glycine	NA	http://www.wikidata.org/entity/Q104976441	10.1016/0305-1978(86)90006-2	NA
247	Glycine tabacina	Glycine	673635	http://www.wikidata.org/entity/Q5572526	YIFYYPKWOQSCRI-AZUAARDMSA-N	InChI=1S/C20H18O5/c1-19(2)8-7-12-15(25-19)6-4-13-17(12)23-10-20(22)14-5-3-11(21)9-16(14)24-18(13)20/h3-9,18,21-22H,10H2,1-2H3/t18-,20+/m0/s1	CC1(C)C=Cc2c(ccc3c2OC[C@@]2(O)c4ccc(O)cc4O[C@@H]32)O1	C20H18O5	338.1154237	3.2901	CC1(C)C=Cc2c(ccc3c2OCC2(O)c4ccc(O)cc4OC32)O1	162807	(2S,10S)-17,17-dimethyl-3,12,18-trioxapentacyclo[11.8.0.02,10.04,9.014,19]henicosa-1(13),4(9),5,7,14(19),15,20-heptaene-6,10-diol	Glyceollin	2	0	Shikimates and Phenylpropanoids	Isoflavonoids	Pterocarpan	1608	Organic compounds	Phenylpropanoids and polyketides	Isoflavonoids	Pterocarpans	http://www.wikidata.org/entity/Q3336738	Glycine tabacina	5359681	44016	636869	Eukaryota	Archaeplastida	Streptophyta	Magnoliopsida	Fabales	Fabaceae	Phaseoleae	Glycine	NA	http://www.wikidata.org/entity/Q104976441	10.1016/0305-1978(86)90006-2	NA
248	Glycine tabacina	Glycine	77593	http://www.wikidata.org/entity/Q409478	REFJWTPEDVJJIY-UHFFFAOYSA-N	InChI=1S/C15H10O7/c16-7-4-10(19)12-11(5-7)22-15(14(21)13(12)20)6-1-2-8(17)9(18)3-6/h1-5,16-19,21H	O=c1c(O)c(-c2ccc(O)c(O)c2)oc2cc(O)cc(O)c12	C15H10O7	302.0426527	1.988	O=c1c(O)c(-c2ccc(O)c(O)c2)oc2cc(O)cc(O)c12	5280343	2-(3,4-dihydroxyphenyl)-3,5,7-trihydroxychromen-4-one	Quercetin	0	0	Shikimates and Phenylpropanoids	Flavonoids	Flavonols	1136	Organic compounds	Phenylpropanoids and polyketides	Flavonoids	Flavonols	http://www.wikidata.org/entity/Q3336738	Glycine tabacina	5359681	44016	636869	Eukaryota	Archaeplastida	Streptophyta	Magnoliopsida	Fabales	Fabaceae	Phaseoleae	Glycine	NA	http://www.wikidata.org/entity/Q104384993	10.1016/0305-1978(84)90033-4	NA
249	Glycine tabacina	Glycine	77598	http://www.wikidata.org/entity/Q415957	TZBJGXHYKVUXJN-UHFFFAOYSA-N	InChI=1S/C15H10O5/c16-9-3-1-8(2-4-9)11-7-20-13-6-10(17)5-12(18)14(13)15(11)19/h1-7,16-18H	O=c1c(-c2ccc(O)cc2)coc2cc(O)cc(O)c12	C15H10O5	270.0528234	2.5768	O=c1c(-c2ccc(O)cc2)coc2cc(O)cc(O)c12	5280961	5,7-dihydroxy-3-(4-hydroxyphenyl)chromen-4-one	Genistein	0	0	Shikimates and Phenylpropanoids	Isoflavonoids	Isoflavones	494	Organic compounds	Phenylpropanoids and polyketides	Isoflavonoids	Isoflavones	http://www.wikidata.org/entity/Q3336738	Glycine tabacina	5359681	44016	636869	Eukaryota	Archaeplastida	Streptophyta	Magnoliopsida	Fabales	Fabaceae	Phaseoleae	Glycine	NA	http://www.wikidata.org/entity/Q104384993	10.1016/0305-1978(84)90033-4	NA
250	Glycine tabacina	Glycine	77600	http://www.wikidata.org/entity/Q408732	ZQSIJRDFPHDXIC-UHFFFAOYSA-N	InChI=1S/C15H10O4/c16-10-3-1-9(2-4-10)13-8-19-14-7-11(17)5-6-12(14)15(13)18/h1-8,16-17H	O=c1c(-c2ccc(O)cc2)coc2cc(O)ccc12	C15H10O4	254.0579088	2.8712	O=c1c(-c2ccc(O)cc2)coc2cc(O)ccc12	5281708	7-hydroxy-3-(4-hydroxyphenyl)chromen-4-one	Daidzein	0	0	Shikimates and Phenylpropanoids	Isoflavonoids	Isoflavones	494	Organic compounds	Phenylpropanoids and polyketides	Isoflavonoids	Isoflavones	http://www.wikidata.org/entity/Q3336738	Glycine tabacina	5359681	44016	636869	Eukaryota	Archaeplastida	Streptophyta	Magnoliopsida	Fabales	Fabaceae	Phaseoleae	Glycine	NA	http://www.wikidata.org/entity/Q104384993	10.1016/0305-1978(84)90033-4	NA
251	Glycine tomentella	Glycine	77595	http://www.wikidata.org/entity/Q415957	TZBJGXHYKVUXJN-UHFFFAOYSA-N	InChI=1S/C15H10O5/c16-9-3-1-8(2-4-9)11-7-20-13-6-10(17)5-12(18)14(13)15(11)19/h1-7,16-18H	O=c1c(-c2ccc(O)cc2)coc2cc(O)cc(O)c12	C15H10O5	270.0528234	2.5768	O=c1c(-c2ccc(O)cc2)coc2cc(O)cc(O)c12	5280961	5,7-dihydroxy-3-(4-hydroxyphenyl)chromen-4-one	Genistein	0	0	Shikimates and Phenylpropanoids	Isoflavonoids	Isoflavones	494	Organic compounds	Phenylpropanoids and polyketides	Isoflavonoids	Isoflavones	http://www.wikidata.org/entity/Q15228147	Glycine tomentella	5359655	44015	636873	Eukaryota	Archaeplastida	Streptophyta	Magnoliopsida	Fabales	Fabaceae	Phaseoleae	Glycine	NA	http://www.wikidata.org/entity/Q104384993	10.1016/0305-1978(84)90033-4	NA
252	Glycine tomentella	Glycine	77601	http://www.wikidata.org/entity/Q408732	ZQSIJRDFPHDXIC-UHFFFAOYSA-N	InChI=1S/C15H10O4/c16-10-3-1-9(2-4-10)13-8-19-14-7-11(17)5-6-12(14)15(13)18/h1-8,16-17H	O=c1c(-c2ccc(O)cc2)coc2cc(O)ccc12	C15H10O4	254.0579088	2.8712	O=c1c(-c2ccc(O)cc2)coc2cc(O)ccc12	5281708	7-hydroxy-3-(4-hydroxyphenyl)chromen-4-one	Daidzein	0	0	Shikimates and Phenylpropanoids	Isoflavonoids	Isoflavones	494	Organic compounds	Phenylpropanoids and polyketides	Isoflavonoids	Isoflavones	http://www.wikidata.org/entity/Q15228147	Glycine tomentella	5359655	44015	636873	Eukaryota	Archaeplastida	Streptophyta	Magnoliopsida	Fabales	Fabaceae	Phaseoleae	Glycine	NA	http://www.wikidata.org/entity/Q104384993	10.1016/0305-1978(84)90033-4	NA
253	Glycine tomentella	Glycine	673630	http://www.wikidata.org/entity/Q5572526	YIFYYPKWOQSCRI-AZUAARDMSA-N	InChI=1S/C20H18O5/c1-19(2)8-7-12-15(25-19)6-4-13-17(12)23-10-20(22)14-5-3-11(21)9-16(14)24-18(13)20/h3-9,18,21-22H,10H2,1-2H3/t18-,20+/m0/s1	CC1(C)C=Cc2c(ccc3c2OC[C@@]2(O)c4ccc(O)cc4O[C@@H]32)O1	C20H18O5	338.1154237	3.2901	CC1(C)C=Cc2c(ccc3c2OCC2(O)c4ccc(O)cc4OC32)O1	162807	(2S,10S)-17,17-dimethyl-3,12,18-trioxapentacyclo[11.8.0.02,10.04,9.014,19]henicosa-1(13),4(9),5,7,14(19),15,20-heptaene-6,10-diol	Glyceollin	2	0	Shikimates and Phenylpropanoids	Isoflavonoids	Pterocarpan	1608	Organic compounds	Phenylpropanoids and polyketides	Isoflavonoids	Pterocarpans	http://www.wikidata.org/entity/Q15228147	Glycine tomentella	5359655	44015	636873	Eukaryota	Archaeplastida	Streptophyta	Magnoliopsida	Fabales	Fabaceae	Phaseoleae	Glycine	NA	http://www.wikidata.org/entity/Q104976441	10.1016/0305-1978(86)90006-2	NA
254	Glycine tomentella	Glycine	673638	http://www.wikidata.org/entity/Q27104787	DDJVLBCETGUEBO-AZUAARDMSA-N	InChI=1S/C20H18O5/c1-19(2)6-5-11-7-13-16(9-15(11)25-19)23-10-20(22)14-4-3-12(21)8-17(14)24-18(13)20/h3-9,18,21-22H,10H2,1-2H3/t18-,20+/m0/s1	CC1(C)C=Cc2cc3c(cc2O1)OC[C@@]1(O)c2ccc(O)cc2O[C@@H]31	C20H18O5	338.1154237	3.2901	CC1(C)C=Cc2cc3c(cc2O1)OCC1(O)c2ccc(O)cc2OC31	181883	(2S,10S)-17,17-dimethyl-3,12,16-trioxapentacyclo[11.8.0.02,10.04,9.015,20]henicosa-1(13),4(9),5,7,14,18,20-heptaene-6,10-diol	glyceollin II	2	0	Shikimates and Phenylpropanoids	Isoflavonoids	Pterocarpan	1608	Organic compounds	Phenylpropanoids and polyketides	Isoflavonoids	Pterocarpans	http://www.wikidata.org/entity/Q15228147	Glycine tomentella	5359655	44015	636873	Eukaryota	Archaeplastida	Streptophyta	Magnoliopsida	Fabales	Fabaceae	Phaseoleae	Glycine	NA	http://www.wikidata.org/entity/Q104976441	10.1016/0305-1978(86)90006-2	NA
255	Glycine tomentella	Glycine	77587	http://www.wikidata.org/entity/Q908865	ZZIALNLLNHEQPJ-UHFFFAOYSA-N	InChI=1S/C15H8O5/c16-7-1-3-9-11(5-7)19-14-10-4-2-8(17)6-12(10)20-15(18)13(9)14/h1-6,16-17H	O=c1oc2cc(O)ccc2c2oc3cc(O)ccc3c12	C15H8O5	268.0371734	3.1036	O=c1oc2cc(O)ccc2c2oc3cc(O)ccc3c12	5281707	3,9-dihydroxy-[1]benzofuro[3,2-c]chromen-6-one	Coumestrol	0	0	Shikimates and Phenylpropanoids	Isoflavonoids	Coumestan	354	Organic compounds	Phenylpropanoids and polyketides	Isoflavonoids	Coumestans	http://www.wikidata.org/entity/Q15228147	Glycine tomentella	5359655	44015	636873	Eukaryota	Archaeplastida	Streptophyta	Magnoliopsida	Fabales	Fabaceae	Phaseoleae	Glycine	NA	http://www.wikidata.org/entity/Q104384993	10.1016/0305-1978(84)90033-4	NA
256	Glycyrrhiza aspera	Glycyrrhiza	596768	http://www.wikidata.org/entity/Q3155537	DXDRHHKMWQZJHT-FPYGCLRLSA-N	InChI=1S/C15H12O4/c16-11-4-1-10(2-5-11)3-8-14(18)13-7-6-12(17)9-15(13)19/h1-9,16-17,19H/b8-3+	O=C(/C=C/c1ccc(O)cc1)c1ccc(O)cc1O	C15H12O4	256.0735589	2.6995	O=C(C=Cc1ccc(O)cc1)c1ccc(O)cc1O	638278	(E)-1-(2,4-dihydroxyphenyl)-3-(4-hydroxyphenyl)prop-2-en-1-one	Isoliquiritigenin	0	0	Shikimates and Phenylpropanoids	Flavonoids	Chalcones	3472	Organic compounds	Phenylpropanoids and polyketides	Linear 1,3-diarylpropanoids	2'-Hydroxychalcones	http://www.wikidata.org/entity/Q15235905	Glycyrrhiza aspera	2965754	74709	786652	Eukaryota	Archaeplastida	Streptophyta	Magnoliopsida	Fabales	Fabaceae	Galegeae	Glycyrrhiza	NA	http://www.wikidata.org/entity/Q77734711	10.1248/YAKUSHI1947.118.11_519	NA
257	Glycyrrhiza aspera	Glycyrrhiza	253813	http://www.wikidata.org/entity/Q27137430	RCZMWVKBVFOCEE-ZDUSSCGKSA-N	InChI=1S/C21H24O5/c1-12(2)4-6-16-19(24)10-20-17(21(16)25-3)8-13(11-26-20)15-7-5-14(22)9-18(15)23/h4-5,7,9-10,13,22-24H,6,8,11H2,1-3H3/t13-/m0/s1	COc1c(CC=C(C)C)c(O)cc2c1C[C@H](c1ccc(O)cc1O)CO2	C21H24O5	356.1623739	4.0394	COc1c(CC=C(C)C)c(O)cc2c1CC(c1ccc(O)cc1O)CO2	480859	4-[(3R)-7-hydroxy-5-methoxy-6-(3-methylbut-2-enyl)-3,4-dihydro-2H-chromen-3-yl]benzene-1,3-diol	Glyasperin C	1	0	Shikimates and Phenylpropanoids	Isoflavonoids	Isoflavanones	2600	Organic compounds	Phenylpropanoids and polyketides	Isoflavonoids	5-O-methylated isoflavonoids	http://www.wikidata.org/entity/Q15235905	Glycyrrhiza aspera	2965754	74709	786652	Eukaryota	Archaeplastida	Streptophyta	Magnoliopsida	Fabales	Fabaceae	Galegeae	Glycyrrhiza	NA	http://www.wikidata.org/entity/Q104388027	10.3987/COM-91-5951	NA
258	Glycyrrhiza aspera	Glycyrrhiza	193421	http://www.wikidata.org/entity/Q27137427	NZYSZZDSYIBYLC-UHFFFAOYSA-N	InChI=1S/C21H20O6/c1-11(2)4-6-14-18(24)10-19-16(20(14)26-3)9-15(21(25)27-19)13-7-5-12(22)8-17(13)23/h4-5,7-10,22-24H,6H2,1-3H3	COc1c(CC=C(C)C)c(O)cc2oc(=O)c(-c3ccc(O)cc3O)cc12	C21H20O6	368.1259884	4.0941	COc1c(CC=C(C)C)c(O)cc2oc(=O)c(-c3ccc(O)cc3O)cc12	5317756	3-(2,4-dihydroxyphenyl)-7-hydroxy-5-methoxy-6-(3-methylbut-2-enyl)chromen-2-one	Glycycoumarin	0	0	Shikimates and Phenylpropanoids	Coumarins	Simple coumarins	4154	Organic compounds	Phenylpropanoids and polyketides	Isoflavonoids	Hydroxyisoflavonoids	http://www.wikidata.org/entity/Q15235905	Glycyrrhiza aspera	2965754	74709	786652	Eukaryota	Archaeplastida	Streptophyta	Magnoliopsida	Fabales	Fabaceae	Galegeae	Glycyrrhiza	NA	http://www.wikidata.org/entity/Q104964078	10.1016/S0031-9422(00)97044-4	NA
259	Glycyrrhiza astragalina	Glycyrrhiza	769406	http://www.wikidata.org/entity/Q76005702	URFCJEUYXNAHFI-ZDUSSCGKSA-N	InChI=1S/C15H12O4/c16-10-6-11(17)15-12(18)8-13(19-14(15)7-10)9-4-2-1-3-5-9/h1-7,13,16-17H,8H2/t13-/m0/s1	O=C1C[C@@H](c2ccccc2)Oc2cc(O)cc(O)c21	C15H12O4	256.0735589	2.8043	O=C1CC(c2ccccc2)Oc2cc(O)cc(O)c21	68071	(2S)-5,7-dihydroxy-2-phenyl-2,3-dihydrochromen-4-one	Pinocembrin	1	0	Shikimates and Phenylpropanoids	Flavonoids	Flavanones	1632	Organic compounds	Phenylpropanoids and polyketides	Flavonoids	Flavanones	http://www.wikidata.org/entity/Q15536655	Glycyrrhiza astragalina	7855487	754880	88618	Eukaryota	Archaeplastida	Streptophyta	Magnoliopsida	Fabales	Fabaceae	Galegeae	Glycyrrhiza	NA	http://www.wikidata.org/entity/Q104384580	10.1007/BF00568245	NA
260	Glycyrrhiza echinata	Glycyrrhiza	719126	http://www.wikidata.org/entity/Q6557526	FURUXTVZLHCCNA-AWEZNQCLSA-N	InChI=1S/C15H12O4/c16-10-3-1-9(2-4-10)14-8-13(18)12-6-5-11(17)7-15(12)19-14/h1-7,14,16-17H,8H2/t14-/m0/s1	O=C1C[C@@H](c2ccc(O)cc2)Oc2cc(O)ccc21	C15H12O4	256.0735589	2.8043	O=C1CC(c2ccc(O)cc2)Oc2cc(O)ccc21	114829	(2S)-7-hydroxy-2-(4-hydroxyphenyl)-2,3-dihydrochromen-4-one	Liquiritigenin	1	0	Shikimates and Phenylpropanoids	Flavonoids	Flavanones	1632	Organic compounds	Phenylpropanoids and polyketides	Flavonoids	Flavanones	http://www.wikidata.org/entity/Q3772549	Glycyrrhiza echinata	2965749	46348	841867	Eukaryota	Archaeplastida	Streptophyta	Magnoliopsida	Fabales	Fabaceae	Galegeae	Glycyrrhiza	NA	http://www.wikidata.org/entity/Q24669587	10.1104/PP.105.4.1427	NA
261	Glycyrrhiza echinata	Glycyrrhiza	744721	http://www.wikidata.org/entity/Q56036865	NSRJSISNDPOJOP-BBRMVZONSA-N	InChI=1S/C16H14O4/c1-18-10-3-5-11-13-8-19-14-6-9(17)2-4-12(14)16(13)20-15(11)7-10/h2-7,13,16-17H,8H2,1H3/t13-,16-/m0/s1	COc1ccc2c(c1)O[C@H]1c3ccc(O)cc3OC[C@@H]21	C16H14O4	270.0892089	3.0105	COc1ccc2c(c1)OC1c3ccc(O)cc3OCC21	336327	(6aR,11aR)-9-methoxy-6a,11a-dihydro-6H-[1]benzofuro[3,2-c]chromen-3-ol	Medicarpin	2	0	Shikimates and Phenylpropanoids	Isoflavonoids	Pterocarpan	1608	Organic compounds	Phenylpropanoids and polyketides	Isoflavonoids	Pterocarpans	http://www.wikidata.org/entity/Q3772549	Glycyrrhiza echinata	2965749	46348	841867	Eukaryota	Archaeplastida	Streptophyta	Magnoliopsida	Fabales	Fabaceae	Galegeae	Glycyrrhiza	NA	http://www.wikidata.org/entity/Q40912961	10.1271/BBB.63.1618	NA
262	Glycyrrhiza echinata	Glycyrrhiza	744720	http://www.wikidata.org/entity/Q408859	HKQYGTCOTHHOMP-UHFFFAOYSA-N	InChI=1S/C16H12O4/c1-19-12-5-2-10(3-6-12)14-9-20-15-8-11(17)4-7-13(15)16(14)18/h2-9,17H,1H3	COc1ccc(-c2coc3cc(O)ccc3c2=O)cc1	C16H12O4	268.0735589	3.1742	COc1ccc(-c2coc3cc(O)ccc3c2=O)cc1	5280378	7-hydroxy-3-(4-methoxyphenyl)chromen-4-one	Formononetin	0	0	Shikimates and Phenylpropanoids	Isoflavonoids	Isoflavones	2687	Organic compounds	Phenylpropanoids and polyketides	Isoflavonoids	4'-O-methylisoflavones	http://www.wikidata.org/entity/Q3772549	Glycyrrhiza echinata	2965749	46348	841867	Eukaryota	Archaeplastida	Streptophyta	Magnoliopsida	Fabales	Fabaceae	Galegeae	Glycyrrhiza	NA	http://www.wikidata.org/entity/Q40912961	10.1271/BBB.63.1618	NA
263	Glycyrrhiza echinata	Glycyrrhiza	581933	http://www.wikidata.org/entity/Q4811191	JPUKWEQWGBDDQB-QSOFNFLRSA-N	InChI=1S/C21H20O11/c22-7-13-15(26)17(28)18(29)21(31-13)32-20-16(27)14-11(25)5-10(24)6-12(14)30-19(20)8-1-3-9(23)4-2-8/h1-6,13,15,17-18,21-26,28-29H,7H2/t13-,15-,17+,18-,21+/m1/s1	O=c1c(O[C@@H]2O[C@H](CO)[C@@H](O)[C@H](O)[C@H]2O)c(-c2ccc(O)cc2)oc2cc(O)cc(O)c12	C21H20O11	448.1005615	-0.2445	O=c1c(OC2OC(CO)C(O)C(O)C2O)c(-c2ccc(O)cc2)oc2cc(O)cc(O)c12	5282102	5,7-dihydroxy-2-(4-hydroxyphenyl)-3-[(2S,3R,4S,5S,6R)-3,4,5-trihydroxy-6-(hydroxymethyl)oxan-2-yl]oxychromen-4-one	Astragalin	5	0	Shikimates and Phenylpropanoids	Flavonoids	Flavonols	3531	Organic compounds	Phenylpropanoids and polyketides	Flavonoids	Flavonoid-3-O-glycosides	http://www.wikidata.org/entity/Q3772549	Glycyrrhiza echinata	2965749	46348	841867	Eukaryota	Archaeplastida	Streptophyta	Magnoliopsida	Fabales	Fabaceae	Galegeae	Glycyrrhiza	NA	http://www.wikidata.org/entity/Q47859601	10.1248/BPB.23.602	NA
264	Glycyrrhiza echinata	Glycyrrhiza	581953	http://www.wikidata.org/entity/Q407857	IKGXIBQEEMLURG-NVPNHPEKSA-N	InChI=1S/C27H30O16/c1-8-17(32)20(35)22(37)26(40-8)39-7-15-18(33)21(36)23(38)27(42-15)43-25-19(34)16-13(31)5-10(28)6-14(16)41-24(25)9-2-3-11(29)12(30)4-9/h2-6,8,15,17-18,20-23,26-33,35-38H,7H2,1H3/t8-,15+,17-,18+,20+,21-,22+,23+,26+,27-/m0/s1	C[C@@H]1O[C@@H](OC[C@H]2O[C@@H](Oc3c(-c4ccc(O)c(O)c4)oc4cc(O)cc(O)c4c3=O)[C@H](O)[C@@H](O)[C@@H]2O)[C@H](O)[C@H](O)[C@H]1O	C27H30O16	610.1533849	-1.6871	CC1OC(OCC2OC(Oc3c(-c4ccc(O)c(O)c4)oc4cc(O)cc(O)c4c3=O)C(O)C(O)C2O)C(O)C(O)C1O	5280805	2-(3,4-dihydroxyphenyl)-5,7-dihydroxy-3-[(2S,3R,4S,5S,6R)-3,4,5-trihydroxy-6-[[(2R,3R,4R,5R,6S)-3,4,5-trihydroxy-6-methyloxan-2-yl]oxymethyl]oxan-2-yl]oxychromen-4-one	Rutin	10	0	Shikimates and Phenylpropanoids	Flavonoids	Flavonols	3531	Organic compounds	Phenylpropanoids and polyketides	Flavonoids	Flavonoid-3-O-glycosides	http://www.wikidata.org/entity/Q3772549	Glycyrrhiza echinata	2965749	46348	841867	Eukaryota	Archaeplastida	Streptophyta	Magnoliopsida	Fabales	Fabaceae	Galegeae	Glycyrrhiza	NA	http://www.wikidata.org/entity/Q47859601	10.1248/BPB.23.602	NA
265	Glycyrrhiza echinata	Glycyrrhiza	719127	http://www.wikidata.org/entity/Q418374	FTVWIRXFELQLPI-ZDUSSCGKSA-N	InChI=1S/C15H12O5/c16-9-3-1-8(2-4-9)13-7-12(19)15-11(18)5-10(17)6-14(15)20-13/h1-6,13,16-18H,7H2/t13-/m0/s1	O=C1C[C@@H](c2ccc(O)cc2)Oc2cc(O)cc(O)c21	C15H12O5	272.0684735	2.5099	O=C1CC(c2ccc(O)cc2)Oc2cc(O)cc(O)c21	439246	(2S)-5,7-dihydroxy-2-(4-hydroxyphenyl)-2,3-dihydrochromen-4-one	Naringenin	1	0	Shikimates and Phenylpropanoids	Flavonoids	Flavanones	1632	Organic compounds	Phenylpropanoids and polyketides	Flavonoids	Flavanones	http://www.wikidata.org/entity/Q3772549	Glycyrrhiza echinata	2965749	46348	841867	Eukaryota	Archaeplastida	Streptophyta	Magnoliopsida	Fabales	Fabaceae	Galegeae	Glycyrrhiza	NA	http://www.wikidata.org/entity/Q24669587	10.1104/PP.105.4.1427	NA
266	Glycyrrhiza echinata	Glycyrrhiza	719092	http://www.wikidata.org/entity/Q3155537	DXDRHHKMWQZJHT-FPYGCLRLSA-N	InChI=1S/C15H12O4/c16-11-4-1-10(2-5-11)3-8-14(18)13-7-6-12(17)9-15(13)19/h1-9,16-17,19H/b8-3+	O=C(/C=C/c1ccc(O)cc1)c1ccc(O)cc1O	C15H12O4	256.0735589	2.6995	O=C(C=Cc1ccc(O)cc1)c1ccc(O)cc1O	638278	(E)-1-(2,4-dihydroxyphenyl)-3-(4-hydroxyphenyl)prop-2-en-1-one	Isoliquiritigenin	0	0	Shikimates and Phenylpropanoids	Flavonoids	Chalcones	3472	Organic compounds	Phenylpropanoids and polyketides	Linear 1,3-diarylpropanoids	2'-Hydroxychalcones	http://www.wikidata.org/entity/Q3772549	Glycyrrhiza echinata	2965749	46348	841867	Eukaryota	Archaeplastida	Streptophyta	Magnoliopsida	Fabales	Fabaceae	Galegeae	Glycyrrhiza	NA	http://www.wikidata.org/entity/Q28296785	10.1016/0003-9861(88)90362-1	NA
267	Glycyrrhiza glabra	Glycyrrhiza	274296	http://www.wikidata.org/entity/Q27275267	NGGYSPUAKQMTNP-UHFFFAOYSA-N	InChI=1S/C20H18O4/c1-20(2)8-7-16-17(22)6-5-15(19(16)24-20)13-9-12-3-4-14(21)10-18(12)23-11-13/h3-10,21-22H,11H2,1-2H3	CC1(C)C=Cc2c(O)ccc(C3=Cc4ccc(O)cc4OC3)c2O1	C20H18O4	322.1205091	4.215	CC1(C)C=Cc2c(O)ccc(C3=Cc4ccc(O)cc4OC3)c2O1	480774	8-(7-hydroxy-2H-chromen-3-yl)-2,2-dimethylchromen-5-ol	Glabrene	0	0	Shikimates and Phenylpropanoids	Isoflavonoids	Isoflavanones	3530	Organic compounds	Phenylpropanoids and polyketides	Isoflavonoids	Pyranoisoflavonoids	http://www.wikidata.org/entity/Q257106	Glycyrrhiza glabra	2965732	49827	554264	Eukaryota	Archaeplastida	Streptophyta	Magnoliopsida	Fabales	Fabaceae	Galegeae	Glycyrrhiza	NA	http://www.wikidata.org/entity/Q39761408	10.1016/J.BMC.2009.11.027	NA
268	Glycyrrhiza glabra	Glycyrrhiza	194175	http://www.wikidata.org/entity/Q1644097	KAZSKMJFUPEHHW-DHZHZOJOSA-N	InChI=1S/C21H22O4/c1-5-21(2,3)17-12-15(20(25-4)13-19(17)24)8-11-18(23)14-6-9-16(22)10-7-14/h5-13,22,24H,1H2,2-4H3/b11-8+	C=CC(C)(C)c1cc(/C=C/C(=O)c2ccc(O)cc2)c(OC)cc1O	C21H22O4	338.1518092	4.4661	C=CC(C)(C)c1cc(C=CC(=O)c2ccc(O)cc2)c(OC)cc1O	5318998	(E)-3-[4-hydroxy-2-methoxy-5-(2-methylbut-3-en-2-yl)phenyl]-1-(4-hydroxyphenyl)prop-2-en-1-one	Licochalcone a	0	0	Shikimates and Phenylpropanoids	Flavonoids	Chalcones	3474	Organic compounds	Phenylpropanoids and polyketides	Linear 1,3-diarylpropanoids	Retrochalcones	http://www.wikidata.org/entity/Q257106	Glycyrrhiza glabra	2965732	49827	554264	Eukaryota	Archaeplastida	Streptophyta	Magnoliopsida	Fabales	Fabaceae	Galegeae	Glycyrrhiza	NA	http://www.wikidata.org/entity/Q104387470	10.1016/S0021-9673(01)83627-X	NA
269	Glycyrrhiza glabra	Glycyrrhiza	655328	http://www.wikidata.org/entity/Q2456591	VCCRNZQBSJXYJD-UHFFFAOYSA-N	InChI=1S/C15H10O5/c16-9-6-10(17)12-11(7-9)20-15(14(19)13(12)18)8-4-2-1-3-5-8/h1-7,16-17,19H	O=c1c(O)c(-c2ccccc2)oc2cc(O)cc(O)c12	C15H10O5	270.0528234	2.5768	O=c1c(O)c(-c2ccccc2)oc2cc(O)cc(O)c12	5281616	3,5,7-trihydroxy-2-phenylchromen-4-one	Galangin	0	0	Shikimates and Phenylpropanoids	Flavonoids	Flavonols	1136	Organic compounds	Phenylpropanoids and polyketides	Flavonoids	Flavonols	http://www.wikidata.org/entity/Q257106	Glycyrrhiza glabra	2965732	49827	554264	Eukaryota	Archaeplastida	Streptophyta	Magnoliopsida	Fabales	Fabaceae	Galegeae	Glycyrrhiza	NA	http://www.wikidata.org/entity/Q104974046	10.1007/BF00574601	NA
270	Glycyrrhiza glabra	Glycyrrhiza	144745	http://www.wikidata.org/entity/Q408859	HKQYGTCOTHHOMP-UHFFFAOYSA-N	InChI=1S/C16H12O4/c1-19-12-5-2-10(3-6-12)14-9-20-15-8-11(17)4-7-13(15)16(14)18/h2-9,17H,1H3	COc1ccc(-c2coc3cc(O)ccc3c2=O)cc1	C16H12O4	268.0735589	3.1742	COc1ccc(-c2coc3cc(O)ccc3c2=O)cc1	5280378	7-hydroxy-3-(4-methoxyphenyl)chromen-4-one	Formononetin	0	0	Shikimates and Phenylpropanoids	Isoflavonoids	Isoflavones	2687	Organic compounds	Phenylpropanoids and polyketides	Isoflavonoids	4'-O-methylisoflavones	http://www.wikidata.org/entity/Q257106	Glycyrrhiza glabra	2965732	49827	554264	Eukaryota	Archaeplastida	Streptophyta	Magnoliopsida	Fabales	Fabaceae	Galegeae	Glycyrrhiza	NA	http://www.wikidata.org/entity/Q71214999	10.1021/NP50008A004	NA
271	Glycyrrhiza glabra	Glycyrrhiza	281529	http://www.wikidata.org/entity/Q76005702	URFCJEUYXNAHFI-ZDUSSCGKSA-N	InChI=1S/C15H12O4/c16-10-6-11(17)15-12(18)8-13(19-14(15)7-10)9-4-2-1-3-5-9/h1-7,13,16-17H,8H2/t13-/m0/s1	O=C1C[C@@H](c2ccccc2)Oc2cc(O)cc(O)c21	C15H12O4	256.0735589	2.8043	O=C1CC(c2ccccc2)Oc2cc(O)cc(O)c21	68071	(2S)-5,7-dihydroxy-2-phenyl-2,3-dihydrochromen-4-one	Pinocembrin	1	0	Shikimates and Phenylpropanoids	Flavonoids	Flavanones	1632	Organic compounds	Phenylpropanoids and polyketides	Flavonoids	Flavanones	http://www.wikidata.org/entity/Q257106	Glycyrrhiza glabra	2965732	49827	554264	Eukaryota	Archaeplastida	Streptophyta	Magnoliopsida	Fabales	Fabaceae	Galegeae	Glycyrrhiza	NA	http://www.wikidata.org/entity/Q44034720	10.1248/CPB.51.1338	NA
272	Glycyrrhiza glabra	Glycyrrhiza	144747	http://www.wikidata.org/entity/Q2386110	LBQIJVLKGVZRIW-ZDUSSCGKSA-N	InChI=1S/C20H20O4/c1-20(2)8-7-16-18(24-20)6-3-12-9-13(11-23-19(12)16)15-5-4-14(21)10-17(15)22/h3-8,10,13,21-22H,9,11H2,1-2H3/t13-/m0/s1	CC1(C)C=Cc2c(ccc3c2OC[C@@H](c2ccc(O)cc2O)C3)O1	C20H20O4	324.1361591	4.0007	CC1(C)C=Cc2c(ccc3c2OCC(c2ccc(O)cc2O)C3)O1	124052	4-[(3R)-8,8-dimethyl-3,4-dihydro-2H-pyrano[2,3-f]chromen-3-yl]benzene-1,3-diol	Glabridin	1	0	Shikimates and Phenylpropanoids	Isoflavonoids	Isoflavanones	3530	Organic compounds	Phenylpropanoids and polyketides	Isoflavonoids	Pyranoisoflavonoids	http://www.wikidata.org/entity/Q257106	Glycyrrhiza glabra	2965732	49827	554264	Eukaryota	Archaeplastida	Streptophyta	Magnoliopsida	Fabales	Fabaceae	Galegeae	Glycyrrhiza	NA	http://www.wikidata.org/entity/Q71214999	10.1021/NP50008A004	NA
273	Glycyrrhiza glabra	Glycyrrhiza	144736	http://www.wikidata.org/entity/Q27106874	HZHXMXSXYQCAIG-KRWDZBQOSA-N	InChI=1S/C25H28O4/c1-15(2)5-7-19-21(26)9-8-18(23(19)27)17-13-16-6-10-22-20(24(16)28-14-17)11-12-25(3,4)29-22/h5-6,8-12,17,26-27H,7,13-14H2,1-4H3/t17-/m0/s1	CC(C)=CCc1c(O)ccc([C@@H]2COc3c(ccc4c3C=CC(C)(C)O4)C2)c1O	C25H28O4	392.1987594	5.5094	CC(C)=CCc1c(O)ccc(C2COc3c(ccc4c3C=CC(C)(C)O4)C2)c1O	442774	4-[(3R)-8,8-dimethyl-3,4-dihydro-2H-pyrano[2,3-f]chromen-3-yl]-2-(3-methylbut-2-enyl)benzene-1,3-diol	Hispaglabridin A	1	0	Shikimates and Phenylpropanoids	Isoflavonoids	Isoflavanones	3530	Organic compounds	Phenylpropanoids and polyketides	Isoflavonoids	Pyranoisoflavonoids	http://www.wikidata.org/entity/Q257106	Glycyrrhiza glabra	2965732	49827	554264	Eukaryota	Archaeplastida	Streptophyta	Magnoliopsida	Fabales	Fabaceae	Galegeae	Glycyrrhiza	NA	http://www.wikidata.org/entity/Q71214999	10.1021/NP50008A004	NA
274	Glycyrrhiza glabra	Glycyrrhiza	746878	http://www.wikidata.org/entity/Q27276872	CUFAXDWQDQQKFF-DEOSSOPVSA-N	InChI=1S/C25H28O4/c1-15(2)5-7-17-13-18(8-11-21(17)26)24-14-23(28)20-10-12-22(27)19(25(20)29-24)9-6-16(3)4/h5-6,8,10-13,24,26-27H,7,9,14H2,1-4H3/t24-/m0/s1	CC(C)=CCc1cc([C@@H]2CC(=O)c3ccc(O)c(CC=C(C)C)c3O2)ccc1O	C25H28O4	392.1987594	5.8217	CC(C)=CCc1cc(C2CC(=O)c3ccc(O)c(CC=C(C)C)c3O2)ccc1O	11596309	(2S)-7-hydroxy-2-[4-hydroxy-3-(3-methylbut-2-enyl)phenyl]-8-(3-methylbut-2-enyl)-2,3-dihydrochromen-4-one	Glabrol	1	0	Shikimates and Phenylpropanoids	Flavonoids	Flavanones	3508	Organic compounds	Phenylpropanoids and polyketides	Flavonoids	8-prenylated flavanones	http://www.wikidata.org/entity/Q257106	Glycyrrhiza glabra	2965732	49827	554264	Eukaryota	Archaeplastida	Streptophyta	Magnoliopsida	Fabales	Fabaceae	Galegeae	Glycyrrhiza	NA	http://www.wikidata.org/entity/Q73299192	10.1016/S0031-9422(00)00327-7	NA
275	Glycyrrhiza glabra	Glycyrrhiza	281526	http://www.wikidata.org/entity/Q407857	IKGXIBQEEMLURG-NVPNHPEKSA-N	InChI=1S/C27H30O16/c1-8-17(32)20(35)22(37)26(40-8)39-7-15-18(33)21(36)23(38)27(42-15)43-25-19(34)16-13(31)5-10(28)6-14(16)41-24(25)9-2-3-11(29)12(30)4-9/h2-6,8,15,17-18,20-23,26-33,35-38H,7H2,1H3/t8-,15+,17-,18+,20+,21-,22+,23+,26+,27-/m0/s1	C[C@@H]1O[C@@H](OC[C@H]2O[C@@H](Oc3c(-c4ccc(O)c(O)c4)oc4cc(O)cc(O)c4c3=O)[C@H](O)[C@@H](O)[C@@H]2O)[C@H](O)[C@H](O)[C@H]1O	C27H30O16	610.1533849	-1.6871	CC1OC(OCC2OC(Oc3c(-c4ccc(O)c(O)c4)oc4cc(O)cc(O)c4c3=O)C(O)C(O)C2O)C(O)C(O)C1O	5280805	2-(3,4-dihydroxyphenyl)-5,7-dihydroxy-3-[(2S,3R,4S,5S,6R)-3,4,5-trihydroxy-6-[[(2R,3R,4R,5R,6S)-3,4,5-trihydroxy-6-methyloxan-2-yl]oxymethyl]oxan-2-yl]oxychromen-4-one	Rutin	10	0	Shikimates and Phenylpropanoids	Flavonoids	Flavonols	3531	Organic compounds	Phenylpropanoids and polyketides	Flavonoids	Flavonoid-3-O-glycosides	http://www.wikidata.org/entity/Q257106	Glycyrrhiza glabra	2965732	49827	554264	Eukaryota	Archaeplastida	Streptophyta	Magnoliopsida	Fabales	Fabaceae	Galegeae	Glycyrrhiza	NA	http://www.wikidata.org/entity/Q44034720	10.1248/CPB.51.1338	NA
276	Glycyrrhiza glabra	Glycyrrhiza	274034	http://www.wikidata.org/entity/Q27256248	CJUFYKORDZSOLF-INIZCTEOSA-N	InChI=1S/C25H26O4/c1-24(2)11-9-18-20(28-24)8-6-17(22(18)26)16-13-15-5-7-21-19(23(15)27-14-16)10-12-25(3,4)29-21/h5-12,16,26H,13-14H2,1-4H3/t16-/m0/s1	CC1(C)C=Cc2c(ccc([C@@H]3COc4c(ccc5c4C=CC(C)(C)O5)C3)c2O)O1	C25H26O4	390.1831093	5.4793	CC1(C)C=Cc2c(ccc(C3COc4c(ccc5c4C=CC(C)(C)O5)C3)c2O)O1	15228661	6-[(3R)-8,8-dimethyl-3,4-dihydro-2H-pyrano[2,3-f]chromen-3-yl]-2,2-dimethylchromen-5-ol	Hispaglabridin B	1	0	Shikimates and Phenylpropanoids	Isoflavonoids	NA	3530	Organic compounds	Phenylpropanoids and polyketides	Isoflavonoids	Pyranoisoflavonoids	http://www.wikidata.org/entity/Q257106	Glycyrrhiza glabra	2965732	49827	554264	Eukaryota	Archaeplastida	Streptophyta	Magnoliopsida	Fabales	Fabaceae	Galegeae	Glycyrrhiza	NA	http://www.wikidata.org/entity/Q104961701	10.3987/COM-95-7296	NA
277	Glycyrrhiza glabra	Glycyrrhiza	329586	http://www.wikidata.org/entity/Q76312324	IQHPDUUSMBMDGN-WEVVVXLNSA-N	InChI=1S/C20H18O4/c1-20(2)12-11-16-18(24-20)10-8-15(19(16)23)17(22)9-5-13-3-6-14(21)7-4-13/h3-12,21,23H,1-2H3/b9-5+	CC1(C)C=Cc2c(ccc(C(=O)/C=C/c3ccc(O)cc3)c2O)O1	C20H18O4	322.1205091	4.1781	CC1(C)C=Cc2c(ccc(C(=O)C=Cc3ccc(O)cc3)c2O)O1	5889042	(E)-1-(5-hydroxy-2,2-dimethylchromen-6-yl)-3-(4-hydroxyphenyl)prop-2-en-1-one	Isobavachromene	0	0	Shikimates and Phenylpropanoids	Flavonoids	Chalcones	3472	Organic compounds	Phenylpropanoids and polyketides	Linear 1,3-diarylpropanoids	2'-Hydroxychalcones	http://www.wikidata.org/entity/Q257106	Glycyrrhiza glabra	2965732	49827	554264	Eukaryota	Archaeplastida	Streptophyta	Magnoliopsida	Fabales	Fabaceae	Galegeae	Glycyrrhiza	NA	http://www.wikidata.org/entity/Q104970209	10.1016/S0031-9422(97)00591-8	NA
278	Glycyrrhiza glabra	Glycyrrhiza	596722	http://www.wikidata.org/entity/Q3155537	DXDRHHKMWQZJHT-FPYGCLRLSA-N	InChI=1S/C15H12O4/c16-11-4-1-10(2-5-11)3-8-14(18)13-7-6-12(17)9-15(13)19/h1-9,16-17,19H/b8-3+	O=C(/C=C/c1ccc(O)cc1)c1ccc(O)cc1O	C15H12O4	256.0735589	2.6995	O=C(C=Cc1ccc(O)cc1)c1ccc(O)cc1O	638278	(E)-1-(2,4-dihydroxyphenyl)-3-(4-hydroxyphenyl)prop-2-en-1-one	Isoliquiritigenin	0	0	Shikimates and Phenylpropanoids	Flavonoids	Chalcones	3472	Organic compounds	Phenylpropanoids and polyketides	Linear 1,3-diarylpropanoids	2'-Hydroxychalcones	http://www.wikidata.org/entity/Q257106	Glycyrrhiza glabra	2965732	49827	554264	Eukaryota	Archaeplastida	Streptophyta	Magnoliopsida	Fabales	Fabaceae	Galegeae	Glycyrrhiza	NA	http://www.wikidata.org/entity/Q104387472	10.1016/S0021-9673(01)89441-3	NA
279	Glycyrrhiza glabra	Glycyrrhiza	655330	http://www.wikidata.org/entity/Q418374	FTVWIRXFELQLPI-ZDUSSCGKSA-N	InChI=1S/C15H12O5/c16-9-3-1-8(2-4-9)13-7-12(19)15-11(18)5-10(17)6-14(15)20-13/h1-6,13,16-18H,7H2/t13-/m0/s1	O=C1C[C@@H](c2ccc(O)cc2)Oc2cc(O)cc(O)c21	C15H12O5	272.0684735	2.5099	O=C1CC(c2ccc(O)cc2)Oc2cc(O)cc(O)c21	439246	(2S)-5,7-dihydroxy-2-(4-hydroxyphenyl)-2,3-dihydrochromen-4-one	Naringenin	1	0	Shikimates and Phenylpropanoids	Flavonoids	Flavanones	1632	Organic compounds	Phenylpropanoids and polyketides	Flavonoids	Flavanones	http://www.wikidata.org/entity/Q257106	Glycyrrhiza glabra	2965732	49827	554264	Eukaryota	Archaeplastida	Streptophyta	Magnoliopsida	Fabales	Fabaceae	Galegeae	Glycyrrhiza	NA	http://www.wikidata.org/entity/Q104974046	10.1007/BF00574601	NA
280	Glycyrrhiza glabra	Glycyrrhiza	655327	http://www.wikidata.org/entity/Q415957	TZBJGXHYKVUXJN-UHFFFAOYSA-N	InChI=1S/C15H10O5/c16-9-3-1-8(2-4-9)11-7-20-13-6-10(17)5-12(18)14(13)15(11)19/h1-7,16-18H	O=c1c(-c2ccc(O)cc2)coc2cc(O)cc(O)c12	C15H10O5	270.0528234	2.5768	O=c1c(-c2ccc(O)cc2)coc2cc(O)cc(O)c12	5280961	5,7-dihydroxy-3-(4-hydroxyphenyl)chromen-4-one	Genistein	0	0	Shikimates and Phenylpropanoids	Isoflavonoids	Isoflavones	494	Organic compounds	Phenylpropanoids and polyketides	Isoflavonoids	Isoflavones	http://www.wikidata.org/entity/Q257106	Glycyrrhiza glabra	2965732	49827	554264	Eukaryota	Archaeplastida	Streptophyta	Magnoliopsida	Fabales	Fabaceae	Galegeae	Glycyrrhiza	NA	http://www.wikidata.org/entity/Q104974046	10.1007/BF00574601	NA
281	Glycyrrhiza glabra	Glycyrrhiza	581936	http://www.wikidata.org/entity/Q4811191	JPUKWEQWGBDDQB-QSOFNFLRSA-N	InChI=1S/C21H20O11/c22-7-13-15(26)17(28)18(29)21(31-13)32-20-16(27)14-11(25)5-10(24)6-12(14)30-19(20)8-1-3-9(23)4-2-8/h1-6,13,15,17-18,21-26,28-29H,7H2/t13-,15-,17+,18-,21+/m1/s1	O=c1c(O[C@@H]2O[C@H](CO)[C@@H](O)[C@H](O)[C@H]2O)c(-c2ccc(O)cc2)oc2cc(O)cc(O)c12	C21H20O11	448.1005615	-0.2445	O=c1c(OC2OC(CO)C(O)C(O)C2O)c(-c2ccc(O)cc2)oc2cc(O)cc(O)c12	5282102	5,7-dihydroxy-2-(4-hydroxyphenyl)-3-[(2S,3R,4S,5S,6R)-3,4,5-trihydroxy-6-(hydroxymethyl)oxan-2-yl]oxychromen-4-one	Astragalin	5	0	Shikimates and Phenylpropanoids	Flavonoids	Flavonols	3531	Organic compounds	Phenylpropanoids and polyketides	Flavonoids	Flavonoid-3-O-glycosides	http://www.wikidata.org/entity/Q257106	Glycyrrhiza glabra	2965732	49827	554264	Eukaryota	Archaeplastida	Streptophyta	Magnoliopsida	Fabales	Fabaceae	Galegeae	Glycyrrhiza	NA	http://www.wikidata.org/entity/Q47859601	10.1248/BPB.23.602	NA
282	Glycyrrhiza glabra	Glycyrrhiza	671135	http://www.wikidata.org/entity/Q7253051	KQMVAGISDHMXJJ-UHFFFAOYSA-N	InChI=1S/C16H12O5/c1-20-11-6-13(18)15-14(7-11)21-8-12(16(15)19)9-2-4-10(17)5-3-9/h2-8,17-18H,1H3	COc1cc(O)c2c(=O)c(-c3ccc(O)cc3)coc2c1	C16H12O5	284.0684735	2.8798	COc1cc(O)c2c(=O)c(-c3ccc(O)cc3)coc2c1	5281804	5-hydroxy-3-(4-hydroxyphenyl)-7-methoxychromen-4-one	Prunetin	0	0	Shikimates and Phenylpropanoids	Isoflavonoids	Isoflavones	2689	Organic compounds	Phenylpropanoids and polyketides	Isoflavonoids	7-O-methylisoflavones	http://www.wikidata.org/entity/Q257106	Glycyrrhiza glabra	2965732	49827	554264	Eukaryota	Archaeplastida	Streptophyta	Magnoliopsida	Fabales	Fabaceae	Galegeae	Glycyrrhiza	NA	http://www.wikidata.org/entity/Q104384572	10.1016/0031-9422(96)89776-7	NA
283	Glycyrrhiza glabra	Glycyrrhiza	239851	http://www.wikidata.org/entity/Q6557526	FURUXTVZLHCCNA-AWEZNQCLSA-N	InChI=1S/C15H12O4/c16-10-3-1-9(2-4-10)14-8-13(18)12-6-5-11(17)7-15(12)19-14/h1-7,14,16-17H,8H2/t14-/m0/s1	O=C1C[C@@H](c2ccc(O)cc2)Oc2cc(O)ccc21	C15H12O4	256.0735589	2.8043	O=C1CC(c2ccc(O)cc2)Oc2cc(O)ccc21	114829	(2S)-7-hydroxy-2-(4-hydroxyphenyl)-2,3-dihydrochromen-4-one	Liquiritigenin	1	0	Shikimates and Phenylpropanoids	Flavonoids	Flavanones	1632	Organic compounds	Phenylpropanoids and polyketides	Flavonoids	Flavanones	http://www.wikidata.org/entity/Q257106	Glycyrrhiza glabra	2965732	49827	554264	Eukaryota	Archaeplastida	Streptophyta	Magnoliopsida	Fabales	Fabaceae	Galegeae	Glycyrrhiza	NA	http://www.wikidata.org/entity/Q38989713	10.1021/ACS.JNATPROD.6B00783	NA
284	Glycyrrhiza glabra	Glycyrrhiza	526980	http://www.wikidata.org/entity/Q27137430	RCZMWVKBVFOCEE-ZDUSSCGKSA-N	InChI=1S/C21H24O5/c1-12(2)4-6-16-19(24)10-20-17(21(16)25-3)8-13(11-26-20)15-7-5-14(22)9-18(15)23/h4-5,7,9-10,13,22-24H,6,8,11H2,1-3H3/t13-/m0/s1	COc1c(CC=C(C)C)c(O)cc2c1C[C@H](c1ccc(O)cc1O)CO2	C21H24O5	356.1623739	4.0394	COc1c(CC=C(C)C)c(O)cc2c1CC(c1ccc(O)cc1O)CO2	480859	4-[(3R)-7-hydroxy-5-methoxy-6-(3-methylbut-2-enyl)-3,4-dihydro-2H-chromen-3-yl]benzene-1,3-diol	Glyasperin C	1	0	Shikimates and Phenylpropanoids	Isoflavonoids	Isoflavanones	2600	Organic compounds	Phenylpropanoids and polyketides	Isoflavonoids	5-O-methylated isoflavonoids	http://www.wikidata.org/entity/Q257106	Glycyrrhiza glabra	2965732	49827	554264	Eukaryota	Archaeplastida	Streptophyta	Magnoliopsida	Fabales	Fabaceae	Galegeae	Glycyrrhiza	NA	http://www.wikidata.org/entity/Q96583098	10.1080/07391102.2020.1779132	NA
285	Glycyrrhiza glabra	Glycyrrhiza	239868	http://www.wikidata.org/entity/Q27103503	DUWPGRAKHMEPCM-IZZDOVSWSA-N	InChI=1S/C20H20O4/c1-13(2)3-9-16-19(23)12-10-17(20(16)24)18(22)11-6-14-4-7-15(21)8-5-14/h3-8,10-12,21,23-24H,9H2,1-2H3/b11-6+	CC(C)=CCc1c(O)ccc(C(=O)/C=C/c2ccc(O)cc2)c1O	C20H20O4	324.1361591	4.2082	CC(C)=CCc1c(O)ccc(C(=O)C=Cc2ccc(O)cc2)c1O	5281255	(E)-1-[2,4-dihydroxy-3-(3-methylbut-2-enyl)phenyl]-3-(4-hydroxyphenyl)prop-2-en-1-one	Isobavachalcone	0	0	Shikimates and Phenylpropanoids	Flavonoids	Chalcones	3509	Organic compounds	Phenylpropanoids and polyketides	Linear 1,3-diarylpropanoids	3-prenylated chalcones	http://www.wikidata.org/entity/Q257106	Glycyrrhiza glabra	2965732	49827	554264	Eukaryota	Archaeplastida	Streptophyta	Magnoliopsida	Fabales	Fabaceae	Galegeae	Glycyrrhiza	NA	http://www.wikidata.org/entity/Q38989713	10.1021/ACS.JNATPROD.6B00783	NA
286	Glycyrrhiza glabra	Glycyrrhiza	274368	http://www.wikidata.org/entity/Q56036865	NSRJSISNDPOJOP-BBRMVZONSA-N	InChI=1S/C16H14O4/c1-18-10-3-5-11-13-8-19-14-6-9(17)2-4-12(14)16(13)20-15(11)7-10/h2-7,13,16-17H,8H2,1H3/t13-,16-/m0/s1	COc1ccc2c(c1)O[C@H]1c3ccc(O)cc3OC[C@@H]21	C16H14O4	270.0892089	3.0105	COc1ccc2c(c1)OC1c3ccc(O)cc3OCC21	336327	(6aR,11aR)-9-methoxy-6a,11a-dihydro-6H-[1]benzofuro[3,2-c]chromen-3-ol	Medicarpin	2	0	Shikimates and Phenylpropanoids	Isoflavonoids	Pterocarpan	1608	Organic compounds	Phenylpropanoids and polyketides	Isoflavonoids	Pterocarpans	http://www.wikidata.org/entity/Q257106	Glycyrrhiza glabra	2965732	49827	554264	Eukaryota	Archaeplastida	Streptophyta	Magnoliopsida	Fabales	Fabaceae	Galegeae	Glycyrrhiza	NA	http://www.wikidata.org/entity/Q72149333	10.1248/CPB.42.1056	NA
287	Glycyrrhiza glabra	Glycyrrhiza	596723	http://www.wikidata.org/entity/Q27137427	NZYSZZDSYIBYLC-UHFFFAOYSA-N	InChI=1S/C21H20O6/c1-11(2)4-6-14-18(24)10-19-16(20(14)26-3)9-15(21(25)27-19)13-7-5-12(22)8-17(13)23/h4-5,7-10,22-24H,6H2,1-3H3	COc1c(CC=C(C)C)c(O)cc2oc(=O)c(-c3ccc(O)cc3O)cc12	C21H20O6	368.1259884	4.0941	COc1c(CC=C(C)C)c(O)cc2oc(=O)c(-c3ccc(O)cc3O)cc12	5317756	3-(2,4-dihydroxyphenyl)-7-hydroxy-5-methoxy-6-(3-methylbut-2-enyl)chromen-2-one	Glycycoumarin	0	0	Shikimates and Phenylpropanoids	Coumarins	Simple coumarins	4154	Organic compounds	Phenylpropanoids and polyketides	Isoflavonoids	Hydroxyisoflavonoids	http://www.wikidata.org/entity/Q257106	Glycyrrhiza glabra	2965732	49827	554264	Eukaryota	Archaeplastida	Streptophyta	Magnoliopsida	Fabales	Fabaceae	Galegeae	Glycyrrhiza	NA	http://www.wikidata.org/entity/Q104387472	10.1016/S0021-9673(01)89441-3	NA
288	Glycyrrhiza glabra	Glycyrrhiza	671133	http://www.wikidata.org/entity/Q3568003	KIMDVVKVNNSHGZ-UHFFFAOYSA-N	InChI=1S/C20H18O5/c1-11(2)3-8-14-16(22)9-17-18(19(14)23)20(24)15(10-25-17)12-4-6-13(21)7-5-12/h3-7,9-10,21-23H,8H2,1-2H3	CC(C)=CCc1c(O)cc2occ(-c3ccc(O)cc3)c(=O)c2c1O	C20H18O5	338.1154237	4.0855	CC(C)=CCc1c(O)cc2occ(-c3ccc(O)cc3)c(=O)c2c1O	5281814	5,7-dihydroxy-3-(4-hydroxyphenyl)-6-(3-methylbut-2-enyl)chromen-4-one	Wighteone	0	0	Shikimates and Phenylpropanoids	Isoflavonoids	Isoflavones	3526	Organic compounds	Phenylpropanoids and polyketides	Isoflavonoids	6-prenylated isoflavanones	http://www.wikidata.org/entity/Q257106	Glycyrrhiza glabra	2965732	49827	554264	Eukaryota	Archaeplastida	Streptophyta	Magnoliopsida	Fabales	Fabaceae	Galegeae	Glycyrrhiza	NA	http://www.wikidata.org/entity/Q104384572	10.1016/0031-9422(96)89776-7	NA
289	Glycyrrhiza glabra	Glycyrrhiza	348050	http://www.wikidata.org/entity/Q27105693	KJGPBYUQZLUKLL-UHFFFAOYSA-N	InChI=1S/C17H14O5/c1-20-11-5-3-10(4-6-11)13-9-22-15-8-14(18)16(21-2)7-12(15)17(13)19/h3-9,18H,1-2H3	COc1ccc(-c2coc3cc(O)c(OC)cc3c2=O)cc1	C17H14O5	298.0841235	3.1828	COc1ccc(-c2coc3cc(O)c(OC)cc3c2=O)cc1	5281704	7-hydroxy-6-methoxy-3-(4-methoxyphenyl)chromen-4-one	Afrormosin	0	0	Shikimates and Phenylpropanoids	Isoflavonoids	Isoflavones	2687	Organic compounds	Phenylpropanoids and polyketides	Isoflavonoids	4'-O-methylisoflavones	http://www.wikidata.org/entity/Q257106	Glycyrrhiza glabra	2965732	49827	554264	Eukaryota	Archaeplastida	Streptophyta	Magnoliopsida	Fabales	Fabaceae	Galegeae	Glycyrrhiza	NA	http://www.wikidata.org/entity/Q104969502	10.1016/0305-1978(93)90090-E	NA
290	Glycyrrhiza glabra	Glycyrrhiza	239852	http://www.wikidata.org/entity/Q7180982	LWTDZKXXJRRKDG-KXBFYZLASA-N	InChI=1S/C20H18O4/c1-20(2)8-7-14-16(24-20)6-5-12-15-10-22-17-9-11(21)3-4-13(17)19(15)23-18(12)14/h3-9,15,19,21H,10H2,1-2H3/t15-,19-/m0/s1	CC1(C)C=Cc2c(ccc3c2O[C@H]2c4ccc(O)cc4OC[C@@H]32)O1	C20H18O4	322.1205091	4.1861	CC1(C)C=Cc2c(ccc3c2OC2c4ccc(O)cc4OCC32)O1	91572	(2R,11R)-17,17-dimethyl-4,12,18-trioxapentacyclo[11.8.0.02,11.05,10.014,19]henicosa-1(13),5(10),6,8,14(19),15,20-heptaen-7-ol	Phaseolin	2	0	Shikimates and Phenylpropanoids	Isoflavonoids	Pterocarpan	1608	Organic compounds	Phenylpropanoids and polyketides	Isoflavonoids	Pterocarpans	http://www.wikidata.org/entity/Q257106	Glycyrrhiza glabra	2965732	49827	554264	Eukaryota	Archaeplastida	Streptophyta	Magnoliopsida	Fabales	Fabaceae	Galegeae	Glycyrrhiza	NA	http://www.wikidata.org/entity/Q38989713	10.1021/ACS.JNATPROD.6B00783	NA
291	Glycyrrhiza inflata	Glycyrrhiza	194272	http://www.wikidata.org/entity/Q27103503	DUWPGRAKHMEPCM-IZZDOVSWSA-N	InChI=1S/C20H20O4/c1-13(2)3-9-16-19(23)12-10-17(20(16)24)18(22)11-6-14-4-7-15(21)8-5-14/h3-8,10-12,21,23-24H,9H2,1-2H3/b11-6+	CC(C)=CCc1c(O)ccc(C(=O)/C=C/c2ccc(O)cc2)c1O	C20H20O4	324.1361591	4.2082	CC(C)=CCc1c(O)ccc(C(=O)C=Cc2ccc(O)cc2)c1O	5281255	(E)-1-[2,4-dihydroxy-3-(3-methylbut-2-enyl)phenyl]-3-(4-hydroxyphenyl)prop-2-en-1-one	Isobavachalcone	0	0	Shikimates and Phenylpropanoids	Flavonoids	Chalcones	3509	Organic compounds	Phenylpropanoids and polyketides	Linear 1,3-diarylpropanoids	3-prenylated chalcones	http://www.wikidata.org/entity/Q5572787	Glycyrrhiza inflata	2965745	74614	284049	Eukaryota	Archaeplastida	Streptophyta	Magnoliopsida	Fabales	Fabaceae	Galegeae	Glycyrrhiza	NA	http://www.wikidata.org/entity/Q36376001	10.1016/J.BMC.2017.05.009	NA
292	Glycyrrhiza inflata	Glycyrrhiza	775987	http://www.wikidata.org/entity/Q1644097	KAZSKMJFUPEHHW-DHZHZOJOSA-N	InChI=1S/C21H22O4/c1-5-21(2,3)17-12-15(20(25-4)13-19(17)24)8-11-18(23)14-6-9-16(22)10-7-14/h5-13,22,24H,1H2,2-4H3/b11-8+	C=CC(C)(C)c1cc(/C=C/C(=O)c2ccc(O)cc2)c(OC)cc1O	C21H22O4	338.1518092	4.4661	C=CC(C)(C)c1cc(C=CC(=O)c2ccc(O)cc2)c(OC)cc1O	5318998	(E)-3-[4-hydroxy-2-methoxy-5-(2-methylbut-3-en-2-yl)phenyl]-1-(4-hydroxyphenyl)prop-2-en-1-one	Licochalcone a	0	0	Shikimates and Phenylpropanoids	Flavonoids	Chalcones	3474	Organic compounds	Phenylpropanoids and polyketides	Linear 1,3-diarylpropanoids	Retrochalcones	http://www.wikidata.org/entity/Q5572787	Glycyrrhiza inflata	2965745	74614	284049	Eukaryota	Archaeplastida	Streptophyta	Magnoliopsida	Fabales	Fabaceae	Galegeae	Glycyrrhiza	NA	http://www.wikidata.org/entity/Q46682876	10.1055/S-2006-960078	NA
293	Glycyrrhiza inflata	Glycyrrhiza	194259	http://www.wikidata.org/entity/Q4735614	RQAMSFTXEFSBPK-UHFFFAOYSA-N	InChI=1S/C20H16O5/c1-20(2)8-7-13-15(25-20)9-16-17(18(13)22)19(23)14(10-24-16)11-3-5-12(21)6-4-11/h3-10,21-22H,1-2H3	CC1(C)C=Cc2c(cc3occ(-c4ccc(O)cc4)c(=O)c3c2O)O1	C20H16O5	336.0997736	4.0554	CC1(C)C=Cc2c(cc3occ(-c4ccc(O)cc4)c(=O)c3c2O)O1	5490139	5-hydroxy-7-(4-hydroxyphenyl)-2,2-dimethylpyrano[3,2-g]chromen-6-one	Alpinumisoflavone	0	0	Shikimates and Phenylpropanoids	Isoflavonoids	Isoflavanones	3526	Organic compounds	Phenylpropanoids and polyketides	Isoflavonoids	6-prenylated isoflavanones	http://www.wikidata.org/entity/Q5572787	Glycyrrhiza inflata	2965745	74614	284049	Eukaryota	Archaeplastida	Streptophyta	Magnoliopsida	Fabales	Fabaceae	Galegeae	Glycyrrhiza	NA	http://www.wikidata.org/entity/Q36376001	10.1016/J.BMC.2017.05.009	NA
294	Glycyrrhiza inflata	Glycyrrhiza	596724	http://www.wikidata.org/entity/Q27137427	NZYSZZDSYIBYLC-UHFFFAOYSA-N	InChI=1S/C21H20O6/c1-11(2)4-6-14-18(24)10-19-16(20(14)26-3)9-15(21(25)27-19)13-7-5-12(22)8-17(13)23/h4-5,7-10,22-24H,6H2,1-3H3	COc1c(CC=C(C)C)c(O)cc2oc(=O)c(-c3ccc(O)cc3O)cc12	C21H20O6	368.1259884	4.0941	COc1c(CC=C(C)C)c(O)cc2oc(=O)c(-c3ccc(O)cc3O)cc12	5317756	3-(2,4-dihydroxyphenyl)-7-hydroxy-5-methoxy-6-(3-methylbut-2-enyl)chromen-2-one	Glycycoumarin	0	0	Shikimates and Phenylpropanoids	Coumarins	Simple coumarins	4154	Organic compounds	Phenylpropanoids and polyketides	Isoflavonoids	Hydroxyisoflavonoids	http://www.wikidata.org/entity/Q5572787	Glycyrrhiza inflata	2965745	74614	284049	Eukaryota	Archaeplastida	Streptophyta	Magnoliopsida	Fabales	Fabaceae	Galegeae	Glycyrrhiza	NA	http://www.wikidata.org/entity/Q104387472	10.1016/S0021-9673(01)89441-3	NA
295	Glycyrrhiza inflata	Glycyrrhiza	194243	http://www.wikidata.org/entity/Q3568003	KIMDVVKVNNSHGZ-UHFFFAOYSA-N	InChI=1S/C20H18O5/c1-11(2)3-8-14-16(22)9-17-18(19(14)23)20(24)15(10-25-17)12-4-6-13(21)7-5-12/h3-7,9-10,21-23H,8H2,1-2H3	CC(C)=CCc1c(O)cc2occ(-c3ccc(O)cc3)c(=O)c2c1O	C20H18O5	338.1154237	4.0855	CC(C)=CCc1c(O)cc2occ(-c3ccc(O)cc3)c(=O)c2c1O	5281814	5,7-dihydroxy-3-(4-hydroxyphenyl)-6-(3-methylbut-2-enyl)chromen-4-one	Wighteone	0	0	Shikimates and Phenylpropanoids	Isoflavonoids	Isoflavones	3526	Organic compounds	Phenylpropanoids and polyketides	Isoflavonoids	6-prenylated isoflavanones	http://www.wikidata.org/entity/Q5572787	Glycyrrhiza inflata	2965745	74614	284049	Eukaryota	Archaeplastida	Streptophyta	Magnoliopsida	Fabales	Fabaceae	Galegeae	Glycyrrhiza	NA	http://www.wikidata.org/entity/Q36376001	10.1016/J.BMC.2017.05.009	NA
296	Glycyrrhiza inflata	Glycyrrhiza	194262	http://www.wikidata.org/entity/Q27276872	CUFAXDWQDQQKFF-DEOSSOPVSA-N	InChI=1S/C25H28O4/c1-15(2)5-7-17-13-18(8-11-21(17)26)24-14-23(28)20-10-12-22(27)19(25(20)29-24)9-6-16(3)4/h5-6,8,10-13,24,26-27H,7,9,14H2,1-4H3/t24-/m0/s1	CC(C)=CCc1cc([C@@H]2CC(=O)c3ccc(O)c(CC=C(C)C)c3O2)ccc1O	C25H28O4	392.1987594	5.8217	CC(C)=CCc1cc(C2CC(=O)c3ccc(O)c(CC=C(C)C)c3O2)ccc1O	11596309	(2S)-7-hydroxy-2-[4-hydroxy-3-(3-methylbut-2-enyl)phenyl]-8-(3-methylbut-2-enyl)-2,3-dihydrochromen-4-one	Glabrol	1	0	Shikimates and Phenylpropanoids	Flavonoids	Flavanones	3508	Organic compounds	Phenylpropanoids and polyketides	Flavonoids	8-prenylated flavanones	http://www.wikidata.org/entity/Q5572787	Glycyrrhiza inflata	2965745	74614	284049	Eukaryota	Archaeplastida	Streptophyta	Magnoliopsida	Fabales	Fabaceae	Galegeae	Glycyrrhiza	NA	http://www.wikidata.org/entity/Q36376001	10.1016/J.BMC.2017.05.009	NA
297	Glycyrrhiza inflata	Glycyrrhiza	596718	http://www.wikidata.org/entity/Q6557526	FURUXTVZLHCCNA-AWEZNQCLSA-N	InChI=1S/C15H12O4/c16-10-3-1-9(2-4-10)14-8-13(18)12-6-5-11(17)7-15(12)19-14/h1-7,14,16-17H,8H2/t14-/m0/s1	O=C1C[C@@H](c2ccc(O)cc2)Oc2cc(O)ccc21	C15H12O4	256.0735589	2.8043	O=C1CC(c2ccc(O)cc2)Oc2cc(O)ccc21	114829	(2S)-7-hydroxy-2-(4-hydroxyphenyl)-2,3-dihydrochromen-4-one	Liquiritigenin	1	0	Shikimates and Phenylpropanoids	Flavonoids	Flavanones	1632	Organic compounds	Phenylpropanoids and polyketides	Flavonoids	Flavanones	http://www.wikidata.org/entity/Q5572787	Glycyrrhiza inflata	2965745	74614	284049	Eukaryota	Archaeplastida	Streptophyta	Magnoliopsida	Fabales	Fabaceae	Galegeae	Glycyrrhiza	NA	http://www.wikidata.org/entity/Q104387472	10.1016/S0021-9673(01)89441-3	NA
298	Glycyrrhiza inflata	Glycyrrhiza	194261	http://www.wikidata.org/entity/Q408859	HKQYGTCOTHHOMP-UHFFFAOYSA-N	InChI=1S/C16H12O4/c1-19-12-5-2-10(3-6-12)14-9-20-15-8-11(17)4-7-13(15)16(14)18/h2-9,17H,1H3	COc1ccc(-c2coc3cc(O)ccc3c2=O)cc1	C16H12O4	268.0735589	3.1742	COc1ccc(-c2coc3cc(O)ccc3c2=O)cc1	5280378	7-hydroxy-3-(4-methoxyphenyl)chromen-4-one	Formononetin	0	0	Shikimates and Phenylpropanoids	Isoflavonoids	Isoflavones	2687	Organic compounds	Phenylpropanoids and polyketides	Isoflavonoids	4'-O-methylisoflavones	http://www.wikidata.org/entity/Q5572787	Glycyrrhiza inflata	2965745	74614	284049	Eukaryota	Archaeplastida	Streptophyta	Magnoliopsida	Fabales	Fabaceae	Galegeae	Glycyrrhiza	NA	http://www.wikidata.org/entity/Q36376001	10.1016/J.BMC.2017.05.009	NA
299	Glycyrrhiza inflata	Glycyrrhiza	581931	http://www.wikidata.org/entity/Q4811191	JPUKWEQWGBDDQB-QSOFNFLRSA-N	InChI=1S/C21H20O11/c22-7-13-15(26)17(28)18(29)21(31-13)32-20-16(27)14-11(25)5-10(24)6-12(14)30-19(20)8-1-3-9(23)4-2-8/h1-6,13,15,17-18,21-26,28-29H,7H2/t13-,15-,17+,18-,21+/m1/s1	O=c1c(O[C@@H]2O[C@H](CO)[C@@H](O)[C@H](O)[C@H]2O)c(-c2ccc(O)cc2)oc2cc(O)cc(O)c12	C21H20O11	448.1005615	-0.2445	O=c1c(OC2OC(CO)C(O)C(O)C2O)c(-c2ccc(O)cc2)oc2cc(O)cc(O)c12	5282102	5,7-dihydroxy-2-(4-hydroxyphenyl)-3-[(2S,3R,4S,5S,6R)-3,4,5-trihydroxy-6-(hydroxymethyl)oxan-2-yl]oxychromen-4-one	Astragalin	5	0	Shikimates and Phenylpropanoids	Flavonoids	Flavonols	3531	Organic compounds	Phenylpropanoids and polyketides	Flavonoids	Flavonoid-3-O-glycosides	http://www.wikidata.org/entity/Q5572787	Glycyrrhiza inflata	2965745	74614	284049	Eukaryota	Archaeplastida	Streptophyta	Magnoliopsida	Fabales	Fabaceae	Galegeae	Glycyrrhiza	NA	http://www.wikidata.org/entity/Q47859601	10.1248/BPB.23.602	NA
300	Glycyrrhiza inflata	Glycyrrhiza	596721	http://www.wikidata.org/entity/Q3155537	DXDRHHKMWQZJHT-FPYGCLRLSA-N	InChI=1S/C15H12O4/c16-11-4-1-10(2-5-11)3-8-14(18)13-7-6-12(17)9-15(13)19/h1-9,16-17,19H/b8-3+	O=C(/C=C/c1ccc(O)cc1)c1ccc(O)cc1O	C15H12O4	256.0735589	2.6995	O=C(C=Cc1ccc(O)cc1)c1ccc(O)cc1O	638278	(E)-1-(2,4-dihydroxyphenyl)-3-(4-hydroxyphenyl)prop-2-en-1-one	Isoliquiritigenin	0	0	Shikimates and Phenylpropanoids	Flavonoids	Chalcones	3472	Organic compounds	Phenylpropanoids and polyketides	Linear 1,3-diarylpropanoids	2'-Hydroxychalcones	http://www.wikidata.org/entity/Q5572787	Glycyrrhiza inflata	2965745	74614	284049	Eukaryota	Archaeplastida	Streptophyta	Magnoliopsida	Fabales	Fabaceae	Galegeae	Glycyrrhiza	NA	http://www.wikidata.org/entity/Q104387472	10.1016/S0021-9673(01)89441-3	NA
301	Glycyrrhiza inflata	Glycyrrhiza	194242	http://www.wikidata.org/entity/Q415957	TZBJGXHYKVUXJN-UHFFFAOYSA-N	InChI=1S/C15H10O5/c16-9-3-1-8(2-4-9)11-7-20-13-6-10(17)5-12(18)14(13)15(11)19/h1-7,16-18H	O=c1c(-c2ccc(O)cc2)coc2cc(O)cc(O)c12	C15H10O5	270.0528234	2.5768	O=c1c(-c2ccc(O)cc2)coc2cc(O)cc(O)c12	5280961	5,7-dihydroxy-3-(4-hydroxyphenyl)chromen-4-one	Genistein	0	0	Shikimates and Phenylpropanoids	Isoflavonoids	Isoflavones	494	Organic compounds	Phenylpropanoids and polyketides	Isoflavonoids	Isoflavones	http://www.wikidata.org/entity/Q5572787	Glycyrrhiza inflata	2965745	74614	284049	Eukaryota	Archaeplastida	Streptophyta	Magnoliopsida	Fabales	Fabaceae	Galegeae	Glycyrrhiza	NA	http://www.wikidata.org/entity/Q36376001	10.1016/J.BMC.2017.05.009	NA
302	Glycyrrhiza inflata	Glycyrrhiza	194270	http://www.wikidata.org/entity/Q2386110	LBQIJVLKGVZRIW-ZDUSSCGKSA-N	InChI=1S/C20H20O4/c1-20(2)8-7-16-18(24-20)6-3-12-9-13(11-23-19(12)16)15-5-4-14(21)10-17(15)22/h3-8,10,13,21-22H,9,11H2,1-2H3/t13-/m0/s1	CC1(C)C=Cc2c(ccc3c2OC[C@@H](c2ccc(O)cc2O)C3)O1	C20H20O4	324.1361591	4.0007	CC1(C)C=Cc2c(ccc3c2OCC(c2ccc(O)cc2O)C3)O1	124052	4-[(3R)-8,8-dimethyl-3,4-dihydro-2H-pyrano[2,3-f]chromen-3-yl]benzene-1,3-diol	Glabridin	1	0	Shikimates and Phenylpropanoids	Isoflavonoids	Isoflavanones	3530	Organic compounds	Phenylpropanoids and polyketides	Isoflavonoids	Pyranoisoflavonoids	http://www.wikidata.org/entity/Q5572787	Glycyrrhiza inflata	2965745	74614	284049	Eukaryota	Archaeplastida	Streptophyta	Magnoliopsida	Fabales	Fabaceae	Galegeae	Glycyrrhiza	NA	http://www.wikidata.org/entity/Q36376001	10.1016/J.BMC.2017.05.009	NA
303	Glycyrrhiza inflata	Glycyrrhiza	194249	http://www.wikidata.org/entity/Q27236649	MEHHCBRCXIDGKZ-UHFFFAOYSA-N	InChI=1S/C20H18O5/c1-11(2)3-8-14-15(22)9-16(23)19-17(24)10-18(25-20(14)19)12-4-6-13(21)7-5-12/h3-7,9-10,21-23H,8H2,1-2H3	CC(C)=CCc1c(O)cc(O)c2c(=O)cc(-c3ccc(O)cc3)oc12	C20H18O5	338.1154237	4.0855	CC(C)=CCc1c(O)cc(O)c2c(=O)cc(-c3ccc(O)cc3)oc12	10246505	5,7-dihydroxy-2-(4-hydroxyphenyl)-8-(3-methylbut-2-enyl)chromen-4-one	Licoflavone C	0	0	Shikimates and Phenylpropanoids	Flavonoids	Flavones	3504	Organic compounds	Phenylpropanoids and polyketides	Flavonoids	8-prenylated flavones	http://www.wikidata.org/entity/Q5572787	Glycyrrhiza inflata	2965745	74614	284049	Eukaryota	Archaeplastida	Streptophyta	Magnoliopsida	Fabales	Fabaceae	Galegeae	Glycyrrhiza	NA	http://www.wikidata.org/entity/Q36376001	10.1016/J.BMC.2017.05.009	NA
304	Glycyrrhiza inflata	Glycyrrhiza	513980	http://www.wikidata.org/entity/Q7180982	LWTDZKXXJRRKDG-KXBFYZLASA-N	InChI=1S/C20H18O4/c1-20(2)8-7-14-16(24-20)6-5-12-15-10-22-17-9-11(21)3-4-13(17)19(15)23-18(12)14/h3-9,15,19,21H,10H2,1-2H3/t15-,19-/m0/s1	CC1(C)C=Cc2c(ccc3c2O[C@H]2c4ccc(O)cc4OC[C@@H]32)O1	C20H18O4	322.1205091	4.1861	CC1(C)C=Cc2c(ccc3c2OC2c4ccc(O)cc4OCC32)O1	91572	(2R,11R)-17,17-dimethyl-4,12,18-trioxapentacyclo[11.8.0.02,11.05,10.014,19]henicosa-1(13),5(10),6,8,14(19),15,20-heptaen-7-ol	Phaseolin	2	0	Shikimates and Phenylpropanoids	Isoflavonoids	Pterocarpan	1608	Organic compounds	Phenylpropanoids and polyketides	Isoflavonoids	Pterocarpans	http://www.wikidata.org/entity/Q5572787	Glycyrrhiza inflata	2965745	74614	284049	Eukaryota	Archaeplastida	Streptophyta	Magnoliopsida	Fabales	Fabaceae	Galegeae	Glycyrrhiza	NA	http://www.wikidata.org/entity/Q104388028	10.1016/0031-9422(94)00674-I	NA
305	Glycyrrhiza inflata	Glycyrrhiza	194257	http://www.wikidata.org/entity/Q418374	FTVWIRXFELQLPI-ZDUSSCGKSA-N	InChI=1S/C15H12O5/c16-9-3-1-8(2-4-9)13-7-12(19)15-11(18)5-10(17)6-14(15)20-13/h1-6,13,16-18H,7H2/t13-/m0/s1	O=C1C[C@@H](c2ccc(O)cc2)Oc2cc(O)cc(O)c21	C15H12O5	272.0684735	2.5099	O=C1CC(c2ccc(O)cc2)Oc2cc(O)cc(O)c21	439246	(2S)-5,7-dihydroxy-2-(4-hydroxyphenyl)-2,3-dihydrochromen-4-one	Naringenin	1	0	Shikimates and Phenylpropanoids	Flavonoids	Flavanones	1632	Organic compounds	Phenylpropanoids and polyketides	Flavonoids	Flavanones	http://www.wikidata.org/entity/Q5572787	Glycyrrhiza inflata	2965745	74614	284049	Eukaryota	Archaeplastida	Streptophyta	Magnoliopsida	Fabales	Fabaceae	Galegeae	Glycyrrhiza	NA	http://www.wikidata.org/entity/Q36376001	10.1016/J.BMC.2017.05.009	NA
306	Glycyrrhiza inflata	Glycyrrhiza	581954	http://www.wikidata.org/entity/Q407857	IKGXIBQEEMLURG-NVPNHPEKSA-N	InChI=1S/C27H30O16/c1-8-17(32)20(35)22(37)26(40-8)39-7-15-18(33)21(36)23(38)27(42-15)43-25-19(34)16-13(31)5-10(28)6-14(16)41-24(25)9-2-3-11(29)12(30)4-9/h2-6,8,15,17-18,20-23,26-33,35-38H,7H2,1H3/t8-,15+,17-,18+,20+,21-,22+,23+,26+,27-/m0/s1	C[C@@H]1O[C@@H](OC[C@H]2O[C@@H](Oc3c(-c4ccc(O)c(O)c4)oc4cc(O)cc(O)c4c3=O)[C@H](O)[C@@H](O)[C@@H]2O)[C@H](O)[C@H](O)[C@H]1O	C27H30O16	610.1533849	-1.6871	CC1OC(OCC2OC(Oc3c(-c4ccc(O)c(O)c4)oc4cc(O)cc(O)c4c3=O)C(O)C(O)C2O)C(O)C(O)C1O	5280805	2-(3,4-dihydroxyphenyl)-5,7-dihydroxy-3-[(2S,3R,4S,5S,6R)-3,4,5-trihydroxy-6-[[(2R,3R,4R,5R,6S)-3,4,5-trihydroxy-6-methyloxan-2-yl]oxymethyl]oxan-2-yl]oxychromen-4-one	Rutin	10	0	Shikimates and Phenylpropanoids	Flavonoids	Flavonols	3531	Organic compounds	Phenylpropanoids and polyketides	Flavonoids	Flavonoid-3-O-glycosides	http://www.wikidata.org/entity/Q5572787	Glycyrrhiza inflata	2965745	74614	284049	Eukaryota	Archaeplastida	Streptophyta	Magnoliopsida	Fabales	Fabaceae	Galegeae	Glycyrrhiza	NA	http://www.wikidata.org/entity/Q47859601	10.1248/BPB.23.602	NA
307	Glycyrrhiza lepidota	Glycyrrhiza	266616	http://www.wikidata.org/entity/Q76005702	URFCJEUYXNAHFI-ZDUSSCGKSA-N	InChI=1S/C15H12O4/c16-10-6-11(17)15-12(18)8-13(19-14(15)7-10)9-4-2-1-3-5-9/h1-7,13,16-17H,8H2/t13-/m0/s1	O=C1C[C@@H](c2ccccc2)Oc2cc(O)cc(O)c21	C15H12O4	256.0735589	2.8043	O=C1CC(c2ccccc2)Oc2cc(O)cc(O)c21	68071	(2S)-5,7-dihydroxy-2-phenyl-2,3-dihydrochromen-4-one	Pinocembrin	1	0	Shikimates and Phenylpropanoids	Flavonoids	Flavanones	1632	Organic compounds	Phenylpropanoids and polyketides	Flavonoids	Flavanones	http://www.wikidata.org/entity/Q164138	Glycyrrhiza lepidota	2965778	47080	38037	Eukaryota	Archaeplastida	Streptophyta	Magnoliopsida	Fabales	Fabaceae	Galegeae	Glycyrrhiza	NA	http://www.wikidata.org/entity/Q104384573	10.1016/0031-9422(83)83049-0	NA
308	Glycyrrhiza macedonica	Glycyrrhiza	274652	http://www.wikidata.org/entity/Q4811191	JPUKWEQWGBDDQB-QSOFNFLRSA-N	InChI=1S/C21H20O11/c22-7-13-15(26)17(28)18(29)21(31-13)32-20-16(27)14-11(25)5-10(24)6-12(14)30-19(20)8-1-3-9(23)4-2-8/h1-6,13,15,17-18,21-26,28-29H,7H2/t13-,15-,17+,18-,21+/m1/s1	O=c1c(O[C@@H]2O[C@H](CO)[C@@H](O)[C@H](O)[C@H]2O)c(-c2ccc(O)cc2)oc2cc(O)cc(O)c12	C21H20O11	448.1005615	-0.2445	O=c1c(OC2OC(CO)C(O)C(O)C2O)c(-c2ccc(O)cc2)oc2cc(O)cc(O)c12	5282102	5,7-dihydroxy-2-(4-hydroxyphenyl)-3-[(2S,3R,4S,5S,6R)-3,4,5-trihydroxy-6-(hydroxymethyl)oxan-2-yl]oxychromen-4-one	Astragalin	5	0	Shikimates and Phenylpropanoids	Flavonoids	Flavonols	3531	Organic compounds	Phenylpropanoids and polyketides	Flavonoids	Flavonoid-3-O-glycosides	http://www.wikidata.org/entity/Q104385447	Glycyrrhiza macedonica	NA	104257	110077	Eukaryota	Archaeplastida	Streptophyta	Magnoliopsida	Fabales	Fabaceae	Galegeae	Glycyrrhiza	NA	http://www.wikidata.org/entity/Q104384988	10.3987/COM-97-7906	NA
309	Glycyrrhiza macedonica	Glycyrrhiza	581955	http://www.wikidata.org/entity/Q407857	IKGXIBQEEMLURG-NVPNHPEKSA-N	InChI=1S/C27H30O16/c1-8-17(32)20(35)22(37)26(40-8)39-7-15-18(33)21(36)23(38)27(42-15)43-25-19(34)16-13(31)5-10(28)6-14(16)41-24(25)9-2-3-11(29)12(30)4-9/h2-6,8,15,17-18,20-23,26-33,35-38H,7H2,1H3/t8-,15+,17-,18+,20+,21-,22+,23+,26+,27-/m0/s1	C[C@@H]1O[C@@H](OC[C@H]2O[C@@H](Oc3c(-c4ccc(O)c(O)c4)oc4cc(O)cc(O)c4c3=O)[C@H](O)[C@@H](O)[C@@H]2O)[C@H](O)[C@H](O)[C@H]1O	C27H30O16	610.1533849	-1.6871	CC1OC(OCC2OC(Oc3c(-c4ccc(O)c(O)c4)oc4cc(O)cc(O)c4c3=O)C(O)C(O)C2O)C(O)C(O)C1O	5280805	2-(3,4-dihydroxyphenyl)-5,7-dihydroxy-3-[(2S,3R,4S,5S,6R)-3,4,5-trihydroxy-6-[[(2R,3R,4R,5R,6S)-3,4,5-trihydroxy-6-methyloxan-2-yl]oxymethyl]oxan-2-yl]oxychromen-4-one	Rutin	10	0	Shikimates and Phenylpropanoids	Flavonoids	Flavonols	3531	Organic compounds	Phenylpropanoids and polyketides	Flavonoids	Flavonoid-3-O-glycosides	http://www.wikidata.org/entity/Q104385447	Glycyrrhiza macedonica	NA	104257	110077	Eukaryota	Archaeplastida	Streptophyta	Magnoliopsida	Fabales	Fabaceae	Galegeae	Glycyrrhiza	NA	http://www.wikidata.org/entity/Q47859601	10.1248/BPB.23.602	NA
310	Glycyrrhiza pallidiflora	Glycyrrhiza	393287	http://www.wikidata.org/entity/Q5024637	ZZAJQOPSWWVMBI-UHFFFAOYSA-N	InChI=1S/C16H12O5/c1-20-14-5-2-9(6-13(14)18)12-8-21-15-7-10(17)3-4-11(15)16(12)19/h2-8,17-18H,1H3	COc1ccc(-c2coc3cc(O)ccc3c2=O)cc1O	C16H12O5	284.0684735	2.8798	COc1ccc(-c2coc3cc(O)ccc3c2=O)cc1O	5280448	7-hydroxy-3-(3-hydroxy-4-methoxyphenyl)chromen-4-one	Calycosin	0	0	Shikimates and Phenylpropanoids	Isoflavonoids	Isoflavones	3651	Organic compounds	Phenylpropanoids and polyketides	Isoflavonoids	3'-hydroxy,4'-methoxyisoflavonoids	http://www.wikidata.org/entity/Q10898575	Glycyrrhiza pallidiflora	2965741	74859	629594	Eukaryota	Archaeplastida	Streptophyta	Magnoliopsida	Fabales	Fabaceae	Galegeae	Glycyrrhiza	NA	http://www.wikidata.org/entity/Q43750553	10.1016/S0031-9422(01)00268-0	NA
311	Glycyrrhiza pallidiflora	Glycyrrhiza	506730	http://www.wikidata.org/entity/Q408859	HKQYGTCOTHHOMP-UHFFFAOYSA-N	InChI=1S/C16H12O4/c1-19-12-5-2-10(3-6-12)14-9-20-15-8-11(17)4-7-13(15)16(14)18/h2-9,17H,1H3	COc1ccc(-c2coc3cc(O)ccc3c2=O)cc1	C16H12O4	268.0735589	3.1742	COc1ccc(-c2coc3cc(O)ccc3c2=O)cc1	5280378	7-hydroxy-3-(4-methoxyphenyl)chromen-4-one	Formononetin	0	0	Shikimates and Phenylpropanoids	Isoflavonoids	Isoflavones	2687	Organic compounds	Phenylpropanoids and polyketides	Isoflavonoids	4'-O-methylisoflavones	http://www.wikidata.org/entity/Q10898575	Glycyrrhiza pallidiflora	2965741	74859	629594	Eukaryota	Archaeplastida	Streptophyta	Magnoliopsida	Fabales	Fabaceae	Galegeae	Glycyrrhiza	NA	http://www.wikidata.org/entity/Q109726940	10.1016/S0031-9422(00)88812-3	NA
312	Glycyrrhiza pallidiflora	Glycyrrhiza	581952	http://www.wikidata.org/entity/Q407857	IKGXIBQEEMLURG-NVPNHPEKSA-N	InChI=1S/C27H30O16/c1-8-17(32)20(35)22(37)26(40-8)39-7-15-18(33)21(36)23(38)27(42-15)43-25-19(34)16-13(31)5-10(28)6-14(16)41-24(25)9-2-3-11(29)12(30)4-9/h2-6,8,15,17-18,20-23,26-33,35-38H,7H2,1H3/t8-,15+,17-,18+,20+,21-,22+,23+,26+,27-/m0/s1	C[C@@H]1O[C@@H](OC[C@H]2O[C@@H](Oc3c(-c4ccc(O)c(O)c4)oc4cc(O)cc(O)c4c3=O)[C@H](O)[C@@H](O)[C@@H]2O)[C@H](O)[C@H](O)[C@H]1O	C27H30O16	610.1533849	-1.6871	CC1OC(OCC2OC(Oc3c(-c4ccc(O)c(O)c4)oc4cc(O)cc(O)c4c3=O)C(O)C(O)C2O)C(O)C(O)C1O	5280805	2-(3,4-dihydroxyphenyl)-5,7-dihydroxy-3-[(2S,3R,4S,5S,6R)-3,4,5-trihydroxy-6-[[(2R,3R,4R,5R,6S)-3,4,5-trihydroxy-6-methyloxan-2-yl]oxymethyl]oxan-2-yl]oxychromen-4-one	Rutin	10	0	Shikimates and Phenylpropanoids	Flavonoids	Flavonols	3531	Organic compounds	Phenylpropanoids and polyketides	Flavonoids	Flavonoid-3-O-glycosides	http://www.wikidata.org/entity/Q10898575	Glycyrrhiza pallidiflora	2965741	74859	629594	Eukaryota	Archaeplastida	Streptophyta	Magnoliopsida	Fabales	Fabaceae	Galegeae	Glycyrrhiza	NA	http://www.wikidata.org/entity/Q47859601	10.1248/BPB.23.602	NA
313	Glycyrrhiza pallidiflora	Glycyrrhiza	506865	http://www.wikidata.org/entity/Q7253051	KQMVAGISDHMXJJ-UHFFFAOYSA-N	InChI=1S/C16H12O5/c1-20-11-6-13(18)15-14(7-11)21-8-12(16(15)19)9-2-4-10(17)5-3-9/h2-8,17-18H,1H3	COc1cc(O)c2c(=O)c(-c3ccc(O)cc3)coc2c1	C16H12O5	284.0684735	2.8798	COc1cc(O)c2c(=O)c(-c3ccc(O)cc3)coc2c1	5281804	5-hydroxy-3-(4-hydroxyphenyl)-7-methoxychromen-4-one	Prunetin	0	0	Shikimates and Phenylpropanoids	Isoflavonoids	Isoflavones	2689	Organic compounds	Phenylpropanoids and polyketides	Isoflavonoids	7-O-methylisoflavones	http://www.wikidata.org/entity/Q10898575	Glycyrrhiza pallidiflora	2965741	74859	629594	Eukaryota	Archaeplastida	Streptophyta	Magnoliopsida	Fabales	Fabaceae	Galegeae	Glycyrrhiza	NA	http://www.wikidata.org/entity/Q104985246	10.3987/COM-89-5304	NA
314	Glycyrrhiza pallidiflora	Glycyrrhiza	506855	http://www.wikidata.org/entity/Q27105693	KJGPBYUQZLUKLL-UHFFFAOYSA-N	InChI=1S/C17H14O5/c1-20-11-5-3-10(4-6-11)13-9-22-15-8-14(18)16(21-2)7-12(15)17(13)19/h3-9,18H,1-2H3	COc1ccc(-c2coc3cc(O)c(OC)cc3c2=O)cc1	C17H14O5	298.0841235	3.1828	COc1ccc(-c2coc3cc(O)c(OC)cc3c2=O)cc1	5281704	7-hydroxy-6-methoxy-3-(4-methoxyphenyl)chromen-4-one	Afrormosin	0	0	Shikimates and Phenylpropanoids	Isoflavonoids	Isoflavones	2687	Organic compounds	Phenylpropanoids and polyketides	Isoflavonoids	4'-O-methylisoflavones	http://www.wikidata.org/entity/Q10898575	Glycyrrhiza pallidiflora	2965741	74859	629594	Eukaryota	Archaeplastida	Streptophyta	Magnoliopsida	Fabales	Fabaceae	Galegeae	Glycyrrhiza	NA	http://www.wikidata.org/entity/Q104985246	10.3987/COM-89-5304	NA
315	Glycyrrhiza pallidiflora	Glycyrrhiza	506866	http://www.wikidata.org/entity/Q56036865	NSRJSISNDPOJOP-BBRMVZONSA-N	InChI=1S/C16H14O4/c1-18-10-3-5-11-13-8-19-14-6-9(17)2-4-12(14)16(13)20-15(11)7-10/h2-7,13,16-17H,8H2,1H3/t13-,16-/m0/s1	COc1ccc2c(c1)O[C@H]1c3ccc(O)cc3OC[C@@H]21	C16H14O4	270.0892089	3.0105	COc1ccc2c(c1)OC1c3ccc(O)cc3OCC21	336327	(6aR,11aR)-9-methoxy-6a,11a-dihydro-6H-[1]benzofuro[3,2-c]chromen-3-ol	Medicarpin	2	0	Shikimates and Phenylpropanoids	Isoflavonoids	Pterocarpan	1608	Organic compounds	Phenylpropanoids and polyketides	Isoflavonoids	Pterocarpans	http://www.wikidata.org/entity/Q10898575	Glycyrrhiza pallidiflora	2965741	74859	629594	Eukaryota	Archaeplastida	Streptophyta	Magnoliopsida	Fabales	Fabaceae	Galegeae	Glycyrrhiza	NA	http://www.wikidata.org/entity/Q104985246	10.3987/COM-89-5304	NA
316	Glycyrrhiza pallidiflora	Glycyrrhiza	581932	http://www.wikidata.org/entity/Q4811191	JPUKWEQWGBDDQB-QSOFNFLRSA-N	InChI=1S/C21H20O11/c22-7-13-15(26)17(28)18(29)21(31-13)32-20-16(27)14-11(25)5-10(24)6-12(14)30-19(20)8-1-3-9(23)4-2-8/h1-6,13,15,17-18,21-26,28-29H,7H2/t13-,15-,17+,18-,21+/m1/s1	O=c1c(O[C@@H]2O[C@H](CO)[C@@H](O)[C@H](O)[C@H]2O)c(-c2ccc(O)cc2)oc2cc(O)cc(O)c12	C21H20O11	448.1005615	-0.2445	O=c1c(OC2OC(CO)C(O)C(O)C2O)c(-c2ccc(O)cc2)oc2cc(O)cc(O)c12	5282102	5,7-dihydroxy-2-(4-hydroxyphenyl)-3-[(2S,3R,4S,5S,6R)-3,4,5-trihydroxy-6-(hydroxymethyl)oxan-2-yl]oxychromen-4-one	Astragalin	5	0	Shikimates and Phenylpropanoids	Flavonoids	Flavonols	3531	Organic compounds	Phenylpropanoids and polyketides	Flavonoids	Flavonoid-3-O-glycosides	http://www.wikidata.org/entity/Q10898575	Glycyrrhiza pallidiflora	2965741	74859	629594	Eukaryota	Archaeplastida	Streptophyta	Magnoliopsida	Fabales	Fabaceae	Galegeae	Glycyrrhiza	NA	http://www.wikidata.org/entity/Q47859601	10.1248/BPB.23.602	NA
317	Glycyrrhiza pallidiflora	Glycyrrhiza	348042	http://www.wikidata.org/entity/Q6557526	FURUXTVZLHCCNA-AWEZNQCLSA-N	InChI=1S/C15H12O4/c16-10-3-1-9(2-4-10)14-8-13(18)12-6-5-11(17)7-15(12)19-14/h1-7,14,16-17H,8H2/t14-/m0/s1	O=C1C[C@@H](c2ccc(O)cc2)Oc2cc(O)ccc21	C15H12O4	256.0735589	2.8043	O=C1CC(c2ccc(O)cc2)Oc2cc(O)ccc21	114829	(2S)-7-hydroxy-2-(4-hydroxyphenyl)-2,3-dihydrochromen-4-one	Liquiritigenin	1	0	Shikimates and Phenylpropanoids	Flavonoids	Flavanones	1632	Organic compounds	Phenylpropanoids and polyketides	Flavonoids	Flavanones	http://www.wikidata.org/entity/Q10898575	Glycyrrhiza pallidiflora	2965741	74859	629594	Eukaryota	Archaeplastida	Streptophyta	Magnoliopsida	Fabales	Fabaceae	Galegeae	Glycyrrhiza	NA	http://www.wikidata.org/entity/Q104969502	10.1016/0305-1978(93)90090-E	NA
318	Glycyrrhiza pallidiflora	Glycyrrhiza	348048	http://www.wikidata.org/entity/Q3155537	DXDRHHKMWQZJHT-FPYGCLRLSA-N	InChI=1S/C15H12O4/c16-11-4-1-10(2-5-11)3-8-14(18)13-7-6-12(17)9-15(13)19/h1-9,16-17,19H/b8-3+	O=C(/C=C/c1ccc(O)cc1)c1ccc(O)cc1O	C15H12O4	256.0735589	2.6995	O=C(C=Cc1ccc(O)cc1)c1ccc(O)cc1O	638278	(E)-1-(2,4-dihydroxyphenyl)-3-(4-hydroxyphenyl)prop-2-en-1-one	Isoliquiritigenin	0	0	Shikimates and Phenylpropanoids	Flavonoids	Chalcones	3472	Organic compounds	Phenylpropanoids and polyketides	Linear 1,3-diarylpropanoids	2'-Hydroxychalcones	http://www.wikidata.org/entity/Q10898575	Glycyrrhiza pallidiflora	2965741	74859	629594	Eukaryota	Archaeplastida	Streptophyta	Magnoliopsida	Fabales	Fabaceae	Galegeae	Glycyrrhiza	NA	http://www.wikidata.org/entity/Q104969502	10.1016/0305-1978(93)90090-E	NA
319	Glycyrrhiza pallidiflora	Glycyrrhiza	393286	http://www.wikidata.org/entity/Q83054364	VBJYPSPIKMUCLP-QITLCBANSA-N	InChI=1S/C18H19NO4/c1-21-12-3-2-11-4-5-19-9-15(20)13-6-16-17(23-10-22-16)7-14(13)18(11,19)8-12/h2-4,6-7,12,15,20H,5,8-10H2,1H3/t12-,15-,18-/m0/s1	CO[C@H]1C=CC2=CCN3C[C@H](O)c4cc5c(cc4[C@]23C1)OCO5	C18H19NO4	313.1314081	1.8745	COC1C=CC2=CCN3CC(O)c4cc5c(cc4C23C1)OCO5	3084503	(1S,11R,19R)-19-methoxy-5,7-dioxa-13-azapentacyclo[11.7.0.01,16.02,10.04,8]icosa-2,4(8),9,15,17-pentaen-11-ol	Erythrinine	3	0	Alkaloids	Lysine alkaloids	Indolizidine alkaloids	2780	Organic compounds	Alkaloids and derivatives	Erythrina alkaloids	Erythrinanes	http://www.wikidata.org/entity/Q10898575	Glycyrrhiza pallidiflora	2965741	74859	629594	Eukaryota	Archaeplastida	Streptophyta	Magnoliopsida	Fabales	Fabaceae	Galegeae	Glycyrrhiza	NA	http://www.wikidata.org/entity/Q43750553	10.1016/S0031-9422(01)00268-0	NA
320	Glycyrrhiza pallidiflora	Glycyrrhiza	506858	http://www.wikidata.org/entity/Q72484945	KYFBXCHUXFKMGQ-IBGZPJMESA-N	InChI=1S/C20H20O4/c1-12(2)3-8-15-17(22)10-9-16-18(23)11-19(24-20(15)16)13-4-6-14(21)7-5-13/h3-7,9-10,19,21-22H,8,11H2,1-2H3/t19-/m0/s1	CC(C)=CCc1c(O)ccc2c1O[C@H](c1ccc(O)cc1)CC2=O	C20H20O4	324.1361591	4.313	CC(C)=CCc1c(O)ccc2c1OC(c1ccc(O)cc1)CC2=O	193679	(2S)-7-hydroxy-2-(4-hydroxyphenyl)-8-(3-methylbut-2-enyl)-2,3-dihydrochromen-4-one	Isobavachin	1	0	Shikimates and Phenylpropanoids	Flavonoids	Flavanones	3508	Organic compounds	Phenylpropanoids and polyketides	Flavonoids	8-prenylated flavanones	http://www.wikidata.org/entity/Q10898575	Glycyrrhiza pallidiflora	2965741	74859	629594	Eukaryota	Archaeplastida	Streptophyta	Magnoliopsida	Fabales	Fabaceae	Galegeae	Glycyrrhiza	NA	http://www.wikidata.org/entity/Q104985246	10.3987/COM-89-5304	NA
321	Glycyrrhiza uralensis	Glycyrrhiza	718917	http://www.wikidata.org/entity/Q6557526	FURUXTVZLHCCNA-AWEZNQCLSA-N	InChI=1S/C15H12O4/c16-10-3-1-9(2-4-10)14-8-13(18)12-6-5-11(17)7-15(12)19-14/h1-7,14,16-17H,8H2/t14-/m0/s1	O=C1C[C@@H](c2ccc(O)cc2)Oc2cc(O)ccc21	C15H12O4	256.0735589	2.8043	O=C1CC(c2ccc(O)cc2)Oc2cc(O)ccc21	114829	(2S)-7-hydroxy-2-(4-hydroxyphenyl)-2,3-dihydrochromen-4-one	Liquiritigenin	1	0	Shikimates and Phenylpropanoids	Flavonoids	Flavanones	1632	Organic compounds	Phenylpropanoids and polyketides	Flavonoids	Flavanones	http://www.wikidata.org/entity/Q1196166	Glycyrrhiza uralensis	c("2965770", "7861283")	74613	284051	Eukaryota	Archaeplastida	Streptophyta	Magnoliopsida	Fabales	Fabaceae	Galegeae	Glycyrrhiza	NA	http://www.wikidata.org/entity/Q45230385	10.1016/J.EJPHAR.2004.11.042	NA
322	Glycyrrhiza uralensis	Glycyrrhiza	53393	http://www.wikidata.org/entity/Q5024637	ZZAJQOPSWWVMBI-UHFFFAOYSA-N	InChI=1S/C16H12O5/c1-20-14-5-2-9(6-13(14)18)12-8-21-15-7-10(17)3-4-11(15)16(12)19/h2-8,17-18H,1H3	COc1ccc(-c2coc3cc(O)ccc3c2=O)cc1O	C16H12O5	284.0684735	2.8798	COc1ccc(-c2coc3cc(O)ccc3c2=O)cc1O	5280448	7-hydroxy-3-(3-hydroxy-4-methoxyphenyl)chromen-4-one	Calycosin	0	0	Shikimates and Phenylpropanoids	Isoflavonoids	Isoflavones	3651	Organic compounds	Phenylpropanoids and polyketides	Isoflavonoids	3'-hydroxy,4'-methoxyisoflavonoids	http://www.wikidata.org/entity/Q1196166	Glycyrrhiza uralensis	c("2965770", "7861283")	74613	284051	Eukaryota	Archaeplastida	Streptophyta	Magnoliopsida	Fabales	Fabaceae	Galegeae	Glycyrrhiza	NA	http://www.wikidata.org/entity/Q104989539	10.1248/CPB.33.3811	NA
323	Glycyrrhiza uralensis	Glycyrrhiza	662524	http://www.wikidata.org/entity/Q56036865	NSRJSISNDPOJOP-BBRMVZONSA-N	InChI=1S/C16H14O4/c1-18-10-3-5-11-13-8-19-14-6-9(17)2-4-12(14)16(13)20-15(11)7-10/h2-7,13,16-17H,8H2,1H3/t13-,16-/m0/s1	COc1ccc2c(c1)O[C@H]1c3ccc(O)cc3OC[C@@H]21	C16H14O4	270.0892089	3.0105	COc1ccc2c(c1)OC1c3ccc(O)cc3OCC21	336327	(6aR,11aR)-9-methoxy-6a,11a-dihydro-6H-[1]benzofuro[3,2-c]chromen-3-ol	Medicarpin	2	0	Shikimates and Phenylpropanoids	Isoflavonoids	Pterocarpan	1608	Organic compounds	Phenylpropanoids and polyketides	Isoflavonoids	Pterocarpans	http://www.wikidata.org/entity/Q1196166	Glycyrrhiza uralensis	c("2965770", "7861283")	74613	284051	Eukaryota	Archaeplastida	Streptophyta	Magnoliopsida	Fabales	Fabaceae	Galegeae	Glycyrrhiza	NA	http://www.wikidata.org/entity/Q40433931	10.1080/10286020.2015.1074573	NA
324	Glycyrrhiza uralensis	Glycyrrhiza	746610	http://www.wikidata.org/entity/Q27137427	NZYSZZDSYIBYLC-UHFFFAOYSA-N	InChI=1S/C21H20O6/c1-11(2)4-6-14-18(24)10-19-16(20(14)26-3)9-15(21(25)27-19)13-7-5-12(22)8-17(13)23/h4-5,7-10,22-24H,6H2,1-3H3	COc1c(CC=C(C)C)c(O)cc2oc(=O)c(-c3ccc(O)cc3O)cc12	C21H20O6	368.1259884	4.0941	COc1c(CC=C(C)C)c(O)cc2oc(=O)c(-c3ccc(O)cc3O)cc12	5317756	3-(2,4-dihydroxyphenyl)-7-hydroxy-5-methoxy-6-(3-methylbut-2-enyl)chromen-2-one	Glycycoumarin	0	0	Shikimates and Phenylpropanoids	Coumarins	Simple coumarins	4154	Organic compounds	Phenylpropanoids and polyketides	Isoflavonoids	Hydroxyisoflavonoids	http://www.wikidata.org/entity/Q1196166	Glycyrrhiza uralensis	c("2965770", "7861283")	74613	284051	Eukaryota	Archaeplastida	Streptophyta	Magnoliopsida	Fabales	Fabaceae	Galegeae	Glycyrrhiza	NA	http://www.wikidata.org/entity/Q42714176	10.1016/J.JEP.2012.11.005	NA
325	Glycyrrhiza uralensis	Glycyrrhiza	53390	http://www.wikidata.org/entity/Q408859	HKQYGTCOTHHOMP-UHFFFAOYSA-N	InChI=1S/C16H12O4/c1-19-12-5-2-10(3-6-12)14-9-20-15-8-11(17)4-7-13(15)16(14)18/h2-9,17H,1H3	COc1ccc(-c2coc3cc(O)ccc3c2=O)cc1	C16H12O4	268.0735589	3.1742	COc1ccc(-c2coc3cc(O)ccc3c2=O)cc1	5280378	7-hydroxy-3-(4-methoxyphenyl)chromen-4-one	Formononetin	0	0	Shikimates and Phenylpropanoids	Isoflavonoids	Isoflavones	2687	Organic compounds	Phenylpropanoids and polyketides	Isoflavonoids	4'-O-methylisoflavones	http://www.wikidata.org/entity/Q1196166	Glycyrrhiza uralensis	c("2965770", "7861283")	74613	284051	Eukaryota	Archaeplastida	Streptophyta	Magnoliopsida	Fabales	Fabaceae	Galegeae	Glycyrrhiza	NA	http://www.wikidata.org/entity/Q104989539	10.1248/CPB.33.3811	NA
326	Glycyrrhiza uralensis	Glycyrrhiza	589277	http://www.wikidata.org/entity/Q3155537	DXDRHHKMWQZJHT-FPYGCLRLSA-N	InChI=1S/C15H12O4/c16-11-4-1-10(2-5-11)3-8-14(18)13-7-6-12(17)9-15(13)19/h1-9,16-17,19H/b8-3+	O=C(/C=C/c1ccc(O)cc1)c1ccc(O)cc1O	C15H12O4	256.0735589	2.6995	O=C(C=Cc1ccc(O)cc1)c1ccc(O)cc1O	638278	(E)-1-(2,4-dihydroxyphenyl)-3-(4-hydroxyphenyl)prop-2-en-1-one	Isoliquiritigenin	0	0	Shikimates and Phenylpropanoids	Flavonoids	Chalcones	3472	Organic compounds	Phenylpropanoids and polyketides	Linear 1,3-diarylpropanoids	2'-Hydroxychalcones	http://www.wikidata.org/entity/Q1196166	Glycyrrhiza uralensis	c("2965770", "7861283")	74613	284051	Eukaryota	Archaeplastida	Streptophyta	Magnoliopsida	Fabales	Fabaceae	Galegeae	Glycyrrhiza	NA	http://www.wikidata.org/entity/Q83131526	10.1016/J.FITOTE.2011.12.010	NA
327	Glycyrrhiza uralensis	Glycyrrhiza	404001	http://www.wikidata.org/entity/Q415957	TZBJGXHYKVUXJN-UHFFFAOYSA-N	InChI=1S/C15H10O5/c16-9-3-1-8(2-4-9)11-7-20-13-6-10(17)5-12(18)14(13)15(11)19/h1-7,16-18H	O=c1c(-c2ccc(O)cc2)coc2cc(O)cc(O)c12	C15H10O5	270.0528234	2.5768	O=c1c(-c2ccc(O)cc2)coc2cc(O)cc(O)c12	5280961	5,7-dihydroxy-3-(4-hydroxyphenyl)chromen-4-one	Genistein	0	0	Shikimates and Phenylpropanoids	Isoflavonoids	Isoflavones	494	Organic compounds	Phenylpropanoids and polyketides	Isoflavonoids	Isoflavones	http://www.wikidata.org/entity/Q1196166	Glycyrrhiza uralensis	c("2965770", "7861283")	74613	284051	Eukaryota	Archaeplastida	Streptophyta	Magnoliopsida	Fabales	Fabaceae	Galegeae	Glycyrrhiza	NA	http://www.wikidata.org/entity/Q74330510	10.1248/CPB.48.1286	NA
328	Glycyrrhiza uralensis	Glycyrrhiza	596802	http://www.wikidata.org/entity/Q27275267	NGGYSPUAKQMTNP-UHFFFAOYSA-N	InChI=1S/C20H18O4/c1-20(2)8-7-16-17(22)6-5-15(19(16)24-20)13-9-12-3-4-14(21)10-18(12)23-11-13/h3-10,21-22H,11H2,1-2H3	CC1(C)C=Cc2c(O)ccc(C3=Cc4ccc(O)cc4OC3)c2O1	C20H18O4	322.1205091	4.215	CC1(C)C=Cc2c(O)ccc(C3=Cc4ccc(O)cc4OC3)c2O1	480774	8-(7-hydroxy-2H-chromen-3-yl)-2,2-dimethylchromen-5-ol	Glabrene	0	0	Shikimates and Phenylpropanoids	Isoflavonoids	Isoflavanones	3530	Organic compounds	Phenylpropanoids and polyketides	Isoflavonoids	Pyranoisoflavonoids	http://www.wikidata.org/entity/Q1196166	Glycyrrhiza uralensis	c("2965770", "7861283")	74613	284051	Eukaryota	Archaeplastida	Streptophyta	Magnoliopsida	Fabales	Fabaceae	Galegeae	Glycyrrhiza	NA	http://www.wikidata.org/entity/Q34979173	10.1248/YAKUSHI1947.111.6_311	NA
329	Glycyrrhiza uralensis	Glycyrrhiza	404012	http://www.wikidata.org/entity/Q418374	FTVWIRXFELQLPI-ZDUSSCGKSA-N	InChI=1S/C15H12O5/c16-9-3-1-8(2-4-9)13-7-12(19)15-11(18)5-10(17)6-14(15)20-13/h1-6,13,16-18H,7H2/t13-/m0/s1	O=C1C[C@@H](c2ccc(O)cc2)Oc2cc(O)cc(O)c21	C15H12O5	272.0684735	2.5099	O=C1CC(c2ccc(O)cc2)Oc2cc(O)cc(O)c21	439246	(2S)-5,7-dihydroxy-2-(4-hydroxyphenyl)-2,3-dihydrochromen-4-one	Naringenin	1	0	Shikimates and Phenylpropanoids	Flavonoids	Flavanones	1632	Organic compounds	Phenylpropanoids and polyketides	Flavonoids	Flavanones	http://www.wikidata.org/entity/Q1196166	Glycyrrhiza uralensis	c("2965770", "7861283")	74613	284051	Eukaryota	Archaeplastida	Streptophyta	Magnoliopsida	Fabales	Fabaceae	Galegeae	Glycyrrhiza	NA	http://www.wikidata.org/entity/Q74330510	10.1248/CPB.48.1286	NA
330	Glycyrrhiza uralensis	Glycyrrhiza	595940	http://www.wikidata.org/entity/Q424567	KZNIFHPLKGYRTM-UHFFFAOYSA-N	InChI=1S/C15H10O5/c16-9-3-1-8(2-4-9)13-7-12(19)15-11(18)5-10(17)6-14(15)20-13/h1-7,16-18H	O=c1cc(-c2ccc(O)cc2)oc2cc(O)cc(O)c12	C15H10O5	270.0528234	2.5768	O=c1cc(-c2ccc(O)cc2)oc2cc(O)cc(O)c12	5280443	5,7-dihydroxy-2-(4-hydroxyphenyl)chromen-4-one	Apigenin	0	0	Shikimates and Phenylpropanoids	Flavonoids	Flavones	1615	Organic compounds	Phenylpropanoids and polyketides	Flavonoids	Flavones	http://www.wikidata.org/entity/Q1196166	Glycyrrhiza uralensis	c("2965770", "7861283")	74613	284051	Eukaryota	Archaeplastida	Streptophyta	Magnoliopsida	Fabales	Fabaceae	Galegeae	Glycyrrhiza	NA	http://www.wikidata.org/entity/Q42932022	10.1016/J.BMCL.2010.07.110	NA
331	Glycyrrhiza uralensis	Glycyrrhiza	193826	http://www.wikidata.org/entity/Q2386110	LBQIJVLKGVZRIW-ZDUSSCGKSA-N	InChI=1S/C20H20O4/c1-20(2)8-7-16-18(24-20)6-3-12-9-13(11-23-19(12)16)15-5-4-14(21)10-17(15)22/h3-8,10,13,21-22H,9,11H2,1-2H3/t13-/m0/s1	CC1(C)C=Cc2c(ccc3c2OC[C@@H](c2ccc(O)cc2O)C3)O1	C20H20O4	324.1361591	4.0007	CC1(C)C=Cc2c(ccc3c2OCC(c2ccc(O)cc2O)C3)O1	124052	4-[(3R)-8,8-dimethyl-3,4-dihydro-2H-pyrano[2,3-f]chromen-3-yl]benzene-1,3-diol	Glabridin	1	0	Shikimates and Phenylpropanoids	Isoflavonoids	Isoflavanones	3530	Organic compounds	Phenylpropanoids and polyketides	Isoflavonoids	Pyranoisoflavonoids	http://www.wikidata.org/entity/Q1196166	Glycyrrhiza uralensis	c("2965770", "7861283")	74613	284051	Eukaryota	Archaeplastida	Streptophyta	Magnoliopsida	Fabales	Fabaceae	Galegeae	Glycyrrhiza	NA	http://www.wikidata.org/entity/Q81162343	10.1055/S-2005-871232	NA
332	Glycyrrhiza uralensis	Glycyrrhiza	404028	http://www.wikidata.org/entity/Q1644097	KAZSKMJFUPEHHW-DHZHZOJOSA-N	InChI=1S/C21H22O4/c1-5-21(2,3)17-12-15(20(25-4)13-19(17)24)8-11-18(23)14-6-9-16(22)10-7-14/h5-13,22,24H,1H2,2-4H3/b11-8+	C=CC(C)(C)c1cc(/C=C/C(=O)c2ccc(O)cc2)c(OC)cc1O	C21H22O4	338.1518092	4.4661	C=CC(C)(C)c1cc(C=CC(=O)c2ccc(O)cc2)c(OC)cc1O	5318998	(E)-3-[4-hydroxy-2-methoxy-5-(2-methylbut-3-en-2-yl)phenyl]-1-(4-hydroxyphenyl)prop-2-en-1-one	Licochalcone a	0	0	Shikimates and Phenylpropanoids	Flavonoids	Chalcones	3474	Organic compounds	Phenylpropanoids and polyketides	Linear 1,3-diarylpropanoids	Retrochalcones	http://www.wikidata.org/entity/Q1196166	Glycyrrhiza uralensis	c("2965770", "7861283")	74613	284051	Eukaryota	Archaeplastida	Streptophyta	Magnoliopsida	Fabales	Fabaceae	Galegeae	Glycyrrhiza	NA	http://www.wikidata.org/entity/Q74330510	10.1248/CPB.48.1286	NA
333	Glycyrrhiza uralensis	Glycyrrhiza	324460	http://www.wikidata.org/entity/Q27137430	RCZMWVKBVFOCEE-ZDUSSCGKSA-N	InChI=1S/C21H24O5/c1-12(2)4-6-16-19(24)10-20-17(21(16)25-3)8-13(11-26-20)15-7-5-14(22)9-18(15)23/h4-5,7,9-10,13,22-24H,6,8,11H2,1-3H3/t13-/m0/s1	COc1c(CC=C(C)C)c(O)cc2c1C[C@H](c1ccc(O)cc1O)CO2	C21H24O5	356.1623739	4.0394	COc1c(CC=C(C)C)c(O)cc2c1CC(c1ccc(O)cc1O)CO2	480859	4-[(3R)-7-hydroxy-5-methoxy-6-(3-methylbut-2-enyl)-3,4-dihydro-2H-chromen-3-yl]benzene-1,3-diol	Glyasperin C	1	0	Shikimates and Phenylpropanoids	Isoflavonoids	Isoflavanones	2600	Organic compounds	Phenylpropanoids and polyketides	Isoflavonoids	5-O-methylated isoflavonoids	http://www.wikidata.org/entity/Q1196166	Glycyrrhiza uralensis	c("2965770", "7861283")	74613	284051	Eukaryota	Archaeplastida	Streptophyta	Magnoliopsida	Fabales	Fabaceae	Galegeae	Glycyrrhiza	NA	http://www.wikidata.org/entity/Q39654444	10.1016/J.BMC.2010.07.073	NA
334	Glycyrrhiza uralensis	Glycyrrhiza	662523	http://www.wikidata.org/entity/Q72484945	KYFBXCHUXFKMGQ-IBGZPJMESA-N	InChI=1S/C20H20O4/c1-12(2)3-8-15-17(22)10-9-16-18(23)11-19(24-20(15)16)13-4-6-14(21)7-5-13/h3-7,9-10,19,21-22H,8,11H2,1-2H3/t19-/m0/s1	CC(C)=CCc1c(O)ccc2c1O[C@H](c1ccc(O)cc1)CC2=O	C20H20O4	324.1361591	4.313	CC(C)=CCc1c(O)ccc2c1OC(c1ccc(O)cc1)CC2=O	193679	(2S)-7-hydroxy-2-(4-hydroxyphenyl)-8-(3-methylbut-2-enyl)-2,3-dihydrochromen-4-one	Isobavachin	1	0	Shikimates and Phenylpropanoids	Flavonoids	Flavanones	3508	Organic compounds	Phenylpropanoids and polyketides	Flavonoids	8-prenylated flavanones	http://www.wikidata.org/entity/Q1196166	Glycyrrhiza uralensis	c("2965770", "7861283")	74613	284051	Eukaryota	Archaeplastida	Streptophyta	Magnoliopsida	Fabales	Fabaceae	Galegeae	Glycyrrhiza	NA	http://www.wikidata.org/entity/Q40433931	10.1080/10286020.2015.1074573	NA
335	Glycyrrhiza uralensis	Glycyrrhiza	53392	http://www.wikidata.org/entity/Q27103503	DUWPGRAKHMEPCM-IZZDOVSWSA-N	InChI=1S/C20H20O4/c1-13(2)3-9-16-19(23)12-10-17(20(16)24)18(22)11-6-14-4-7-15(21)8-5-14/h3-8,10-12,21,23-24H,9H2,1-2H3/b11-6+	CC(C)=CCc1c(O)ccc(C(=O)/C=C/c2ccc(O)cc2)c1O	C20H20O4	324.1361591	4.2082	CC(C)=CCc1c(O)ccc(C(=O)C=Cc2ccc(O)cc2)c1O	5281255	(E)-1-[2,4-dihydroxy-3-(3-methylbut-2-enyl)phenyl]-3-(4-hydroxyphenyl)prop-2-en-1-one	Isobavachalcone	0	0	Shikimates and Phenylpropanoids	Flavonoids	Chalcones	3509	Organic compounds	Phenylpropanoids and polyketides	Linear 1,3-diarylpropanoids	3-prenylated chalcones	http://www.wikidata.org/entity/Q1196166	Glycyrrhiza uralensis	c("2965770", "7861283")	74613	284051	Eukaryota	Archaeplastida	Streptophyta	Magnoliopsida	Fabales	Fabaceae	Galegeae	Glycyrrhiza	NA	http://www.wikidata.org/entity/Q104989539	10.1248/CPB.33.3811	NA
336	Glycyrrhiza uralensis	Glycyrrhiza	70270	http://www.wikidata.org/entity/Q393336	IYRMWMYZSQPJKC-UHFFFAOYSA-N	InChI=1S/C15H10O6/c16-8-3-1-7(2-4-8)15-14(20)13(19)12-10(18)5-9(17)6-11(12)21-15/h1-6,16-18,20H	O=c1c(O)c(-c2ccc(O)cc2)oc2cc(O)cc(O)c12	C15H10O6	286.047738	2.2824	O=c1c(O)c(-c2ccc(O)cc2)oc2cc(O)cc(O)c12	5280863	3,5,7-trihydroxy-2-(4-hydroxyphenyl)chromen-4-one	Kaempferol	0	0	Shikimates and Phenylpropanoids	Flavonoids	Flavonols	1136	Organic compounds	Phenylpropanoids and polyketides	Flavonoids	Flavonols	http://www.wikidata.org/entity/Q1196166	Glycyrrhiza uralensis	c("2965770", "7861283")	74613	284051	Eukaryota	Archaeplastida	Streptophyta	Magnoliopsida	Fabales	Fabaceae	Galegeae	Glycyrrhiza	NA	http://www.wikidata.org/entity/Q73350813	10.1016/S0031-9422(00)00244-2	NA
337	Glycyrrhiza uralensis	Glycyrrhiza	404011	http://www.wikidata.org/entity/Q105259609	SSDIPYMSXRNGMZ-UHFFFAOYSA-N	InChI=1S/C21H20O6/c1-11(2)4-6-13-16(23)9-17(24)19(21(13)26-3)15-10-27-18-8-12(22)5-7-14(18)20(15)25/h4-5,7-10,22-24H,6H2,1-3H3	COc1c(CC=C(C)C)c(O)cc(O)c1-c1coc2cc(O)ccc2c1=O	C21H20O6	368.1259884	4.0941	COc1c(CC=C(C)C)c(O)cc(O)c1-c1coc2cc(O)ccc2c1=O	10361658	3-[4,6-dihydroxy-2-methoxy-3-(3-methylbut-2-enyl)phenyl]-7-hydroxychromen-4-one	Glicoricone	0	0	Shikimates and Phenylpropanoids	Isoflavonoids	Isoflavones	494	Organic compounds	Phenylpropanoids and polyketides	Isoflavonoids	Isoflavones	http://www.wikidata.org/entity/Q1196166	Glycyrrhiza uralensis	c("2965770", "7861283")	74613	284051	Eukaryota	Archaeplastida	Streptophyta	Magnoliopsida	Fabales	Fabaceae	Galegeae	Glycyrrhiza	NA	http://www.wikidata.org/entity/Q74330510	10.1248/CPB.48.1286	NA
338	Glycyrrhiza uralensis	Glycyrrhiza	655339	http://www.wikidata.org/entity/Q2456591	VCCRNZQBSJXYJD-UHFFFAOYSA-N	InChI=1S/C15H10O5/c16-9-6-10(17)12-11(7-9)20-15(14(19)13(12)18)8-4-2-1-3-5-8/h1-7,16-17,19H	O=c1c(O)c(-c2ccccc2)oc2cc(O)cc(O)c12	C15H10O5	270.0528234	2.5768	O=c1c(O)c(-c2ccccc2)oc2cc(O)cc(O)c12	5281616	3,5,7-trihydroxy-2-phenylchromen-4-one	Galangin	0	0	Shikimates and Phenylpropanoids	Flavonoids	Flavonols	1136	Organic compounds	Phenylpropanoids and polyketides	Flavonoids	Flavonols	http://www.wikidata.org/entity/Q1196166	Glycyrrhiza uralensis	c("2965770", "7861283")	74613	284051	Eukaryota	Archaeplastida	Streptophyta	Magnoliopsida	Fabales	Fabaceae	Galegeae	Glycyrrhiza	NA	http://www.wikidata.org/entity/Q104884464	10.1007/BF02759632	NA
339	Glycyrrhiza uralensis	Glycyrrhiza	581935	http://www.wikidata.org/entity/Q4811191	JPUKWEQWGBDDQB-QSOFNFLRSA-N	InChI=1S/C21H20O11/c22-7-13-15(26)17(28)18(29)21(31-13)32-20-16(27)14-11(25)5-10(24)6-12(14)30-19(20)8-1-3-9(23)4-2-8/h1-6,13,15,17-18,21-26,28-29H,7H2/t13-,15-,17+,18-,21+/m1/s1	O=c1c(O[C@@H]2O[C@H](CO)[C@@H](O)[C@H](O)[C@H]2O)c(-c2ccc(O)cc2)oc2cc(O)cc(O)c12	C21H20O11	448.1005615	-0.2445	O=c1c(OC2OC(CO)C(O)C(O)C2O)c(-c2ccc(O)cc2)oc2cc(O)cc(O)c12	5282102	5,7-dihydroxy-2-(4-hydroxyphenyl)-3-[(2S,3R,4S,5S,6R)-3,4,5-trihydroxy-6-(hydroxymethyl)oxan-2-yl]oxychromen-4-one	Astragalin	5	0	Shikimates and Phenylpropanoids	Flavonoids	Flavonols	3531	Organic compounds	Phenylpropanoids and polyketides	Flavonoids	Flavonoid-3-O-glycosides	http://www.wikidata.org/entity/Q1196166	Glycyrrhiza uralensis	c("2965770", "7861283")	74613	284051	Eukaryota	Archaeplastida	Streptophyta	Magnoliopsida	Fabales	Fabaceae	Galegeae	Glycyrrhiza	NA	http://www.wikidata.org/entity/Q47859601	10.1248/BPB.23.602	NA
340	Glycyrrhiza uralensis	Glycyrrhiza	581951	http://www.wikidata.org/entity/Q407857	IKGXIBQEEMLURG-NVPNHPEKSA-N	InChI=1S/C27H30O16/c1-8-17(32)20(35)22(37)26(40-8)39-7-15-18(33)21(36)23(38)27(42-15)43-25-19(34)16-13(31)5-10(28)6-14(16)41-24(25)9-2-3-11(29)12(30)4-9/h2-6,8,15,17-18,20-23,26-33,35-38H,7H2,1H3/t8-,15+,17-,18+,20+,21-,22+,23+,26+,27-/m0/s1	C[C@@H]1O[C@@H](OC[C@H]2O[C@@H](Oc3c(-c4ccc(O)c(O)c4)oc4cc(O)cc(O)c4c3=O)[C@H](O)[C@@H](O)[C@@H]2O)[C@H](O)[C@H](O)[C@H]1O	C27H30O16	610.1533849	-1.6871	CC1OC(OCC2OC(Oc3c(-c4ccc(O)c(O)c4)oc4cc(O)cc(O)c4c3=O)C(O)C(O)C2O)C(O)C(O)C1O	5280805	2-(3,4-dihydroxyphenyl)-5,7-dihydroxy-3-[(2S,3R,4S,5S,6R)-3,4,5-trihydroxy-6-[[(2R,3R,4R,5R,6S)-3,4,5-trihydroxy-6-methyloxan-2-yl]oxymethyl]oxan-2-yl]oxychromen-4-one	Rutin	10	0	Shikimates and Phenylpropanoids	Flavonoids	Flavonols	3531	Organic compounds	Phenylpropanoids and polyketides	Flavonoids	Flavonoid-3-O-glycosides	http://www.wikidata.org/entity/Q1196166	Glycyrrhiza uralensis	c("2965770", "7861283")	74613	284051	Eukaryota	Archaeplastida	Streptophyta	Magnoliopsida	Fabales	Fabaceae	Galegeae	Glycyrrhiza	NA	http://www.wikidata.org/entity/Q47859601	10.1248/BPB.23.602	NA
341	Glycyrrhiza uralensis	Glycyrrhiza	715908	http://www.wikidata.org/entity/Q2967432	SCZVLDHREVKTSH-UHFFFAOYSA-N	InChI=1S/C16H12O6/c1-21-14-4-8(2-3-10(14)18)13-7-12(20)16-11(19)5-9(17)6-15(16)22-13/h2-7,17-19H,1H3	COc1cc(-c2cc(=O)c3c(O)cc(O)cc3o2)ccc1O	C16H12O6	300.0633881	2.5854	COc1cc(-c2cc(=O)c3c(O)cc(O)cc3o2)ccc1O	5280666	5,7-dihydroxy-2-(4-hydroxy-3-methoxyphenyl)chromen-4-one	Chrysoeriol	0	0	Shikimates and Phenylpropanoids	Flavonoids	Flavones	2595	Organic compounds	Phenylpropanoids and polyketides	Flavonoids	3'-O-methylated flavonoids	http://www.wikidata.org/entity/Q1196166	Glycyrrhiza uralensis	c("2965770", "7861283")	74613	284051	Eukaryota	Archaeplastida	Streptophyta	Magnoliopsida	Fabales	Fabaceae	Galegeae	Glycyrrhiza	NA	http://www.wikidata.org/entity/Q105133302	10.3987/COM-04-10150	NA
342	Glycyrrhiza uralensis	Glycyrrhiza	531171	http://www.wikidata.org/entity/Q418384	XHEFDIBZLJXQHF-UHFFFAOYSA-N	InChI=1S/C15H10O6/c16-8-2-3-9-12(6-8)21-15(14(20)13(9)19)7-1-4-10(17)11(18)5-7/h1-6,16-18,20H	O=c1c(O)c(-c2ccc(O)c(O)c2)oc2cc(O)ccc12	C15H10O6	286.047738	2.2824	O=c1c(O)c(-c2ccc(O)c(O)c2)oc2cc(O)ccc12	5281614	2-(3,4-dihydroxyphenyl)-3,7-dihydroxychromen-4-one	Fisetin	0	0	Shikimates and Phenylpropanoids	Flavonoids	Flavonols	1136	Organic compounds	Phenylpropanoids and polyketides	Flavonoids	Flavonols	http://www.wikidata.org/entity/Q1196166	Glycyrrhiza uralensis	c("2965770", "7861283")	74613	284051	Eukaryota	Archaeplastida	Streptophyta	Magnoliopsida	Fabales	Fabaceae	Galegeae	Glycyrrhiza	NA	http://www.wikidata.org/entity/Q105116965	10.1016/S0031-9422(98)00389-6	NA
343	Glycyrrhiza uralensis	Glycyrrhiza	348041	http://www.wikidata.org/entity/Q27137428	XRVFNNUXNVWYTI-UHFFFAOYSA-N	InChI=1S/C16H16O4/c1-19-13-4-5-14(15(18)8-13)11-6-10-2-3-12(17)7-16(10)20-9-11/h2-5,7-8,11,17-18H,6,9H2,1H3	COc1ccc(C2COc3cc(O)ccc3C2)c(O)c1	C16H16O4	272.104859	2.8251	COc1ccc(C2COc3cc(O)ccc3C2)c(O)c1	92503	3-(2-hydroxy-4-methoxyphenyl)-3,4-dihydro-2H-chromen-7-ol	Vestitol	1	1	Shikimates and Phenylpropanoids	Isoflavonoids	Isoflavanones	2606	Organic compounds	Phenylpropanoids and polyketides	Isoflavonoids	4'-O-methylated isoflavonoids	http://www.wikidata.org/entity/Q1196166	Glycyrrhiza uralensis	c("2965770", "7861283")	74613	284051	Eukaryota	Archaeplastida	Streptophyta	Magnoliopsida	Fabales	Fabaceae	Galegeae	Glycyrrhiza	NA	http://www.wikidata.org/entity/Q104969502	10.1016/0305-1978(93)90090-E	NA
344	Glycyrrhiza uralensis	Glycyrrhiza	609010	http://www.wikidata.org/entity/Q76005702	URFCJEUYXNAHFI-ZDUSSCGKSA-N	InChI=1S/C15H12O4/c16-10-6-11(17)15-12(18)8-13(19-14(15)7-10)9-4-2-1-3-5-9/h1-7,13,16-17H,8H2/t13-/m0/s1	O=C1C[C@@H](c2ccccc2)Oc2cc(O)cc(O)c21	C15H12O4	256.0735589	2.8043	O=C1CC(c2ccccc2)Oc2cc(O)cc(O)c21	68071	(2S)-5,7-dihydroxy-2-phenyl-2,3-dihydrochromen-4-one	Pinocembrin	1	0	Shikimates and Phenylpropanoids	Flavonoids	Flavanones	1632	Organic compounds	Phenylpropanoids and polyketides	Flavonoids	Flavanones	http://www.wikidata.org/entity/Q1196166	Glycyrrhiza uralensis	c("2965770", "7861283")	74613	284051	Eukaryota	Archaeplastida	Streptophyta	Magnoliopsida	Fabales	Fabaceae	Galegeae	Glycyrrhiza	NA	http://www.wikidata.org/entity/Q44034711	10.1248/CPB.51.1147	NA
345	Glycyrrhiza uralensis	Glycyrrhiza	506461	http://www.wikidata.org/entity/Q408732	ZQSIJRDFPHDXIC-UHFFFAOYSA-N	InChI=1S/C15H10O4/c16-10-3-1-9(2-4-10)13-8-19-14-7-11(17)5-6-12(14)15(13)18/h1-8,16-17H	O=c1c(-c2ccc(O)cc2)coc2cc(O)ccc12	C15H10O4	254.0579088	2.8712	O=c1c(-c2ccc(O)cc2)coc2cc(O)ccc12	5281708	7-hydroxy-3-(4-hydroxyphenyl)chromen-4-one	Daidzein	0	0	Shikimates and Phenylpropanoids	Isoflavonoids	Isoflavones	494	Organic compounds	Phenylpropanoids and polyketides	Isoflavonoids	Isoflavones	http://www.wikidata.org/entity/Q1196166	Glycyrrhiza uralensis	c("2965770", "7861283")	74613	284051	Eukaryota	Archaeplastida	Streptophyta	Magnoliopsida	Fabales	Fabaceae	Galegeae	Glycyrrhiza	NA	http://www.wikidata.org/entity/Q73891453	10.1248/CPB.51.1095	NA
346	Glycyrrhiza uralensis	Glycyrrhiza	622119	http://www.wikidata.org/entity/Q415011	IQPNAANSBPBGFQ-UHFFFAOYSA-N	InChI=1S/C15H10O6/c16-8-4-11(19)15-12(20)6-13(21-14(15)5-8)7-1-2-9(17)10(18)3-7/h1-6,16-19H	O=c1cc(-c2ccc(O)c(O)c2)oc2cc(O)cc(O)c12	C15H10O6	286.047738	2.2824	O=c1cc(-c2ccc(O)c(O)c2)oc2cc(O)cc(O)c12	5280445	2-(3,4-dihydroxyphenyl)-5,7-dihydroxychromen-4-one	Luteolin	0	0	Shikimates and Phenylpropanoids	Flavonoids	Flavones	1615	Organic compounds	Phenylpropanoids and polyketides	Flavonoids	Flavones	http://www.wikidata.org/entity/Q1196166	Glycyrrhiza uralensis	c("2965770", "7861283")	74613	284051	Eukaryota	Archaeplastida	Streptophyta	Magnoliopsida	Fabales	Fabaceae	Galegeae	Glycyrrhiza	NA	http://www.wikidata.org/entity/Q48117852	10.1021/ACS.JAFC.6B04155	NA
347	Halimodendron halodendron	Halimodendron	79672	http://www.wikidata.org/entity/Q409478	REFJWTPEDVJJIY-UHFFFAOYSA-N	InChI=1S/C15H10O7/c16-7-4-10(19)12-11(5-7)22-15(14(21)13(12)20)6-1-2-8(17)9(18)3-6/h1-5,16-19,21H	O=c1c(O)c(-c2ccc(O)c(O)c2)oc2cc(O)cc(O)c12	C15H10O7	302.0426527	1.988	O=c1c(O)c(-c2ccc(O)c(O)c2)oc2cc(O)cc(O)c12	5280343	2-(3,4-dihydroxyphenyl)-3,5,7-trihydroxychromen-4-one	Quercetin	0	0	Shikimates and Phenylpropanoids	Flavonoids	Flavonols	1136	Organic compounds	Phenylpropanoids and polyketides	Flavonoids	Flavonols	http://www.wikidata.org/entity/Q10660730	Halimodendron halodendron	NA	47657	761641	Eukaryota	Archaeplastida	Streptophyta	Magnoliopsida	Fabales	Fabaceae	Caraganeae	Halimodendron	NA	http://www.wikidata.org/entity/Q42874547	10.3390/MOLECULES15095998	NA
348	Hedysarum varium	Hedysarum	775144	http://www.wikidata.org/entity/Q407857	IKGXIBQEEMLURG-NVPNHPEKSA-N	InChI=1S/C27H30O16/c1-8-17(32)20(35)22(37)26(40-8)39-7-15-18(33)21(36)23(38)27(42-15)43-25-19(34)16-13(31)5-10(28)6-14(16)41-24(25)9-2-3-11(29)12(30)4-9/h2-6,8,15,17-18,20-23,26-33,35-38H,7H2,1H3/t8-,15+,17-,18+,20+,21-,22+,23+,26+,27-/m0/s1	C[C@@H]1O[C@@H](OC[C@H]2O[C@@H](Oc3c(-c4ccc(O)c(O)c4)oc4cc(O)cc(O)c4c3=O)[C@H](O)[C@@H](O)[C@@H]2O)[C@H](O)[C@H](O)[C@H]1O	C27H30O16	610.1533849	-1.6871	CC1OC(OCC2OC(Oc3c(-c4ccc(O)c(O)c4)oc4cc(O)cc(O)c4c3=O)C(O)C(O)C2O)C(O)C(O)C1O	5280805	2-(3,4-dihydroxyphenyl)-5,7-dihydroxy-3-[(2S,3R,4S,5S,6R)-3,4,5-trihydroxy-6-[[(2R,3R,4R,5R,6S)-3,4,5-trihydroxy-6-methyloxan-2-yl]oxymethyl]oxan-2-yl]oxychromen-4-one	Rutin	10	0	Shikimates and Phenylpropanoids	Flavonoids	Flavonols	3531	Organic compounds	Phenylpropanoids and polyketides	Flavonoids	Flavonoid-3-O-glycosides	http://www.wikidata.org/entity/Q15482915	Hedysarum varium	2960985	1641301	3922369	Eukaryota	Archaeplastida	Streptophyta	Magnoliopsida	Fabales	Fabaceae	Hedysareae	Hedysarum	NA	http://www.wikidata.org/entity/Q104386877	10.1055/S-0029-1234521	NA
349	Kummerowia stipulacea	Kummerowia	716691	http://www.wikidata.org/entity/Q415007	PFTAWBLQPZVEMU-DZGCQCFKSA-N	InChI=1S/C15H14O6/c16-8-4-11(18)9-6-13(20)15(21-14(9)5-8)7-1-2-10(17)12(19)3-7/h1-5,13,15-20H,6H2/t13-,15+/m0/s1	Oc1cc(O)c2c(c1)O[C@H](c1ccc(O)c(O)c1)[C@@H](O)C2	C15H14O6	290.0790382	1.5461	Oc1cc(O)c2c(c1)OC(c1ccc(O)c(O)c1)C(O)C2	9064	(2R,3S)-2-(3,4-dihydroxyphenyl)-3,4-dihydro-2H-chromene-3,5,7-triol	Cianidanol	2	0	Shikimates and Phenylpropanoids	Flavonoids	Flavan-3-ols	1584	Organic compounds	Phenylpropanoids and polyketides	Flavonoids	Catechins	http://www.wikidata.org/entity/Q3336452	Kummerowia stipulacea	5352522	53891	653610	Eukaryota	Archaeplastida	Streptophyta	Magnoliopsida	Fabales	Fabaceae	Desmodieae	Kummerowia	NA	http://www.wikidata.org/entity/Q104838257	10.1016/S0031-9422(00)94508-4	NA
350	Kummerowia striata	Kummerowia	562682	http://www.wikidata.org/entity/Q4811191	JPUKWEQWGBDDQB-QSOFNFLRSA-N	InChI=1S/C21H20O11/c22-7-13-15(26)17(28)18(29)21(31-13)32-20-16(27)14-11(25)5-10(24)6-12(14)30-19(20)8-1-3-9(23)4-2-8/h1-6,13,15,17-18,21-26,28-29H,7H2/t13-,15-,17+,18-,21+/m1/s1	O=c1c(O[C@@H]2O[C@H](CO)[C@@H](O)[C@H](O)[C@H]2O)c(-c2ccc(O)cc2)oc2cc(O)cc(O)c12	C21H20O11	448.1005615	-0.2445	O=c1c(OC2OC(CO)C(O)C(O)C2O)c(-c2ccc(O)cc2)oc2cc(O)cc(O)c12	5282102	5,7-dihydroxy-2-(4-hydroxyphenyl)-3-[(2S,3R,4S,5S,6R)-3,4,5-trihydroxy-6-(hydroxymethyl)oxan-2-yl]oxychromen-4-one	Astragalin	5	0	Shikimates and Phenylpropanoids	Flavonoids	Flavonols	3531	Organic compounds	Phenylpropanoids and polyketides	Flavonoids	Flavonoid-3-O-glycosides	http://www.wikidata.org/entity/Q855790	Kummerowia striata	5352523	466223	337222	Eukaryota	Archaeplastida	Streptophyta	Magnoliopsida	Fabales	Fabaceae	Desmodieae	Kummerowia	NA	http://www.wikidata.org/entity/Q104846564	10.1016/0960-894X(94)80015-4	NA
351	Kummerowia striata	Kummerowia	562680	http://www.wikidata.org/entity/Q409478	REFJWTPEDVJJIY-UHFFFAOYSA-N	InChI=1S/C15H10O7/c16-7-4-10(19)12-11(5-7)22-15(14(21)13(12)20)6-1-2-8(17)9(18)3-6/h1-5,16-19,21H	O=c1c(O)c(-c2ccc(O)c(O)c2)oc2cc(O)cc(O)c12	C15H10O7	302.0426527	1.988	O=c1c(O)c(-c2ccc(O)c(O)c2)oc2cc(O)cc(O)c12	5280343	2-(3,4-dihydroxyphenyl)-3,5,7-trihydroxychromen-4-one	Quercetin	0	0	Shikimates and Phenylpropanoids	Flavonoids	Flavonols	1136	Organic compounds	Phenylpropanoids and polyketides	Flavonoids	Flavonols	http://www.wikidata.org/entity/Q855790	Kummerowia striata	5352523	466223	337222	Eukaryota	Archaeplastida	Streptophyta	Magnoliopsida	Fabales	Fabaceae	Desmodieae	Kummerowia	NA	http://www.wikidata.org/entity/Q104846564	10.1016/0960-894X(94)80015-4	NA
352	Kummerowia striata	Kummerowia	562681	http://www.wikidata.org/entity/Q424567	KZNIFHPLKGYRTM-UHFFFAOYSA-N	InChI=1S/C15H10O5/c16-9-3-1-8(2-4-9)13-7-12(19)15-11(18)5-10(17)6-14(15)20-13/h1-7,16-18H	O=c1cc(-c2ccc(O)cc2)oc2cc(O)cc(O)c12	C15H10O5	270.0528234	2.5768	O=c1cc(-c2ccc(O)cc2)oc2cc(O)cc(O)c12	5280443	5,7-dihydroxy-2-(4-hydroxyphenyl)chromen-4-one	Apigenin	0	0	Shikimates and Phenylpropanoids	Flavonoids	Flavones	1615	Organic compounds	Phenylpropanoids and polyketides	Flavonoids	Flavones	http://www.wikidata.org/entity/Q855790	Kummerowia striata	5352523	466223	337222	Eukaryota	Archaeplastida	Streptophyta	Magnoliopsida	Fabales	Fabaceae	Desmodieae	Kummerowia	NA	http://www.wikidata.org/entity/Q104846564	10.1016/0960-894X(94)80015-4	NA
353	Lespedeza bicolor	Lespedeza	716690	http://www.wikidata.org/entity/Q415007	PFTAWBLQPZVEMU-DZGCQCFKSA-N	InChI=1S/C15H14O6/c16-8-4-11(18)9-6-13(20)15(21-14(9)5-8)7-1-2-10(17)12(19)3-7/h1-5,13,15-20H,6H2/t13-,15+/m0/s1	Oc1cc(O)c2c(c1)O[C@H](c1ccc(O)c(O)c1)[C@@H](O)C2	C15H14O6	290.0790382	1.5461	Oc1cc(O)c2c(c1)OC(c1ccc(O)c(O)c1)C(O)C2	9064	(2R,3S)-2-(3,4-dihydroxyphenyl)-3,4-dihydro-2H-chromene-3,5,7-triol	Cianidanol	2	0	Shikimates and Phenylpropanoids	Flavonoids	Flavan-3-ols	1584	Organic compounds	Phenylpropanoids and polyketides	Flavonoids	Catechins	http://www.wikidata.org/entity/Q232652	Lespedeza bicolor	2955759	556514	144305	Eukaryota	Archaeplastida	Streptophyta	Magnoliopsida	Fabales	Fabaceae	Desmodieae	Lespedeza	NA	http://www.wikidata.org/entity/Q104838257	10.1016/S0031-9422(00)94508-4	NA
354	Lespedeza bicolor	Lespedeza	100077	http://www.wikidata.org/entity/Q393336	IYRMWMYZSQPJKC-UHFFFAOYSA-N	InChI=1S/C15H10O6/c16-8-3-1-7(2-4-8)15-14(20)13(19)12-10(18)5-9(17)6-11(12)21-15/h1-6,16-18,20H	O=c1c(O)c(-c2ccc(O)cc2)oc2cc(O)cc(O)c12	C15H10O6	286.047738	2.2824	O=c1c(O)c(-c2ccc(O)cc2)oc2cc(O)cc(O)c12	5280863	3,5,7-trihydroxy-2-(4-hydroxyphenyl)chromen-4-one	Kaempferol	0	0	Shikimates and Phenylpropanoids	Flavonoids	Flavonols	1136	Organic compounds	Phenylpropanoids and polyketides	Flavonoids	Flavonols	http://www.wikidata.org/entity/Q232652	Lespedeza bicolor	2955759	556514	144305	Eukaryota	Archaeplastida	Streptophyta	Magnoliopsida	Fabales	Fabaceae	Desmodieae	Lespedeza	NA	http://www.wikidata.org/entity/Q104847933	10.1016/S0031-9422(00)90131-6	NA
355	Lespedeza bicolor	Lespedeza	180314	http://www.wikidata.org/entity/Q408732	ZQSIJRDFPHDXIC-UHFFFAOYSA-N	InChI=1S/C15H10O4/c16-10-3-1-9(2-4-10)13-8-19-14-7-11(17)5-6-12(14)15(13)18/h1-8,16-17H	O=c1c(-c2ccc(O)cc2)coc2cc(O)ccc12	C15H10O4	254.0579088	2.8712	O=c1c(-c2ccc(O)cc2)coc2cc(O)ccc12	5281708	7-hydroxy-3-(4-hydroxyphenyl)chromen-4-one	Daidzein	0	0	Shikimates and Phenylpropanoids	Isoflavonoids	Isoflavones	494	Organic compounds	Phenylpropanoids and polyketides	Isoflavonoids	Isoflavones	http://www.wikidata.org/entity/Q232652	Lespedeza bicolor	2955759	556514	144305	Eukaryota	Archaeplastida	Streptophyta	Magnoliopsida	Fabales	Fabaceae	Desmodieae	Lespedeza	NA	http://www.wikidata.org/entity/Q44704581	10.1016/J.FITOTE.2003.07.012	NA
356	Lespedeza bicolor	Lespedeza	100079	http://www.wikidata.org/entity/Q409478	REFJWTPEDVJJIY-UHFFFAOYSA-N	InChI=1S/C15H10O7/c16-7-4-10(19)12-11(5-7)22-15(14(21)13(12)20)6-1-2-8(17)9(18)3-6/h1-5,16-19,21H	O=c1c(O)c(-c2ccc(O)c(O)c2)oc2cc(O)cc(O)c12	C15H10O7	302.0426527	1.988	O=c1c(O)c(-c2ccc(O)c(O)c2)oc2cc(O)cc(O)c12	5280343	2-(3,4-dihydroxyphenyl)-3,5,7-trihydroxychromen-4-one	Quercetin	0	0	Shikimates and Phenylpropanoids	Flavonoids	Flavonols	1136	Organic compounds	Phenylpropanoids and polyketides	Flavonoids	Flavonols	http://www.wikidata.org/entity/Q232652	Lespedeza bicolor	2955759	556514	144305	Eukaryota	Archaeplastida	Streptophyta	Magnoliopsida	Fabales	Fabaceae	Desmodieae	Lespedeza	NA	http://www.wikidata.org/entity/Q104847933	10.1016/S0031-9422(00)90131-6	NA
357	Lespedeza bicolor	Lespedeza	180316	http://www.wikidata.org/entity/Q3155537	DXDRHHKMWQZJHT-FPYGCLRLSA-N	InChI=1S/C15H12O4/c16-11-4-1-10(2-5-11)3-8-14(18)13-7-6-12(17)9-15(13)19/h1-9,16-17,19H/b8-3+	O=C(/C=C/c1ccc(O)cc1)c1ccc(O)cc1O	C15H12O4	256.0735589	2.6995	O=C(C=Cc1ccc(O)cc1)c1ccc(O)cc1O	638278	(E)-1-(2,4-dihydroxyphenyl)-3-(4-hydroxyphenyl)prop-2-en-1-one	Isoliquiritigenin	0	0	Shikimates and Phenylpropanoids	Flavonoids	Chalcones	3472	Organic compounds	Phenylpropanoids and polyketides	Linear 1,3-diarylpropanoids	2'-Hydroxychalcones	http://www.wikidata.org/entity/Q232652	Lespedeza bicolor	2955759	556514	144305	Eukaryota	Archaeplastida	Streptophyta	Magnoliopsida	Fabales	Fabaceae	Desmodieae	Lespedeza	NA	http://www.wikidata.org/entity/Q44704581	10.1016/J.FITOTE.2003.07.012	NA
358	Lespedeza bicolor	Lespedeza	83437	http://www.wikidata.org/entity/Q424567	KZNIFHPLKGYRTM-UHFFFAOYSA-N	InChI=1S/C15H10O5/c16-9-3-1-8(2-4-9)13-7-12(19)15-11(18)5-10(17)6-14(15)20-13/h1-7,16-18H	O=c1cc(-c2ccc(O)cc2)oc2cc(O)cc(O)c12	C15H10O5	270.0528234	2.5768	O=c1cc(-c2ccc(O)cc2)oc2cc(O)cc(O)c12	5280443	5,7-dihydroxy-2-(4-hydroxyphenyl)chromen-4-one	Apigenin	0	0	Shikimates and Phenylpropanoids	Flavonoids	Flavones	1615	Organic compounds	Phenylpropanoids and polyketides	Flavonoids	Flavones	http://www.wikidata.org/entity/Q232652	Lespedeza bicolor	2955759	556514	144305	Eukaryota	Archaeplastida	Streptophyta	Magnoliopsida	Fabales	Fabaceae	Desmodieae	Lespedeza	NA	http://www.wikidata.org/entity/Q46592055	10.1021/NP800016E	NA
359	Lespedeza cyrtobotrya	Lespedeza	395553	http://www.wikidata.org/entity/Q72484945	KYFBXCHUXFKMGQ-IBGZPJMESA-N	InChI=1S/C20H20O4/c1-12(2)3-8-15-17(22)10-9-16-18(23)11-19(24-20(15)16)13-4-6-14(21)7-5-13/h3-7,9-10,19,21-22H,8,11H2,1-2H3/t19-/m0/s1	CC(C)=CCc1c(O)ccc2c1O[C@H](c1ccc(O)cc1)CC2=O	C20H20O4	324.1361591	4.313	CC(C)=CCc1c(O)ccc2c1OC(c1ccc(O)cc1)CC2=O	193679	(2S)-7-hydroxy-2-(4-hydroxyphenyl)-8-(3-methylbut-2-enyl)-2,3-dihydrochromen-4-one	Isobavachin	1	0	Shikimates and Phenylpropanoids	Flavonoids	Flavanones	3508	Organic compounds	Phenylpropanoids and polyketides	Flavonoids	8-prenylated flavanones	http://www.wikidata.org/entity/Q12618570	Lespedeza cyrtobotrya	2955621	701533	1077029	Eukaryota	Archaeplastida	Streptophyta	Magnoliopsida	Fabales	Fabaceae	Desmodieae	Lespedeza	NA	http://www.wikidata.org/entity/Q83060312	10.1021/NP800535G	NA
360	Lespedeza cyrtobotrya	Lespedeza	395563	http://www.wikidata.org/entity/Q27103503	DUWPGRAKHMEPCM-IZZDOVSWSA-N	InChI=1S/C20H20O4/c1-13(2)3-9-16-19(23)12-10-17(20(16)24)18(22)11-6-14-4-7-15(21)8-5-14/h3-8,10-12,21,23-24H,9H2,1-2H3/b11-6+	CC(C)=CCc1c(O)ccc(C(=O)/C=C/c2ccc(O)cc2)c1O	C20H20O4	324.1361591	4.2082	CC(C)=CCc1c(O)ccc(C(=O)C=Cc2ccc(O)cc2)c1O	5281255	(E)-1-[2,4-dihydroxy-3-(3-methylbut-2-enyl)phenyl]-3-(4-hydroxyphenyl)prop-2-en-1-one	Isobavachalcone	0	0	Shikimates and Phenylpropanoids	Flavonoids	Chalcones	3509	Organic compounds	Phenylpropanoids and polyketides	Linear 1,3-diarylpropanoids	3-prenylated chalcones	http://www.wikidata.org/entity/Q12618570	Lespedeza cyrtobotrya	2955621	701533	1077029	Eukaryota	Archaeplastida	Streptophyta	Magnoliopsida	Fabales	Fabaceae	Desmodieae	Lespedeza	NA	http://www.wikidata.org/entity/Q83060312	10.1021/NP800535G	NA
361	Lespedeza cyrtobotrya	Lespedeza	346213	http://www.wikidata.org/entity/Q415957	TZBJGXHYKVUXJN-UHFFFAOYSA-N	InChI=1S/C15H10O5/c16-9-3-1-8(2-4-9)11-7-20-13-6-10(17)5-12(18)14(13)15(11)19/h1-7,16-18H	O=c1c(-c2ccc(O)cc2)coc2cc(O)cc(O)c12	C15H10O5	270.0528234	2.5768	O=c1c(-c2ccc(O)cc2)coc2cc(O)cc(O)c12	5280961	5,7-dihydroxy-3-(4-hydroxyphenyl)chromen-4-one	Genistein	0	0	Shikimates and Phenylpropanoids	Isoflavonoids	Isoflavones	494	Organic compounds	Phenylpropanoids and polyketides	Isoflavonoids	Isoflavones	http://www.wikidata.org/entity/Q12618570	Lespedeza cyrtobotrya	2955621	701533	1077029	Eukaryota	Archaeplastida	Streptophyta	Magnoliopsida	Fabales	Fabaceae	Desmodieae	Lespedeza	NA	http://www.wikidata.org/entity/Q104990953	10.1248/CPB.28.1172	NA
362	Lespedeza cyrtobotrya	Lespedeza	395573	http://www.wikidata.org/entity/Q27135233	OBGPEBYHGIUFBN-UHFFFAOYSA-N	InChI=1S/C20H18O4/c1-12(2)3-4-14-9-13(5-8-18(14)22)17-11-24-19-10-15(21)6-7-16(19)20(17)23/h3,5-11,21-22H,4H2,1-2H3	CC(C)=CCc1cc(-c2coc3cc(O)ccc3c2=O)ccc1O	C20H18O4	322.1205091	4.3799	CC(C)=CCc1cc(-c2coc3cc(O)ccc3c2=O)ccc1O	5320053	7-hydroxy-3-[4-hydroxy-3-(3-methylbut-2-enyl)phenyl]chromen-4-one	Neobavaisoflavone	0	0	Shikimates and Phenylpropanoids	Isoflavonoids	Isoflavones	494	Organic compounds	Phenylpropanoids and polyketides	Isoflavonoids	Isoflavones	http://www.wikidata.org/entity/Q12618570	Lespedeza cyrtobotrya	2955621	701533	1077029	Eukaryota	Archaeplastida	Streptophyta	Magnoliopsida	Fabales	Fabaceae	Desmodieae	Lespedeza	NA	http://www.wikidata.org/entity/Q83060312	10.1021/NP800535G	NA
363	Lespedeza cyrtobotrya	Lespedeza	346214	http://www.wikidata.org/entity/Q408732	ZQSIJRDFPHDXIC-UHFFFAOYSA-N	InChI=1S/C15H10O4/c16-10-3-1-9(2-4-10)13-8-19-14-7-11(17)5-6-12(14)15(13)18/h1-8,16-17H	O=c1c(-c2ccc(O)cc2)coc2cc(O)ccc12	C15H10O4	254.0579088	2.8712	O=c1c(-c2ccc(O)cc2)coc2cc(O)ccc12	5281708	7-hydroxy-3-(4-hydroxyphenyl)chromen-4-one	Daidzein	0	0	Shikimates and Phenylpropanoids	Isoflavonoids	Isoflavones	494	Organic compounds	Phenylpropanoids and polyketides	Isoflavonoids	Isoflavones	http://www.wikidata.org/entity/Q12618570	Lespedeza cyrtobotrya	2955621	701533	1077029	Eukaryota	Archaeplastida	Streptophyta	Magnoliopsida	Fabales	Fabaceae	Desmodieae	Lespedeza	NA	http://www.wikidata.org/entity/Q104990953	10.1248/CPB.28.1172	NA
364	Lespedeza cyrtobotrya	Lespedeza	395546	http://www.wikidata.org/entity/Q7180982	LWTDZKXXJRRKDG-KXBFYZLASA-N	InChI=1S/C20H18O4/c1-20(2)8-7-14-16(24-20)6-5-12-15-10-22-17-9-11(21)3-4-13(17)19(15)23-18(12)14/h3-9,15,19,21H,10H2,1-2H3/t15-,19-/m0/s1	CC1(C)C=Cc2c(ccc3c2O[C@H]2c4ccc(O)cc4OC[C@@H]32)O1	C20H18O4	322.1205091	4.1861	CC1(C)C=Cc2c(ccc3c2OC2c4ccc(O)cc4OCC32)O1	91572	(2R,11R)-17,17-dimethyl-4,12,18-trioxapentacyclo[11.8.0.02,11.05,10.014,19]henicosa-1(13),5(10),6,8,14(19),15,20-heptaen-7-ol	Phaseolin	2	0	Shikimates and Phenylpropanoids	Isoflavonoids	Pterocarpan	1608	Organic compounds	Phenylpropanoids and polyketides	Isoflavonoids	Pterocarpans	http://www.wikidata.org/entity/Q12618570	Lespedeza cyrtobotrya	2955621	701533	1077029	Eukaryota	Archaeplastida	Streptophyta	Magnoliopsida	Fabales	Fabaceae	Desmodieae	Lespedeza	NA	http://www.wikidata.org/entity/Q83060312	10.1021/NP800535G	NA
365	Lespedeza cyrtobotrya	Lespedeza	395550	http://www.wikidata.org/entity/Q418374	FTVWIRXFELQLPI-ZDUSSCGKSA-N	InChI=1S/C15H12O5/c16-9-3-1-8(2-4-9)13-7-12(19)15-11(18)5-10(17)6-14(15)20-13/h1-6,13,16-18H,7H2/t13-/m0/s1	O=C1C[C@@H](c2ccc(O)cc2)Oc2cc(O)cc(O)c21	C15H12O5	272.0684735	2.5099	O=C1CC(c2ccc(O)cc2)Oc2cc(O)cc(O)c21	439246	(2S)-5,7-dihydroxy-2-(4-hydroxyphenyl)-2,3-dihydrochromen-4-one	Naringenin	1	0	Shikimates and Phenylpropanoids	Flavonoids	Flavanones	1632	Organic compounds	Phenylpropanoids and polyketides	Flavonoids	Flavanones	http://www.wikidata.org/entity/Q12618570	Lespedeza cyrtobotrya	2955621	701533	1077029	Eukaryota	Archaeplastida	Streptophyta	Magnoliopsida	Fabales	Fabaceae	Desmodieae	Lespedeza	NA	http://www.wikidata.org/entity/Q83060312	10.1021/NP800535G	NA
366	Lespedeza cyrtobotrya	Lespedeza	346218	http://www.wikidata.org/entity/Q3155537	DXDRHHKMWQZJHT-FPYGCLRLSA-N	InChI=1S/C15H12O4/c16-11-4-1-10(2-5-11)3-8-14(18)13-7-6-12(17)9-15(13)19/h1-9,16-17,19H/b8-3+	O=C(/C=C/c1ccc(O)cc1)c1ccc(O)cc1O	C15H12O4	256.0735589	2.6995	O=C(C=Cc1ccc(O)cc1)c1ccc(O)cc1O	638278	(E)-1-(2,4-dihydroxyphenyl)-3-(4-hydroxyphenyl)prop-2-en-1-one	Isoliquiritigenin	0	0	Shikimates and Phenylpropanoids	Flavonoids	Chalcones	3472	Organic compounds	Phenylpropanoids and polyketides	Linear 1,3-diarylpropanoids	2'-Hydroxychalcones	http://www.wikidata.org/entity/Q12618570	Lespedeza cyrtobotrya	2955621	701533	1077029	Eukaryota	Archaeplastida	Streptophyta	Magnoliopsida	Fabales	Fabaceae	Desmodieae	Lespedeza	NA	http://www.wikidata.org/entity/Q104990953	10.1248/CPB.28.1172	NA
367	Lespedeza cyrtobotrya	Lespedeza	395569	http://www.wikidata.org/entity/Q105188823	OAUREGNZECGNQS-IBGZPJMESA-N	InChI=1S/C20H20O4/c1-12(2)3-4-14-9-16-18(23)11-19(24-20(16)10-17(14)22)13-5-7-15(21)8-6-13/h3,5-10,19,21-22H,4,11H2,1-2H3/t19-/m0/s1	CC(C)=CCc1cc2c(cc1O)O[C@H](c1ccc(O)cc1)CC2=O	C20H20O4	324.1361591	4.313	CC(C)=CCc1cc2c(cc1O)OC(c1ccc(O)cc1)CC2=O	14236566	(2S)-7-hydroxy-2-(4-hydroxyphenyl)-6-(3-methylbut-2-enyl)-2,3-dihydrochromen-4-one	Bavachin	1	0	Shikimates and Phenylpropanoids	Flavonoids	Flavanones	3507	Organic compounds	Phenylpropanoids and polyketides	Flavonoids	6-prenylated flavanones	http://www.wikidata.org/entity/Q12618570	Lespedeza cyrtobotrya	2955621	701533	1077029	Eukaryota	Archaeplastida	Streptophyta	Magnoliopsida	Fabales	Fabaceae	Desmodieae	Lespedeza	NA	http://www.wikidata.org/entity/Q83060312	10.1021/NP800535G	NA
368	Lespedeza cyrtobotrya	Lespedeza	395545	http://www.wikidata.org/entity/Q6557526	FURUXTVZLHCCNA-AWEZNQCLSA-N	InChI=1S/C15H12O4/c16-10-3-1-9(2-4-10)14-8-13(18)12-6-5-11(17)7-15(12)19-14/h1-7,14,16-17H,8H2/t14-/m0/s1	O=C1C[C@@H](c2ccc(O)cc2)Oc2cc(O)ccc21	C15H12O4	256.0735589	2.8043	O=C1CC(c2ccc(O)cc2)Oc2cc(O)ccc21	114829	(2S)-7-hydroxy-2-(4-hydroxyphenyl)-2,3-dihydrochromen-4-one	Liquiritigenin	1	0	Shikimates and Phenylpropanoids	Flavonoids	Flavanones	1632	Organic compounds	Phenylpropanoids and polyketides	Flavonoids	Flavanones	http://www.wikidata.org/entity/Q12618570	Lespedeza cyrtobotrya	2955621	701533	1077029	Eukaryota	Archaeplastida	Streptophyta	Magnoliopsida	Fabales	Fabaceae	Desmodieae	Lespedeza	NA	http://www.wikidata.org/entity/Q83060312	10.1021/NP800535G	NA
369	Lespedeza floribunda	Lespedeza	346211	http://www.wikidata.org/entity/Q415957	TZBJGXHYKVUXJN-UHFFFAOYSA-N	InChI=1S/C15H10O5/c16-9-3-1-8(2-4-9)11-7-20-13-6-10(17)5-12(18)14(13)15(11)19/h1-7,16-18H	O=c1c(-c2ccc(O)cc2)coc2cc(O)cc(O)c12	C15H10O5	270.0528234	2.5768	O=c1c(-c2ccc(O)cc2)coc2cc(O)cc(O)c12	5280961	5,7-dihydroxy-3-(4-hydroxyphenyl)chromen-4-one	Genistein	0	0	Shikimates and Phenylpropanoids	Isoflavonoids	Isoflavones	494	Organic compounds	Phenylpropanoids and polyketides	Isoflavonoids	Isoflavones	http://www.wikidata.org/entity/Q10933045	Lespedeza floribunda	2955761	587870	636153	Eukaryota	Archaeplastida	Streptophyta	Magnoliopsida	Fabales	Fabaceae	Desmodieae	Lespedeza	NA	http://www.wikidata.org/entity/Q104990953	10.1248/CPB.28.1172	NA
370	Lespedeza floribunda	Lespedeza	403326	http://www.wikidata.org/entity/Q105188823	OAUREGNZECGNQS-IBGZPJMESA-N	InChI=1S/C20H20O4/c1-12(2)3-4-14-9-16-18(23)11-19(24-20(16)10-17(14)22)13-5-7-15(21)8-6-13/h3,5-10,19,21-22H,4,11H2,1-2H3/t19-/m0/s1	CC(C)=CCc1cc2c(cc1O)O[C@H](c1ccc(O)cc1)CC2=O	C20H20O4	324.1361591	4.313	CC(C)=CCc1cc2c(cc1O)OC(c1ccc(O)cc1)CC2=O	14236566	(2S)-7-hydroxy-2-(4-hydroxyphenyl)-6-(3-methylbut-2-enyl)-2,3-dihydrochromen-4-one	Bavachin	1	0	Shikimates and Phenylpropanoids	Flavonoids	Flavanones	3507	Organic compounds	Phenylpropanoids and polyketides	Flavonoids	6-prenylated flavanones	http://www.wikidata.org/entity/Q10933045	Lespedeza floribunda	2955761	587870	636153	Eukaryota	Archaeplastida	Streptophyta	Magnoliopsida	Fabales	Fabaceae	Desmodieae	Lespedeza	NA	http://www.wikidata.org/entity/Q46169980	10.1021/NP800395J	NA
371	Lespedeza juncea	Lespedeza	189705	http://www.wikidata.org/entity/Q951449	IKMDFBPHZNJCSN-UHFFFAOYSA-N	InChI=1S/C15H10O8/c16-6-3-7(17)11-10(4-6)23-15(14(22)13(11)21)5-1-8(18)12(20)9(19)2-5/h1-4,16-20,22H	O=c1c(O)c(-c2cc(O)c(O)c(O)c2)oc2cc(O)cc(O)c12	C15H10O8	318.0375673	1.6936	O=c1c(O)c(-c2cc(O)c(O)c(O)c2)oc2cc(O)cc(O)c12	5281672	3,5,7-trihydroxy-2-(3,4,5-trihydroxyphenyl)chromen-4-one	Myricetin	0	0	Shikimates and Phenylpropanoids	Flavonoids	Flavonols	1136	Organic compounds	Phenylpropanoids and polyketides	Flavonoids	Flavonols	http://www.wikidata.org/entity/Q11037764	Lespedeza juncea	8458528	688283	599853	Eukaryota	Archaeplastida	Streptophyta	Magnoliopsida	Fabales	Fabaceae	Desmodieae	Lespedeza	NA	http://www.wikidata.org/entity/Q104415103	10.1007/S10600-008-9091-2	NA
372	Lespedeza juncea	Lespedeza	346212	http://www.wikidata.org/entity/Q415957	TZBJGXHYKVUXJN-UHFFFAOYSA-N	InChI=1S/C15H10O5/c16-9-3-1-8(2-4-9)11-7-20-13-6-10(17)5-12(18)14(13)15(11)19/h1-7,16-18H	O=c1c(-c2ccc(O)cc2)coc2cc(O)cc(O)c12	C15H10O5	270.0528234	2.5768	O=c1c(-c2ccc(O)cc2)coc2cc(O)cc(O)c12	5280961	5,7-dihydroxy-3-(4-hydroxyphenyl)chromen-4-one	Genistein	0	0	Shikimates and Phenylpropanoids	Isoflavonoids	Isoflavones	494	Organic compounds	Phenylpropanoids and polyketides	Isoflavonoids	Isoflavones	http://www.wikidata.org/entity/Q11037764	Lespedeza juncea	8458528	688283	599853	Eukaryota	Archaeplastida	Streptophyta	Magnoliopsida	Fabales	Fabaceae	Desmodieae	Lespedeza	NA	http://www.wikidata.org/entity/Q104990953	10.1248/CPB.28.1172	NA
373	Lespedeza virgata	Lespedeza	83436	http://www.wikidata.org/entity/Q424567	KZNIFHPLKGYRTM-UHFFFAOYSA-N	InChI=1S/C15H10O5/c16-9-3-1-8(2-4-9)13-7-12(19)15-11(18)5-10(17)6-14(15)20-13/h1-7,16-18H	O=c1cc(-c2ccc(O)cc2)oc2cc(O)cc(O)c12	C15H10O5	270.0528234	2.5768	O=c1cc(-c2ccc(O)cc2)oc2cc(O)cc(O)c12	5280443	5,7-dihydroxy-2-(4-hydroxyphenyl)chromen-4-one	Apigenin	0	0	Shikimates and Phenylpropanoids	Flavonoids	Flavones	1615	Organic compounds	Phenylpropanoids and polyketides	Flavonoids	Flavones	http://www.wikidata.org/entity/Q15245347	Lespedeza virgata	2955629	688285	599849	Eukaryota	Archaeplastida	Streptophyta	Magnoliopsida	Fabales	Fabaceae	Desmodieae	Lespedeza	NA	http://www.wikidata.org/entity/Q46592055	10.1021/NP800016E	NA
374	Lespedeza virgata	Lespedeza	83433	http://www.wikidata.org/entity/Q393336	IYRMWMYZSQPJKC-UHFFFAOYSA-N	InChI=1S/C15H10O6/c16-8-3-1-7(2-4-8)15-14(20)13(19)12-10(18)5-9(17)6-11(12)21-15/h1-6,16-18,20H	O=c1c(O)c(-c2ccc(O)cc2)oc2cc(O)cc(O)c12	C15H10O6	286.047738	2.2824	O=c1c(O)c(-c2ccc(O)cc2)oc2cc(O)cc(O)c12	5280863	3,5,7-trihydroxy-2-(4-hydroxyphenyl)chromen-4-one	Kaempferol	0	0	Shikimates and Phenylpropanoids	Flavonoids	Flavonols	1136	Organic compounds	Phenylpropanoids and polyketides	Flavonoids	Flavonols	http://www.wikidata.org/entity/Q15245347	Lespedeza virgata	2955629	688285	599849	Eukaryota	Archaeplastida	Streptophyta	Magnoliopsida	Fabales	Fabaceae	Desmodieae	Lespedeza	NA	http://www.wikidata.org/entity/Q46592055	10.1021/NP800016E	NA
375	Lespedeza virgata	Lespedeza	83444	http://www.wikidata.org/entity/Q415011	IQPNAANSBPBGFQ-UHFFFAOYSA-N	InChI=1S/C15H10O6/c16-8-4-11(19)15-12(20)6-13(21-14(15)5-8)7-1-2-9(17)10(18)3-7/h1-6,16-19H	O=c1cc(-c2ccc(O)c(O)c2)oc2cc(O)cc(O)c12	C15H10O6	286.047738	2.2824	O=c1cc(-c2ccc(O)c(O)c2)oc2cc(O)cc(O)c12	5280445	2-(3,4-dihydroxyphenyl)-5,7-dihydroxychromen-4-one	Luteolin	0	0	Shikimates and Phenylpropanoids	Flavonoids	Flavones	1615	Organic compounds	Phenylpropanoids and polyketides	Flavonoids	Flavones	http://www.wikidata.org/entity/Q15245347	Lespedeza virgata	2955629	688285	599849	Eukaryota	Archaeplastida	Streptophyta	Magnoliopsida	Fabales	Fabaceae	Desmodieae	Lespedeza	NA	http://www.wikidata.org/entity/Q46592055	10.1021/NP800016E	NA
376	Lespedeza virgata	Lespedeza	471710	http://www.wikidata.org/entity/Q4811191	JPUKWEQWGBDDQB-QSOFNFLRSA-N	InChI=1S/C21H20O11/c22-7-13-15(26)17(28)18(29)21(31-13)32-20-16(27)14-11(25)5-10(24)6-12(14)30-19(20)8-1-3-9(23)4-2-8/h1-6,13,15,17-18,21-26,28-29H,7H2/t13-,15-,17+,18-,21+/m1/s1	O=c1c(O[C@@H]2O[C@H](CO)[C@@H](O)[C@H](O)[C@H]2O)c(-c2ccc(O)cc2)oc2cc(O)cc(O)c12	C21H20O11	448.1005615	-0.2445	O=c1c(OC2OC(CO)C(O)C(O)C2O)c(-c2ccc(O)cc2)oc2cc(O)cc(O)c12	5282102	5,7-dihydroxy-2-(4-hydroxyphenyl)-3-[(2S,3R,4S,5S,6R)-3,4,5-trihydroxy-6-(hydroxymethyl)oxan-2-yl]oxychromen-4-one	Astragalin	5	0	Shikimates and Phenylpropanoids	Flavonoids	Flavonols	3531	Organic compounds	Phenylpropanoids and polyketides	Flavonoids	Flavonoid-3-O-glycosides	http://www.wikidata.org/entity/Q15245347	Lespedeza virgata	2955629	688285	599849	Eukaryota	Archaeplastida	Streptophyta	Magnoliopsida	Fabales	Fabaceae	Desmodieae	Lespedeza	NA	http://www.wikidata.org/entity/Q46985832	10.1016/J.BMCL.2007.09.003	NA
377	Lespedeza virgata	Lespedeza	83435	http://www.wikidata.org/entity/Q409478	REFJWTPEDVJJIY-UHFFFAOYSA-N	InChI=1S/C15H10O7/c16-7-4-10(19)12-11(5-7)22-15(14(21)13(12)20)6-1-2-8(17)9(18)3-6/h1-5,16-19,21H	O=c1c(O)c(-c2ccc(O)c(O)c2)oc2cc(O)cc(O)c12	C15H10O7	302.0426527	1.988	O=c1c(O)c(-c2ccc(O)c(O)c2)oc2cc(O)cc(O)c12	5280343	2-(3,4-dihydroxyphenyl)-3,5,7-trihydroxychromen-4-one	Quercetin	0	0	Shikimates and Phenylpropanoids	Flavonoids	Flavonols	1136	Organic compounds	Phenylpropanoids and polyketides	Flavonoids	Flavonols	http://www.wikidata.org/entity/Q15245347	Lespedeza virgata	2955629	688285	599849	Eukaryota	Archaeplastida	Streptophyta	Magnoliopsida	Fabales	Fabaceae	Desmodieae	Lespedeza	NA	http://www.wikidata.org/entity/Q46592055	10.1021/NP800016E	NA
378	Macroptilium atropurpureum	Macroptilium	83460	http://www.wikidata.org/entity/Q393336	IYRMWMYZSQPJKC-UHFFFAOYSA-N	InChI=1S/C15H10O6/c16-8-3-1-7(2-4-8)15-14(20)13(19)12-10(18)5-9(17)6-11(12)21-15/h1-6,16-18,20H	O=c1c(O)c(-c2ccc(O)cc2)oc2cc(O)cc(O)c12	C15H10O6	286.047738	2.2824	O=c1c(O)c(-c2ccc(O)cc2)oc2cc(O)cc(O)c12	5280863	3,5,7-trihydroxy-2-(4-hydroxyphenyl)chromen-4-one	Kaempferol	0	0	Shikimates and Phenylpropanoids	Flavonoids	Flavonols	1136	Organic compounds	Phenylpropanoids and polyketides	Flavonoids	Flavonols	http://www.wikidata.org/entity/Q3338341	Macroptilium atropurpureum	2945047	90550	350836	Eukaryota	Archaeplastida	Streptophyta	Magnoliopsida	Fabales	Fabaceae	Phaseoleae	Macroptilium	NA	http://www.wikidata.org/entity/Q104918989	10.1016/S0031-9422(00)97284-4	NA
379	Melilotus albus	Melilotus	123481	http://www.wikidata.org/entity/Q393336	IYRMWMYZSQPJKC-UHFFFAOYSA-N	InChI=1S/C15H10O6/c16-8-3-1-7(2-4-8)15-14(20)13(19)12-10(18)5-9(17)6-11(12)21-15/h1-6,16-18,20H	O=c1c(O)c(-c2ccc(O)cc2)oc2cc(O)cc(O)c12	C15H10O6	286.047738	2.2824	O=c1c(O)c(-c2ccc(O)cc2)oc2cc(O)cc(O)c12	5280863	3,5,7-trihydroxy-2-(4-hydroxyphenyl)chromen-4-one	Kaempferol	0	0	Shikimates and Phenylpropanoids	Flavonoids	Flavonols	1136	Organic compounds	Phenylpropanoids and polyketides	Flavonoids	Flavonols	http://www.wikidata.org/entity/Q158596	Melilotus albus	2971095	47082	38042	Eukaryota	Archaeplastida	Streptophyta	Magnoliopsida	Fabales	Fabaceae	Trifolieae	Melilotus	NA	http://www.wikidata.org/entity/Q104385865	10.1021/JF00112A034	NA
380	Melilotus albus	Melilotus	70385	http://www.wikidata.org/entity/Q409478	REFJWTPEDVJJIY-UHFFFAOYSA-N	InChI=1S/C15H10O7/c16-7-4-10(19)12-11(5-7)22-15(14(21)13(12)20)6-1-2-8(17)9(18)3-6/h1-5,16-19,21H	O=c1c(O)c(-c2ccc(O)c(O)c2)oc2cc(O)cc(O)c12	C15H10O7	302.0426527	1.988	O=c1c(O)c(-c2ccc(O)c(O)c2)oc2cc(O)cc(O)c12	5280343	2-(3,4-dihydroxyphenyl)-3,5,7-trihydroxychromen-4-one	Quercetin	0	0	Shikimates and Phenylpropanoids	Flavonoids	Flavonols	1136	Organic compounds	Phenylpropanoids and polyketides	Flavonoids	Flavonols	http://www.wikidata.org/entity/Q158596	Melilotus albus	2971095	47082	38042	Eukaryota	Archaeplastida	Streptophyta	Magnoliopsida	Fabales	Fabaceae	Trifolieae	Melilotus	NA	http://www.wikidata.org/entity/Q104246993	10.1139/B88-058	NA
381	Melilotus altissimus	Melilotus	577277	http://www.wikidata.org/entity/Q6557526	FURUXTVZLHCCNA-AWEZNQCLSA-N	InChI=1S/C15H12O4/c16-10-3-1-9(2-4-10)14-8-13(18)12-6-5-11(17)7-15(12)19-14/h1-7,14,16-17H,8H2/t14-/m0/s1	O=C1C[C@@H](c2ccc(O)cc2)Oc2cc(O)ccc21	C15H12O4	256.0735589	2.8043	O=C1CC(c2ccc(O)cc2)Oc2cc(O)ccc21	114829	(2S)-7-hydroxy-2-(4-hydroxyphenyl)-2,3-dihydrochromen-4-one	Liquiritigenin	1	0	Shikimates and Phenylpropanoids	Flavonoids	Flavanones	1632	Organic compounds	Phenylpropanoids and polyketides	Flavonoids	Flavanones	http://www.wikidata.org/entity/Q159174	Melilotus altissimus	2971042	1155344	1065098	Eukaryota	Archaeplastida	Streptophyta	Magnoliopsida	Fabales	Fabaceae	Trifolieae	Melilotus	NA	http://www.wikidata.org/entity/Q105001970	10.1515/ZNC-1977-5-625	NA
382	Melilotus altissimus	Melilotus	577294	http://www.wikidata.org/entity/Q56036865	NSRJSISNDPOJOP-BBRMVZONSA-N	InChI=1S/C16H14O4/c1-18-10-3-5-11-13-8-19-14-6-9(17)2-4-12(14)16(13)20-15(11)7-10/h2-7,13,16-17H,8H2,1H3/t13-,16-/m0/s1	COc1ccc2c(c1)O[C@H]1c3ccc(O)cc3OC[C@@H]21	C16H14O4	270.0892089	3.0105	COc1ccc2c(c1)OC1c3ccc(O)cc3OCC21	336327	(6aR,11aR)-9-methoxy-6a,11a-dihydro-6H-[1]benzofuro[3,2-c]chromen-3-ol	Medicarpin	2	0	Shikimates and Phenylpropanoids	Isoflavonoids	Pterocarpan	1608	Organic compounds	Phenylpropanoids and polyketides	Isoflavonoids	Pterocarpans	http://www.wikidata.org/entity/Q159174	Melilotus altissimus	2971042	1155344	1065098	Eukaryota	Archaeplastida	Streptophyta	Magnoliopsida	Fabales	Fabaceae	Trifolieae	Melilotus	NA	http://www.wikidata.org/entity/Q105001970	10.1515/ZNC-1977-5-625	NA
383	Melilotus indicus	Melilotus	70397	http://www.wikidata.org/entity/Q409478	REFJWTPEDVJJIY-UHFFFAOYSA-N	InChI=1S/C15H10O7/c16-7-4-10(19)12-11(5-7)22-15(14(21)13(12)20)6-1-2-8(17)9(18)3-6/h1-5,16-19,21H	O=c1c(O)c(-c2ccc(O)c(O)c2)oc2cc(O)cc(O)c12	C15H10O7	302.0426527	1.988	O=c1c(O)c(-c2ccc(O)c(O)c2)oc2cc(O)cc(O)c12	5280343	2-(3,4-dihydroxyphenyl)-3,5,7-trihydroxychromen-4-one	Quercetin	0	0	Shikimates and Phenylpropanoids	Flavonoids	Flavonols	1136	Organic compounds	Phenylpropanoids and polyketides	Flavonoids	Flavonols	http://www.wikidata.org/entity/Q159138	Melilotus indicus	c("7469129", "2971016")	200951	1072867	Eukaryota	Archaeplastida	Streptophyta	Magnoliopsida	Fabales	Fabaceae	Trifolieae	Melilotus	NA	http://www.wikidata.org/entity/Q104246993	10.1139/B88-058	NA
384	Melilotus indicus	Melilotus	70315	http://www.wikidata.org/entity/Q393336	IYRMWMYZSQPJKC-UHFFFAOYSA-N	InChI=1S/C15H10O6/c16-8-3-1-7(2-4-8)15-14(20)13(19)12-10(18)5-9(17)6-11(12)21-15/h1-6,16-18,20H	O=c1c(O)c(-c2ccc(O)cc2)oc2cc(O)cc(O)c12	C15H10O6	286.047738	2.2824	O=c1c(O)c(-c2ccc(O)cc2)oc2cc(O)cc(O)c12	5280863	3,5,7-trihydroxy-2-(4-hydroxyphenyl)chromen-4-one	Kaempferol	0	0	Shikimates and Phenylpropanoids	Flavonoids	Flavonols	1136	Organic compounds	Phenylpropanoids and polyketides	Flavonoids	Flavonols	http://www.wikidata.org/entity/Q159138	Melilotus indicus	c("7469129", "2971016")	200951	1072867	Eukaryota	Archaeplastida	Streptophyta	Magnoliopsida	Fabales	Fabaceae	Trifolieae	Melilotus	NA	http://www.wikidata.org/entity/Q104246993	10.1139/B88-058	NA
385	Melilotus indicus	Melilotus	86767	http://www.wikidata.org/entity/Q259075	SGEWCQFRYRRZDC-VPRICQMDSA-N	InChI=1S/C21H20O10/c22-7-14-17(27)18(28)19(29)21(31-14)16-11(25)5-10(24)15-12(26)6-13(30-20(15)16)8-1-3-9(23)4-2-8/h1-6,14,17-19,21-25,27-29H,7H2/t14-,17-,18+,19-,21+/m1/s1	O=c1cc(-c2ccc(O)cc2)oc2c([C@@H]3O[C@H](CO)[C@@H](O)[C@H](O)[C@H]3O)c(O)cc(O)c12	C21H20O10	432.1056468	0.0917	O=c1cc(-c2ccc(O)cc2)oc2c(C3OC(CO)C(O)C(O)C3O)c(O)cc(O)c12	5280441	5,7-dihydroxy-2-(4-hydroxyphenyl)-8-[(2S,3R,4R,5S,6R)-3,4,5-trihydroxy-6-(hydroxymethyl)oxan-2-yl]chromen-4-one	Vitexin	5	0	Shikimates and Phenylpropanoids	Flavonoids	Flavones	3535	Organic compounds	Phenylpropanoids and polyketides	Flavonoids	Flavonoid 8-C-glycosides	http://www.wikidata.org/entity/Q159138	Melilotus indicus	c("7469129", "2971016")	200951	1072867	Eukaryota	Archaeplastida	Streptophyta	Magnoliopsida	Fabales	Fabaceae	Trifolieae	Melilotus	NA	http://www.wikidata.org/entity/Q79860295	10.1016/J.FITOTE.2006.04.007	NA
386	Melilotus indicus	Melilotus	577291	http://www.wikidata.org/entity/Q56036865	NSRJSISNDPOJOP-BBRMVZONSA-N	InChI=1S/C16H14O4/c1-18-10-3-5-11-13-8-19-14-6-9(17)2-4-12(14)16(13)20-15(11)7-10/h2-7,13,16-17H,8H2,1H3/t13-,16-/m0/s1	COc1ccc2c(c1)O[C@H]1c3ccc(O)cc3OC[C@@H]21	C16H14O4	270.0892089	3.0105	COc1ccc2c(c1)OC1c3ccc(O)cc3OCC21	336327	(6aR,11aR)-9-methoxy-6a,11a-dihydro-6H-[1]benzofuro[3,2-c]chromen-3-ol	Medicarpin	2	0	Shikimates and Phenylpropanoids	Isoflavonoids	Pterocarpan	1608	Organic compounds	Phenylpropanoids and polyketides	Isoflavonoids	Pterocarpans	http://www.wikidata.org/entity/Q159138	Melilotus indicus	c("7469129", "2971016")	200951	1072867	Eukaryota	Archaeplastida	Streptophyta	Magnoliopsida	Fabales	Fabaceae	Trifolieae	Melilotus	NA	http://www.wikidata.org/entity/Q105001970	10.1515/ZNC-1977-5-625	NA
387	Melilotus officinalis	Melilotus	70407	http://www.wikidata.org/entity/Q409478	REFJWTPEDVJJIY-UHFFFAOYSA-N	InChI=1S/C15H10O7/c16-7-4-10(19)12-11(5-7)22-15(14(21)13(12)20)6-1-2-8(17)9(18)3-6/h1-5,16-19,21H	O=c1c(O)c(-c2ccc(O)c(O)c2)oc2cc(O)cc(O)c12	C15H10O7	302.0426527	1.988	O=c1c(O)c(-c2ccc(O)c(O)c2)oc2cc(O)cc(O)c12	5280343	2-(3,4-dihydroxyphenyl)-3,5,7-trihydroxychromen-4-one	Quercetin	0	0	Shikimates and Phenylpropanoids	Flavonoids	Flavonols	1136	Organic compounds	Phenylpropanoids and polyketides	Flavonoids	Flavonols	http://www.wikidata.org/entity/Q161160	Melilotus officinalis	c("10960940", "8193111")	47083	38048	Eukaryota	Archaeplastida	Streptophyta	Magnoliopsida	Fabales	Fabaceae	Trifolieae	Melilotus	NA	http://www.wikidata.org/entity/Q104246993	10.1139/B88-058	NA
388	Melilotus officinalis	Melilotus	70345	http://www.wikidata.org/entity/Q951449	IKMDFBPHZNJCSN-UHFFFAOYSA-N	InChI=1S/C15H10O8/c16-6-3-7(17)11-10(4-6)23-15(14(22)13(11)21)5-1-8(18)12(20)9(19)2-5/h1-4,16-20,22H	O=c1c(O)c(-c2cc(O)c(O)c(O)c2)oc2cc(O)cc(O)c12	C15H10O8	318.0375673	1.6936	O=c1c(O)c(-c2cc(O)c(O)c(O)c2)oc2cc(O)cc(O)c12	5281672	3,5,7-trihydroxy-2-(3,4,5-trihydroxyphenyl)chromen-4-one	Myricetin	0	0	Shikimates and Phenylpropanoids	Flavonoids	Flavonols	1136	Organic compounds	Phenylpropanoids and polyketides	Flavonoids	Flavonols	http://www.wikidata.org/entity/Q161160	Melilotus officinalis	c("10960940", "8193111")	47083	38048	Eukaryota	Archaeplastida	Streptophyta	Magnoliopsida	Fabales	Fabaceae	Trifolieae	Melilotus	NA	http://www.wikidata.org/entity/Q104246993	10.1139/B88-058	NA
389	Melilotus officinalis	Melilotus	70302	http://www.wikidata.org/entity/Q393336	IYRMWMYZSQPJKC-UHFFFAOYSA-N	InChI=1S/C15H10O6/c16-8-3-1-7(2-4-8)15-14(20)13(19)12-10(18)5-9(17)6-11(12)21-15/h1-6,16-18,20H	O=c1c(O)c(-c2ccc(O)cc2)oc2cc(O)cc(O)c12	C15H10O6	286.047738	2.2824	O=c1c(O)c(-c2ccc(O)cc2)oc2cc(O)cc(O)c12	5280863	3,5,7-trihydroxy-2-(4-hydroxyphenyl)chromen-4-one	Kaempferol	0	0	Shikimates and Phenylpropanoids	Flavonoids	Flavonols	1136	Organic compounds	Phenylpropanoids and polyketides	Flavonoids	Flavonols	http://www.wikidata.org/entity/Q161160	Melilotus officinalis	c("10960940", "8193111")	47083	38048	Eukaryota	Archaeplastida	Streptophyta	Magnoliopsida	Fabales	Fabaceae	Trifolieae	Melilotus	NA	http://www.wikidata.org/entity/Q104246993	10.1139/B88-058	NA
390	Melilotus sulcatus	Melilotus	280948	http://www.wikidata.org/entity/Q407857	IKGXIBQEEMLURG-NVPNHPEKSA-N	InChI=1S/C27H30O16/c1-8-17(32)20(35)22(37)26(40-8)39-7-15-18(33)21(36)23(38)27(42-15)43-25-19(34)16-13(31)5-10(28)6-14(16)41-24(25)9-2-3-11(29)12(30)4-9/h2-6,8,15,17-18,20-23,26-33,35-38H,7H2,1H3/t8-,15+,17-,18+,20+,21-,22+,23+,26+,27-/m0/s1	C[C@@H]1O[C@@H](OC[C@H]2O[C@@H](Oc3c(-c4ccc(O)c(O)c4)oc4cc(O)cc(O)c4c3=O)[C@H](O)[C@@H](O)[C@@H]2O)[C@H](O)[C@H](O)[C@H]1O	C27H30O16	610.1533849	-1.6871	CC1OC(OCC2OC(Oc3c(-c4ccc(O)c(O)c4)oc4cc(O)cc(O)c4c3=O)C(O)C(O)C2O)C(O)C(O)C1O	5280805	2-(3,4-dihydroxyphenyl)-5,7-dihydroxy-3-[(2S,3R,4S,5S,6R)-3,4,5-trihydroxy-6-[[(2R,3R,4R,5R,6S)-3,4,5-trihydroxy-6-methyloxan-2-yl]oxymethyl]oxan-2-yl]oxychromen-4-one	Rutin	10	0	Shikimates and Phenylpropanoids	Flavonoids	Flavonols	3531	Organic compounds	Phenylpropanoids and polyketides	Flavonoids	Flavonoid-3-O-glycosides	http://www.wikidata.org/entity/Q15477415	Melilotus sulcatus	2971112	861159	368370	Eukaryota	Archaeplastida	Streptophyta	Magnoliopsida	Fabales	Fabaceae	Trifolieae	Melilotus	NA	http://www.wikidata.org/entity/Q57748781	10.3390/12020263	NA
391	Melilotus sulcatus	Melilotus	70386	http://www.wikidata.org/entity/Q409478	REFJWTPEDVJJIY-UHFFFAOYSA-N	InChI=1S/C15H10O7/c16-7-4-10(19)12-11(5-7)22-15(14(21)13(12)20)6-1-2-8(17)9(18)3-6/h1-5,16-19,21H	O=c1c(O)c(-c2ccc(O)c(O)c2)oc2cc(O)cc(O)c12	C15H10O7	302.0426527	1.988	O=c1c(O)c(-c2ccc(O)c(O)c2)oc2cc(O)cc(O)c12	5280343	2-(3,4-dihydroxyphenyl)-3,5,7-trihydroxychromen-4-one	Quercetin	0	0	Shikimates and Phenylpropanoids	Flavonoids	Flavonols	1136	Organic compounds	Phenylpropanoids and polyketides	Flavonoids	Flavonols	http://www.wikidata.org/entity/Q15477415	Melilotus sulcatus	2971112	861159	368370	Eukaryota	Archaeplastida	Streptophyta	Magnoliopsida	Fabales	Fabaceae	Trifolieae	Melilotus	NA	http://www.wikidata.org/entity/Q104246993	10.1139/B88-058	NA
392	Melilotus sulcatus	Melilotus	577289	http://www.wikidata.org/entity/Q56036865	NSRJSISNDPOJOP-BBRMVZONSA-N	InChI=1S/C16H14O4/c1-18-10-3-5-11-13-8-19-14-6-9(17)2-4-12(14)16(13)20-15(11)7-10/h2-7,13,16-17H,8H2,1H3/t13-,16-/m0/s1	COc1ccc2c(c1)O[C@H]1c3ccc(O)cc3OC[C@@H]21	C16H14O4	270.0892089	3.0105	COc1ccc2c(c1)OC1c3ccc(O)cc3OCC21	336327	(6aR,11aR)-9-methoxy-6a,11a-dihydro-6H-[1]benzofuro[3,2-c]chromen-3-ol	Medicarpin	2	0	Shikimates and Phenylpropanoids	Isoflavonoids	Pterocarpan	1608	Organic compounds	Phenylpropanoids and polyketides	Isoflavonoids	Pterocarpans	http://www.wikidata.org/entity/Q15477415	Melilotus sulcatus	2971112	861159	368370	Eukaryota	Archaeplastida	Streptophyta	Magnoliopsida	Fabales	Fabaceae	Trifolieae	Melilotus	NA	http://www.wikidata.org/entity/Q105001970	10.1515/ZNC-1977-5-625	NA
393	Melilotus sulcatus	Melilotus	280936	http://www.wikidata.org/entity/Q4811191	JPUKWEQWGBDDQB-QSOFNFLRSA-N	InChI=1S/C21H20O11/c22-7-13-15(26)17(28)18(29)21(31-13)32-20-16(27)14-11(25)5-10(24)6-12(14)30-19(20)8-1-3-9(23)4-2-8/h1-6,13,15,17-18,21-26,28-29H,7H2/t13-,15-,17+,18-,21+/m1/s1	O=c1c(O[C@@H]2O[C@H](CO)[C@@H](O)[C@H](O)[C@H]2O)c(-c2ccc(O)cc2)oc2cc(O)cc(O)c12	C21H20O11	448.1005615	-0.2445	O=c1c(OC2OC(CO)C(O)C(O)C2O)c(-c2ccc(O)cc2)oc2cc(O)cc(O)c12	5282102	5,7-dihydroxy-2-(4-hydroxyphenyl)-3-[(2S,3R,4S,5S,6R)-3,4,5-trihydroxy-6-(hydroxymethyl)oxan-2-yl]oxychromen-4-one	Astragalin	5	0	Shikimates and Phenylpropanoids	Flavonoids	Flavonols	3531	Organic compounds	Phenylpropanoids and polyketides	Flavonoids	Flavonoid-3-O-glycosides	http://www.wikidata.org/entity/Q15477415	Melilotus sulcatus	2971112	861159	368370	Eukaryota	Archaeplastida	Streptophyta	Magnoliopsida	Fabales	Fabaceae	Trifolieae	Melilotus	NA	http://www.wikidata.org/entity/Q57748781	10.3390/12020263	NA
394	Melilotus sulcatus	Melilotus	577283	http://www.wikidata.org/entity/Q6557526	FURUXTVZLHCCNA-AWEZNQCLSA-N	InChI=1S/C15H12O4/c16-10-3-1-9(2-4-10)14-8-13(18)12-6-5-11(17)7-15(12)19-14/h1-7,14,16-17H,8H2/t14-/m0/s1	O=C1C[C@@H](c2ccc(O)cc2)Oc2cc(O)ccc21	C15H12O4	256.0735589	2.8043	O=C1CC(c2ccc(O)cc2)Oc2cc(O)ccc21	114829	(2S)-7-hydroxy-2-(4-hydroxyphenyl)-2,3-dihydrochromen-4-one	Liquiritigenin	1	0	Shikimates and Phenylpropanoids	Flavonoids	Flavanones	1632	Organic compounds	Phenylpropanoids and polyketides	Flavonoids	Flavanones	http://www.wikidata.org/entity/Q15477415	Melilotus sulcatus	2971112	861159	368370	Eukaryota	Archaeplastida	Streptophyta	Magnoliopsida	Fabales	Fabaceae	Trifolieae	Melilotus	NA	http://www.wikidata.org/entity/Q105001970	10.1515/ZNC-1977-5-625	NA
395	Melilotus sulcatus	Melilotus	70289	http://www.wikidata.org/entity/Q393336	IYRMWMYZSQPJKC-UHFFFAOYSA-N	InChI=1S/C15H10O6/c16-8-3-1-7(2-4-8)15-14(20)13(19)12-10(18)5-9(17)6-11(12)21-15/h1-6,16-18,20H	O=c1c(O)c(-c2ccc(O)cc2)oc2cc(O)cc(O)c12	C15H10O6	286.047738	2.2824	O=c1c(O)c(-c2ccc(O)cc2)oc2cc(O)cc(O)c12	5280863	3,5,7-trihydroxy-2-(4-hydroxyphenyl)chromen-4-one	Kaempferol	0	0	Shikimates and Phenylpropanoids	Flavonoids	Flavonols	1136	Organic compounds	Phenylpropanoids and polyketides	Flavonoids	Flavonols	http://www.wikidata.org/entity/Q15477415	Melilotus sulcatus	2971112	861159	368370	Eukaryota	Archaeplastida	Streptophyta	Magnoliopsida	Fabales	Fabaceae	Trifolieae	Melilotus	NA	http://www.wikidata.org/entity/Q104246993	10.1139/B88-058	NA
396	Melilotus sulcatus	Melilotus	70342	http://www.wikidata.org/entity/Q951449	IKMDFBPHZNJCSN-UHFFFAOYSA-N	InChI=1S/C15H10O8/c16-6-3-7(17)11-10(4-6)23-15(14(22)13(11)21)5-1-8(18)12(20)9(19)2-5/h1-4,16-20,22H	O=c1c(O)c(-c2cc(O)c(O)c(O)c2)oc2cc(O)cc(O)c12	C15H10O8	318.0375673	1.6936	O=c1c(O)c(-c2cc(O)c(O)c(O)c2)oc2cc(O)cc(O)c12	5281672	3,5,7-trihydroxy-2-(3,4,5-trihydroxyphenyl)chromen-4-one	Myricetin	0	0	Shikimates and Phenylpropanoids	Flavonoids	Flavonols	1136	Organic compounds	Phenylpropanoids and polyketides	Flavonoids	Flavonols	http://www.wikidata.org/entity/Q15477415	Melilotus sulcatus	2971112	861159	368370	Eukaryota	Archaeplastida	Streptophyta	Magnoliopsida	Fabales	Fabaceae	Trifolieae	Melilotus	NA	http://www.wikidata.org/entity/Q104246993	10.1139/B88-058	NA
397	Mimosa pudica	Mimosa	197498	http://www.wikidata.org/entity/Q5242815	OVSQVDMCBVZWGM-DTGCRPNFSA-N	InChI=1S/C21H20O12/c22-6-13-15(27)17(29)18(30)21(32-13)33-20-16(28)14-11(26)4-8(23)5-12(14)31-19(20)7-1-2-9(24)10(25)3-7/h1-5,13,15,17-18,21-27,29-30H,6H2/t13-,15+,17+,18-,21+/m1/s1	O=c1c(O[C@@H]2O[C@H](CO)[C@H](O)[C@H](O)[C@H]2O)c(-c2ccc(O)c(O)c2)oc2cc(O)cc(O)c12	C21H20O12	464.0954761	-0.5389	O=c1c(OC2OC(CO)C(O)C(O)C2O)c(-c2ccc(O)c(O)c2)oc2cc(O)cc(O)c12	5281643	2-(3,4-dihydroxyphenyl)-5,7-dihydroxy-3-[(2S,3R,4S,5R,6R)-3,4,5-trihydroxy-6-(hydroxymethyl)oxan-2-yl]oxychromen-4-one	Hyperoside	5	0	Shikimates and Phenylpropanoids	Flavonoids	Flavonols	3531	Organic compounds	Phenylpropanoids and polyketides	Flavonoids	Flavonoid-3-O-glycosides	http://www.wikidata.org/entity/Q148532	Mimosa pudica	2969284	76306	333195	Eukaryota	Archaeplastida	Streptophyta	Magnoliopsida	Fabales	Fabaceae	Mimoseae	Mimosa	NA	http://www.wikidata.org/entity/Q104851106	10.1016/S0305-1978(01)00086-2	NA
398	Mimosa pudica	Mimosa	197494	http://www.wikidata.org/entity/Q951449	IKMDFBPHZNJCSN-UHFFFAOYSA-N	InChI=1S/C15H10O8/c16-6-3-7(17)11-10(4-6)23-15(14(22)13(11)21)5-1-8(18)12(20)9(19)2-5/h1-4,16-20,22H	O=c1c(O)c(-c2cc(O)c(O)c(O)c2)oc2cc(O)cc(O)c12	C15H10O8	318.0375673	1.6936	O=c1c(O)c(-c2cc(O)c(O)c(O)c2)oc2cc(O)cc(O)c12	5281672	3,5,7-trihydroxy-2-(3,4,5-trihydroxyphenyl)chromen-4-one	Myricetin	0	0	Shikimates and Phenylpropanoids	Flavonoids	Flavonols	1136	Organic compounds	Phenylpropanoids and polyketides	Flavonoids	Flavonols	http://www.wikidata.org/entity/Q148532	Mimosa pudica	2969284	76306	333195	Eukaryota	Archaeplastida	Streptophyta	Magnoliopsida	Fabales	Fabaceae	Mimoseae	Mimosa	NA	http://www.wikidata.org/entity/Q104851106	10.1016/S0305-1978(01)00086-2	NA
399	Mimosa tenuiflora	Mimosa	329180	http://www.wikidata.org/entity/Q424567	KZNIFHPLKGYRTM-UHFFFAOYSA-N	InChI=1S/C15H10O5/c16-9-3-1-8(2-4-9)13-7-12(19)15-11(18)5-10(17)6-14(15)20-13/h1-7,16-18H	O=c1cc(-c2ccc(O)cc2)oc2cc(O)cc(O)c12	C15H10O5	270.0528234	2.5768	O=c1cc(-c2ccc(O)cc2)oc2cc(O)cc(O)c12	5280443	5,7-dihydroxy-2-(4-hydroxyphenyl)chromen-4-one	Apigenin	0	0	Shikimates and Phenylpropanoids	Flavonoids	Flavones	1615	Organic compounds	Phenylpropanoids and polyketides	Flavonoids	Flavones	http://www.wikidata.org/entity/Q1955610	Mimosa tenuiflora	2969531	138060	530242	Eukaryota	Archaeplastida	Streptophyta	Magnoliopsida	Fabales	Fabaceae	Mimoseae	Mimosa	NA	http://www.wikidata.org/entity/Q79397505	10.1248/CPB.54.1728	NA
400	Mimosa tenuiflora	Mimosa	329185	http://www.wikidata.org/entity/Q3155537	DXDRHHKMWQZJHT-FPYGCLRLSA-N	InChI=1S/C15H12O4/c16-11-4-1-10(2-5-11)3-8-14(18)13-7-6-12(17)9-15(13)19/h1-9,16-17,19H/b8-3+	O=C(/C=C/c1ccc(O)cc1)c1ccc(O)cc1O	C15H12O4	256.0735589	2.6995	O=C(C=Cc1ccc(O)cc1)c1ccc(O)cc1O	638278	(E)-1-(2,4-dihydroxyphenyl)-3-(4-hydroxyphenyl)prop-2-en-1-one	Isoliquiritigenin	0	0	Shikimates and Phenylpropanoids	Flavonoids	Chalcones	3472	Organic compounds	Phenylpropanoids and polyketides	Linear 1,3-diarylpropanoids	2'-Hydroxychalcones	http://www.wikidata.org/entity/Q1955610	Mimosa tenuiflora	2969531	138060	530242	Eukaryota	Archaeplastida	Streptophyta	Magnoliopsida	Fabales	Fabaceae	Mimoseae	Mimosa	NA	http://www.wikidata.org/entity/Q79397505	10.1248/CPB.54.1728	NA
401	Mimosa tenuiflora	Mimosa	329195	http://www.wikidata.org/entity/Q3050376	JPMYFOBNRRGFNO-UHFFFAOYSA-N	InChI=1S/C16H12O5/c1-20-11-6-12(18)16-13(19)8-14(21-15(16)7-11)9-2-4-10(17)5-3-9/h2-8,17-18H,1H3	COc1cc(O)c2c(=O)cc(-c3ccc(O)cc3)oc2c1	C16H12O5	284.0684735	2.8798	COc1cc(O)c2c(=O)cc(-c3ccc(O)cc3)oc2c1	5281617	5-hydroxy-2-(4-hydroxyphenyl)-7-methoxychromen-4-one	Genkwanin	0	0	Shikimates and Phenylpropanoids	Flavonoids	Flavones	2592	Organic compounds	Phenylpropanoids and polyketides	Flavonoids	7-O-methylated flavonoids	http://www.wikidata.org/entity/Q1955610	Mimosa tenuiflora	2969531	138060	530242	Eukaryota	Archaeplastida	Streptophyta	Magnoliopsida	Fabales	Fabaceae	Mimoseae	Mimosa	NA	http://www.wikidata.org/entity/Q79397505	10.1248/CPB.54.1728	NA
402	Mimosa tenuiflora	Mimosa	329196	http://www.wikidata.org/entity/Q3459689	DJOJDHGQRNZXQQ-AWEZNQCLSA-N	InChI=1S/C16H14O5/c1-20-11-6-12(18)16-13(19)8-14(21-15(16)7-11)9-2-4-10(17)5-3-9/h2-7,14,17-18H,8H2,1H3/t14-/m0/s1	COc1cc(O)c2c(c1)O[C@H](c1ccc(O)cc1)CC2=O	C16H14O5	286.0841235	2.8129	COc1cc(O)c2c(c1)OC(c1ccc(O)cc1)CC2=O	73571	(2S)-5-hydroxy-2-(4-hydroxyphenyl)-7-methoxy-2,3-dihydrochromen-4-one	Sakuranetin	1	0	Shikimates and Phenylpropanoids	Flavonoids	Flavanones	2592	Organic compounds	Phenylpropanoids and polyketides	Flavonoids	7-O-methylated flavonoids	http://www.wikidata.org/entity/Q1955610	Mimosa tenuiflora	2969531	138060	530242	Eukaryota	Archaeplastida	Streptophyta	Magnoliopsida	Fabales	Fabaceae	Mimoseae	Mimosa	NA	http://www.wikidata.org/entity/Q79397505	10.1248/CPB.54.1728	NA
403	Mimosa tenuiflora	Mimosa	329184	http://www.wikidata.org/entity/Q418374	FTVWIRXFELQLPI-ZDUSSCGKSA-N	InChI=1S/C15H12O5/c16-9-3-1-8(2-4-9)13-7-12(19)15-11(18)5-10(17)6-14(15)20-13/h1-6,13,16-18H,7H2/t13-/m0/s1	O=C1C[C@@H](c2ccc(O)cc2)Oc2cc(O)cc(O)c21	C15H12O5	272.0684735	2.5099	O=C1CC(c2ccc(O)cc2)Oc2cc(O)cc(O)c21	439246	(2S)-5,7-dihydroxy-2-(4-hydroxyphenyl)-2,3-dihydrochromen-4-one	Naringenin	1	0	Shikimates and Phenylpropanoids	Flavonoids	Flavanones	1632	Organic compounds	Phenylpropanoids and polyketides	Flavonoids	Flavanones	http://www.wikidata.org/entity/Q1955610	Mimosa tenuiflora	2969531	138060	530242	Eukaryota	Archaeplastida	Streptophyta	Magnoliopsida	Fabales	Fabaceae	Mimoseae	Mimosa	NA	http://www.wikidata.org/entity/Q79397505	10.1248/CPB.54.1728	NA
404	Mundulea sericea	Mundulea	329774	http://www.wikidata.org/entity/Q76312324	IQHPDUUSMBMDGN-WEVVVXLNSA-N	InChI=1S/C20H18O4/c1-20(2)12-11-16-18(24-20)10-8-15(19(16)23)17(22)9-5-13-3-6-14(21)7-4-13/h3-12,21,23H,1-2H3/b9-5+	CC1(C)C=Cc2c(ccc(C(=O)/C=C/c3ccc(O)cc3)c2O)O1	C20H18O4	322.1205091	4.1781	CC1(C)C=Cc2c(ccc(C(=O)C=Cc3ccc(O)cc3)c2O)O1	5889042	(E)-1-(5-hydroxy-2,2-dimethylchromen-6-yl)-3-(4-hydroxyphenyl)prop-2-en-1-one	Isobavachromene	0	0	Shikimates and Phenylpropanoids	Flavonoids	Chalcones	3472	Organic compounds	Phenylpropanoids and polyketides	Linear 1,3-diarylpropanoids	2'-Hydroxychalcones	http://www.wikidata.org/entity/Q13035237	Mundulea sericea	10967682	54460	503294	Eukaryota	Archaeplastida	Streptophyta	Magnoliopsida	Fabales	Fabaceae	Millettieae	Mundulea	NA	http://www.wikidata.org/entity/Q104394324	10.1016/S0031-9422(00)89755-1	NA
405	Neonotonia wightii	Neonotonia	671181	http://www.wikidata.org/entity/Q415957	TZBJGXHYKVUXJN-UHFFFAOYSA-N	InChI=1S/C15H10O5/c16-9-3-1-8(2-4-9)11-7-20-13-6-10(17)5-12(18)14(13)15(11)19/h1-7,16-18H	O=c1c(-c2ccc(O)cc2)coc2cc(O)cc(O)c12	C15H10O5	270.0528234	2.5768	O=c1c(-c2ccc(O)cc2)coc2cc(O)cc(O)c12	5280961	5,7-dihydroxy-3-(4-hydroxyphenyl)chromen-4-one	Genistein	0	0	Shikimates and Phenylpropanoids	Isoflavonoids	Isoflavones	494	Organic compounds	Phenylpropanoids and polyketides	Isoflavonoids	Isoflavones	http://www.wikidata.org/entity/Q5796969	Neonotonia wightii	2947913	103823	195815	Eukaryota	Archaeplastida	Streptophyta	Magnoliopsida	Fabales	Fabaceae	Phaseoleae	Neonotonia	NA	http://www.wikidata.org/entity/Q110011754	10.1016/0031-9422(77)80101-5	NA
406	Neonotonia wightii	Neonotonia	187542	http://www.wikidata.org/entity/Q951449	IKMDFBPHZNJCSN-UHFFFAOYSA-N	InChI=1S/C15H10O8/c16-6-3-7(17)11-10(4-6)23-15(14(22)13(11)21)5-1-8(18)12(20)9(19)2-5/h1-4,16-20,22H	O=c1c(O)c(-c2cc(O)c(O)c(O)c2)oc2cc(O)cc(O)c12	C15H10O8	318.0375673	1.6936	O=c1c(O)c(-c2cc(O)c(O)c(O)c2)oc2cc(O)cc(O)c12	5281672	3,5,7-trihydroxy-2-(3,4,5-trihydroxyphenyl)chromen-4-one	Myricetin	0	0	Shikimates and Phenylpropanoids	Flavonoids	Flavonols	1136	Organic compounds	Phenylpropanoids and polyketides	Flavonoids	Flavonols	http://www.wikidata.org/entity/Q24852585	Shuteria vestita	2947916	NA	195815	Eukaryota	Archaeplastida	Streptophyta	Magnoliopsida	Fabales	Fabaceae	Phaseoleae	Neonotonia	NA	http://www.wikidata.org/entity/Q104978205	10.1007/BF02899003	NA
407	Neorautanenia mitis	Neorautanenia	351449	http://www.wikidata.org/entity/Q415957	TZBJGXHYKVUXJN-UHFFFAOYSA-N	InChI=1S/C15H10O5/c16-9-3-1-8(2-4-9)11-7-20-13-6-10(17)5-12(18)14(13)15(11)19/h1-7,16-18H	O=c1c(-c2ccc(O)cc2)coc2cc(O)cc(O)c12	C15H10O5	270.0528234	2.5768	O=c1c(-c2ccc(O)cc2)coc2cc(O)cc(O)c12	5280961	5,7-dihydroxy-3-(4-hydroxyphenyl)chromen-4-one	Genistein	0	0	Shikimates and Phenylpropanoids	Isoflavonoids	Isoflavones	494	Organic compounds	Phenylpropanoids and polyketides	Isoflavonoids	Isoflavones	http://www.wikidata.org/entity/Q15536148	Neorautanenia mitis	2971170	167620	324035	Eukaryota	Archaeplastida	Streptophyta	Magnoliopsida	Fabales	Fabaceae	Phaseoleae	Neorautanenia	NA	http://www.wikidata.org/entity/Q104963917	10.1021/NP50048A006	NA
408	Neorautanenia mitis	Neorautanenia	536335	http://www.wikidata.org/entity/Q412388	JUVIOZPCNVVQFO-HBGVWJBISA-N	InChI=1S/C23H22O6/c1-11(2)16-8-14-15(28-16)6-5-12-22(24)21-13-7-18(25-3)19(26-4)9-17(13)27-10-20(21)29-23(12)14/h5-7,9,16,20-21H,1,8,10H2,2-4H3/t16-,20-,21+/m1/s1	C=C(C)[C@H]1Cc2c(ccc3c2O[C@@H]2COc4cc(OC)c(OC)cc4[C@@H]2C3=O)O1	C23H22O6	394.1416384	3.7033	C=C(C)C1Cc2c(ccc3c2OC2COc4cc(OC)c(OC)cc4C2C3=O)O1	6758	(1S,6R,13S)-16,17-dimethoxy-6-prop-1-en-2-yl-2,7,20-trioxapentacyclo[11.8.0.03,11.04,8.014,19]henicosa-3(11),4(8),9,14,16,18-hexaen-12-one	Rotenone	3	0	Shikimates and Phenylpropanoids	Isoflavonoids	Rotenoids	3528	Organic compounds	Phenylpropanoids and polyketides	Isoflavonoids	Rotenones	http://www.wikidata.org/entity/Q15536148	Neorautanenia mitis	2971170	167620	324035	Eukaryota	Archaeplastida	Streptophyta	Magnoliopsida	Fabales	Fabaceae	Phaseoleae	Neorautanenia	NA	http://www.wikidata.org/entity/Q43947069	10.1021/NP058070C	NA
409	Neorautanenia mitis	Neorautanenia	648105	http://www.wikidata.org/entity/Q56036865	NSRJSISNDPOJOP-BBRMVZONSA-N	InChI=1S/C16H14O4/c1-18-10-3-5-11-13-8-19-14-6-9(17)2-4-12(14)16(13)20-15(11)7-10/h2-7,13,16-17H,8H2,1H3/t13-,16-/m0/s1	COc1ccc2c(c1)O[C@H]1c3ccc(O)cc3OC[C@@H]21	C16H14O4	270.0892089	3.0105	COc1ccc2c(c1)OC1c3ccc(O)cc3OCC21	336327	(6aR,11aR)-9-methoxy-6a,11a-dihydro-6H-[1]benzofuro[3,2-c]chromen-3-ol	Medicarpin	2	0	Shikimates and Phenylpropanoids	Isoflavonoids	Pterocarpan	1608	Organic compounds	Phenylpropanoids and polyketides	Isoflavonoids	Pterocarpans	http://www.wikidata.org/entity/Q15536148	Neorautanenia mitis	2971170	167620	324035	Eukaryota	Archaeplastida	Streptophyta	Magnoliopsida	Fabales	Fabaceae	Phaseoleae	Neorautanenia	NA	http://www.wikidata.org/entity/Q104971250	10.1039/P19800001804	NA
410	Pachyrhizus erosus	Pachyrhizus	500009	http://www.wikidata.org/entity/Q412388	JUVIOZPCNVVQFO-HBGVWJBISA-N	InChI=1S/C23H22O6/c1-11(2)16-8-14-15(28-16)6-5-12-22(24)21-13-7-18(25-3)19(26-4)9-17(13)27-10-20(21)29-23(12)14/h5-7,9,16,20-21H,1,8,10H2,2-4H3/t16-,20-,21+/m1/s1	C=C(C)[C@H]1Cc2c(ccc3c2O[C@@H]2COc4cc(OC)c(OC)cc4[C@@H]2C3=O)O1	C23H22O6	394.1416384	3.7033	C=C(C)C1Cc2c(ccc3c2OC2COc4cc(OC)c(OC)cc4C2C3=O)O1	6758	(1S,6R,13S)-16,17-dimethoxy-6-prop-1-en-2-yl-2,7,20-trioxapentacyclo[11.8.0.03,11.04,8.014,19]henicosa-3(11),4(8),9,14,16,18-hexaen-12-one	Rotenone	3	0	Shikimates and Phenylpropanoids	Isoflavonoids	Rotenoids	3528	Organic compounds	Phenylpropanoids and polyketides	Isoflavonoids	Rotenones	http://www.wikidata.org/entity/Q517283	Pachyrhizus erosus	c("11093044", "2974683")	109171	240404	Eukaryota	Archaeplastida	Streptophyta	Magnoliopsida	Fabales	Fabaceae	Phaseoleae	Pachyrhizus	NA	http://www.wikidata.org/entity/Q105033599	10.1021/JA01225A061	NA
411	Pachyrhizus tuberosus	Pachyrhizus	499942	http://www.wikidata.org/entity/Q412388	JUVIOZPCNVVQFO-HBGVWJBISA-N	InChI=1S/C23H22O6/c1-11(2)16-8-14-15(28-16)6-5-12-22(24)21-13-7-18(25-3)19(26-4)9-17(13)27-10-20(21)29-23(12)14/h5-7,9,16,20-21H,1,8,10H2,2-4H3/t16-,20-,21+/m1/s1	C=C(C)[C@H]1Cc2c(ccc3c2O[C@@H]2COc4cc(OC)c(OC)cc4[C@@H]2C3=O)O1	C23H22O6	394.1416384	3.7033	C=C(C)C1Cc2c(ccc3c2OC2COc4cc(OC)c(OC)cc4C2C3=O)O1	6758	(1S,6R,13S)-16,17-dimethoxy-6-prop-1-en-2-yl-2,7,20-trioxapentacyclo[11.8.0.03,11.04,8.014,19]henicosa-3(11),4(8),9,14,16,18-hexaen-12-one	Rotenone	3	0	Shikimates and Phenylpropanoids	Isoflavonoids	Rotenoids	3528	Organic compounds	Phenylpropanoids and polyketides	Isoflavonoids	Rotenones	http://www.wikidata.org/entity/Q1274724	Pachyrhizus tuberosus	2974678	205481	132206	Eukaryota	Archaeplastida	Streptophyta	Magnoliopsida	Fabales	Fabaceae	Phaseoleae	Pachyrhizus	NA	http://www.wikidata.org/entity/Q104396286	10.1016/0031-9422(92)83161-Q	NA
412	Pediomelum esculentum	Pediomelum	82481	http://www.wikidata.org/entity/Q259075	SGEWCQFRYRRZDC-VPRICQMDSA-N	InChI=1S/C21H20O10/c22-7-14-17(27)18(28)19(29)21(31-14)16-11(25)5-10(24)15-12(26)6-13(30-20(15)16)8-1-3-9(23)4-2-8/h1-6,14,17-19,21-25,27-29H,7H2/t14-,17-,18+,19-,21+/m1/s1	O=c1cc(-c2ccc(O)cc2)oc2c([C@@H]3O[C@H](CO)[C@@H](O)[C@H](O)[C@H]3O)c(O)cc(O)c12	C21H20O10	432.1056468	0.0917	O=c1cc(-c2ccc(O)cc2)oc2c(C3OC(CO)C(O)C(O)C3O)c(O)cc(O)c12	5280441	5,7-dihydroxy-2-(4-hydroxyphenyl)-8-[(2S,3R,4R,5S,6R)-3,4,5-trihydroxy-6-(hydroxymethyl)oxan-2-yl]chromen-4-one	Vitexin	5	0	Shikimates and Phenylpropanoids	Flavonoids	Flavones	3535	Organic compounds	Phenylpropanoids and polyketides	Flavonoids	Flavonoid 8-C-glycosides	http://www.wikidata.org/entity/Q21314347	Pediomelum esculentum	2944105	458363	1067618	Eukaryota	Archaeplastida	Streptophyta	Magnoliopsida	Fabales	Fabaceae	Psoraleeae	Pediomelum	NA	http://www.wikidata.org/entity/Q105175286	10.1016/S0031-9422(00)83638-9	NA
413	Peltophorum africanum	Peltophorum	78193	http://www.wikidata.org/entity/Q951449	IKMDFBPHZNJCSN-UHFFFAOYSA-N	InChI=1S/C15H10O8/c16-6-3-7(17)11-10(4-6)23-15(14(22)13(11)21)5-1-8(18)12(20)9(19)2-5/h1-4,16-20,22H	O=c1c(O)c(-c2cc(O)c(O)c(O)c2)oc2cc(O)cc(O)c12	C15H10O8	318.0375673	1.6936	O=c1c(O)c(-c2cc(O)c(O)c(O)c2)oc2cc(O)cc(O)c12	5281672	3,5,7-trihydroxy-2-(3,4,5-trihydroxyphenyl)chromen-4-one	Myricetin	0	0	Shikimates and Phenylpropanoids	Flavonoids	Flavonols	1136	Organic compounds	Phenylpropanoids and polyketides	Flavonoids	Flavonols	http://www.wikidata.org/entity/Q14946762	Peltophorum africanum	2952780	321567	560529	Eukaryota	Archaeplastida	Streptophyta	Magnoliopsida	Fabales	Fabaceae	NA	Peltophorum	NA	http://www.wikidata.org/entity/Q67679590	10.1055/S-0028-1097578	NA
414	Peltophorum africanum	Peltophorum	77996	http://www.wikidata.org/entity/Q393336	IYRMWMYZSQPJKC-UHFFFAOYSA-N	InChI=1S/C15H10O6/c16-8-3-1-7(2-4-8)15-14(20)13(19)12-10(18)5-9(17)6-11(12)21-15/h1-6,16-18,20H	O=c1c(O)c(-c2ccc(O)cc2)oc2cc(O)cc(O)c12	C15H10O6	286.047738	2.2824	O=c1c(O)c(-c2ccc(O)cc2)oc2cc(O)cc(O)c12	5280863	3,5,7-trihydroxy-2-(4-hydroxyphenyl)chromen-4-one	Kaempferol	0	0	Shikimates and Phenylpropanoids	Flavonoids	Flavonols	1136	Organic compounds	Phenylpropanoids and polyketides	Flavonoids	Flavonols	http://www.wikidata.org/entity/Q14946762	Peltophorum africanum	2952780	321567	560529	Eukaryota	Archaeplastida	Streptophyta	Magnoliopsida	Fabales	Fabaceae	NA	Peltophorum	NA	http://www.wikidata.org/entity/Q105231327	10.1016/S0031-9422(00)80675-5	NA
415	Peltophorum africanum	Peltophorum	571960	http://www.wikidata.org/entity/Q415007	PFTAWBLQPZVEMU-DZGCQCFKSA-N	InChI=1S/C15H14O6/c16-8-4-11(18)9-6-13(20)15(21-14(9)5-8)7-1-2-10(17)12(19)3-7/h1-5,13,15-20H,6H2/t13-,15+/m0/s1	Oc1cc(O)c2c(c1)O[C@H](c1ccc(O)c(O)c1)[C@@H](O)C2	C15H14O6	290.0790382	1.5461	Oc1cc(O)c2c(c1)OC(c1ccc(O)c(O)c1)C(O)C2	9064	(2R,3S)-2-(3,4-dihydroxyphenyl)-3,4-dihydro-2H-chromene-3,5,7-triol	Cianidanol	2	0	Shikimates and Phenylpropanoids	Flavonoids	Flavan-3-ols	1584	Organic compounds	Phenylpropanoids and polyketides	Flavonoids	Catechins	http://www.wikidata.org/entity/Q14946762	Peltophorum africanum	2952780	321567	560529	Eukaryota	Archaeplastida	Streptophyta	Magnoliopsida	Fabales	Fabaceae	NA	Peltophorum	NA	http://www.wikidata.org/entity/Q40431524	10.1016/J.JEP.2005.01.056	NA
416	Peltophorum africanum	Peltophorum	79970	http://www.wikidata.org/entity/Q418384	XHEFDIBZLJXQHF-UHFFFAOYSA-N	InChI=1S/C15H10O6/c16-8-2-3-9-12(6-8)21-15(14(20)13(9)19)7-1-4-10(17)11(18)5-7/h1-6,16-18,20H	O=c1c(O)c(-c2ccc(O)c(O)c2)oc2cc(O)ccc12	C15H10O6	286.047738	2.2824	O=c1c(O)c(-c2ccc(O)c(O)c2)oc2cc(O)ccc12	5281614	2-(3,4-dihydroxyphenyl)-3,7-dihydroxychromen-4-one	Fisetin	0	0	Shikimates and Phenylpropanoids	Flavonoids	Flavonols	1136	Organic compounds	Phenylpropanoids and polyketides	Flavonoids	Flavonols	http://www.wikidata.org/entity/Q14946762	Peltophorum africanum	2952780	321567	560529	Eukaryota	Archaeplastida	Streptophyta	Magnoliopsida	Fabales	Fabaceae	NA	Peltophorum	NA	http://www.wikidata.org/entity/Q104955092	10.1016/0031-9422(88)80808-2	NA
417	Peltophorum pterocarpum	Peltophorum	689423	http://www.wikidata.org/entity/Q104397920	TXLFUHUBGBCKNS-UHFFFAOYSA-N	InChI=1S/C30H26O12/c31-15-4-2-14(3-5-15)30(29(39)27(38)26-22(37)9-17(33)11-24(26)41-30)42-25-12-18-20(35)8-16(32)10-23(18)40-28(25)13-1-6-19(34)21(36)7-13/h1-11,25,27-29,31-39H,12H2	Oc1ccc(C2(OC3Cc4c(O)cc(O)cc4OC3c3ccc(O)c(O)c3)Oc3cc(O)cc(O)c3C(O)C2O)cc1	C30H26O12	578.1424263	3.0271	Oc1ccc(C2(OC3Cc4c(O)cc(O)cc4OC3c3ccc(O)c(O)c3)Oc3cc(O)cc(O)c3C(O)C2O)cc1	102115502	2-[[2-(3,4-dihydroxyphenyl)-5,7-dihydroxy-3,4-dihydro-2H-chromen-3-yl]oxy]-2-(4-hydroxyphenyl)-3,4-dihydrochromene-3,4,5,7-tetrol	Propelargonidin	5	5	Shikimates and Phenylpropanoids	Flavonoids	Proanthocyanins	1584	Organic compounds	Phenylpropanoids and polyketides	Flavonoids	Catechins	http://www.wikidata.org/entity/Q1499330	Peltophorum pterocarpum	2952775	162876	366599	Eukaryota	Archaeplastida	Streptophyta	Magnoliopsida	Fabales	Fabaceae	NA	Peltophorum	NA	http://www.wikidata.org/entity/Q33912211	10.1007/978-1-4615-4139-4_31	NA
418	Phaseolus lunatus	Phaseolus	188157	http://www.wikidata.org/entity/Q908865	ZZIALNLLNHEQPJ-UHFFFAOYSA-N	InChI=1S/C15H8O5/c16-7-1-3-9-11(5-7)19-14-10-4-2-8(17)6-12(10)20-15(18)13(9)14/h1-6,16-17H	O=c1oc2cc(O)ccc2c2oc3cc(O)ccc3c12	C15H8O5	268.0371734	3.1036	O=c1oc2cc(O)ccc2c2oc3cc(O)ccc3c12	5281707	3,9-dihydroxy-[1]benzofuro[3,2-c]chromen-6-one	Coumestrol	0	0	Shikimates and Phenylpropanoids	Isoflavonoids	Coumestan	354	Organic compounds	Phenylpropanoids and polyketides	Isoflavonoids	Coumestans	http://www.wikidata.org/entity/Q1166136	Phaseolus lunatus	5350438	3884	989229	Eukaryota	Archaeplastida	Streptophyta	Magnoliopsida	Fabales	Fabaceae	Phaseoleae	Phaseolus	NA	http://www.wikidata.org/entity/Q104920105	10.1016/S0031-9422(00)81280-7	NA
419	Phaseolus lunatus	Phaseolus	188174	http://www.wikidata.org/entity/Q7256115	YABIJLLNNFURIJ-UHFFFAOYSA-N	InChI=1S/C20H16O5/c1-10(2)3-4-11-7-14-17(9-15(11)22)25-20(23)18-13-6-5-12(21)8-16(13)24-19(14)18/h3,5-9,21-22H,4H2,1-2H3	CC(C)=CCc1cc2c(cc1O)oc(=O)c1c3ccc(O)cc3oc21	C20H16O5	336.0997736	4.6123	CC(C)=CCc1cc2c(cc1O)oc(=O)c1c3ccc(O)cc3oc21	5281806	3,9-dihydroxy-2-(3-methylbut-2-enyl)-[1]benzofuro[3,2-c]chromen-6-one	Psoralidin	0	0	Shikimates and Phenylpropanoids	Isoflavonoids	Coumestan	354	Organic compounds	Phenylpropanoids and polyketides	Isoflavonoids	Coumestans	http://www.wikidata.org/entity/Q1166136	Phaseolus lunatus	5350438	3884	989229	Eukaryota	Archaeplastida	Streptophyta	Magnoliopsida	Fabales	Fabaceae	Phaseoleae	Phaseolus	NA	http://www.wikidata.org/entity/Q104920105	10.1016/S0031-9422(00)81280-7	NA
420	Phaseolus lunatus	Phaseolus	188162	http://www.wikidata.org/entity/Q415957	TZBJGXHYKVUXJN-UHFFFAOYSA-N	InChI=1S/C15H10O5/c16-9-3-1-8(2-4-9)11-7-20-13-6-10(17)5-12(18)14(13)15(11)19/h1-7,16-18H	O=c1c(-c2ccc(O)cc2)coc2cc(O)cc(O)c12	C15H10O5	270.0528234	2.5768	O=c1c(-c2ccc(O)cc2)coc2cc(O)cc(O)c12	5280961	5,7-dihydroxy-3-(4-hydroxyphenyl)chromen-4-one	Genistein	0	0	Shikimates and Phenylpropanoids	Isoflavonoids	Isoflavones	494	Organic compounds	Phenylpropanoids and polyketides	Isoflavonoids	Isoflavones	http://www.wikidata.org/entity/Q1166136	Phaseolus lunatus	5350438	3884	989229	Eukaryota	Archaeplastida	Streptophyta	Magnoliopsida	Fabales	Fabaceae	Phaseoleae	Phaseolus	NA	http://www.wikidata.org/entity/Q104920105	10.1016/S0031-9422(00)81280-7	NA
421	Phaseolus lunatus	Phaseolus	775326	http://www.wikidata.org/entity/Q27102101	MERHMOCEIBOOMA-UHFFFAOYSA-N	InChI=1S/C20H20O6/c1-10(2)3-5-13-16(23)8-17(24)18-19(25)14(9-26-20(13)18)12-6-4-11(21)7-15(12)22/h3-4,6-8,14,21-24H,5,9H2,1-2H3	CC(C)=CCc1c(O)cc(O)c2c1OCC(c1ccc(O)cc1O)C2=O	C20H20O6	356.1259884	3.3766	CC(C)=CCc1c(O)cc(O)c2c1OCC(c1ccc(O)cc1O)C2=O	119269	3-(2,4-dihydroxyphenyl)-5,7-dihydroxy-8-(3-methylbut-2-enyl)-2,3-dihydrochromen-4-one	Kievitone	1	1	Shikimates and Phenylpropanoids	Isoflavonoids	Isoflavanones	3527	Organic compounds	Phenylpropanoids and polyketides	Isoflavonoids	8-prenylated isoflavanones	http://www.wikidata.org/entity/Q1166136	Phaseolus lunatus	5350438	3884	989229	Eukaryota	Archaeplastida	Streptophyta	Magnoliopsida	Fabales	Fabaceae	Phaseoleae	Phaseolus	NA	http://www.wikidata.org/entity/Q83246951	10.1104/PP.51.3.454	NA
422	Phaseolus lunatus	Phaseolus	188168	http://www.wikidata.org/entity/Q408732	ZQSIJRDFPHDXIC-UHFFFAOYSA-N	InChI=1S/C15H10O4/c16-10-3-1-9(2-4-10)13-8-19-14-7-11(17)5-6-12(14)15(13)18/h1-8,16-17H	O=c1c(-c2ccc(O)cc2)coc2cc(O)ccc12	C15H10O4	254.0579088	2.8712	O=c1c(-c2ccc(O)cc2)coc2cc(O)ccc12	5281708	7-hydroxy-3-(4-hydroxyphenyl)chromen-4-one	Daidzein	0	0	Shikimates and Phenylpropanoids	Isoflavonoids	Isoflavones	494	Organic compounds	Phenylpropanoids and polyketides	Isoflavonoids	Isoflavones	http://www.wikidata.org/entity/Q1166136	Phaseolus lunatus	5350438	3884	989229	Eukaryota	Archaeplastida	Streptophyta	Magnoliopsida	Fabales	Fabaceae	Phaseoleae	Phaseolus	NA	http://www.wikidata.org/entity/Q104920105	10.1016/S0031-9422(00)81280-7	NA
423	Phaseolus vulgaris	Phaseolus	549454	http://www.wikidata.org/entity/Q407857	IKGXIBQEEMLURG-NVPNHPEKSA-N	InChI=1S/C27H30O16/c1-8-17(32)20(35)22(37)26(40-8)39-7-15-18(33)21(36)23(38)27(42-15)43-25-19(34)16-13(31)5-10(28)6-14(16)41-24(25)9-2-3-11(29)12(30)4-9/h2-6,8,15,17-18,20-23,26-33,35-38H,7H2,1H3/t8-,15+,17-,18+,20+,21-,22+,23+,26+,27-/m0/s1	C[C@@H]1O[C@@H](OC[C@H]2O[C@@H](Oc3c(-c4ccc(O)c(O)c4)oc4cc(O)cc(O)c4c3=O)[C@H](O)[C@@H](O)[C@@H]2O)[C@H](O)[C@H](O)[C@H]1O	C27H30O16	610.1533849	-1.6871	CC1OC(OCC2OC(Oc3c(-c4ccc(O)c(O)c4)oc4cc(O)cc(O)c4c3=O)C(O)C(O)C2O)C(O)C(O)C1O	5280805	2-(3,4-dihydroxyphenyl)-5,7-dihydroxy-3-[(2S,3R,4S,5S,6R)-3,4,5-trihydroxy-6-[[(2R,3R,4R,5R,6S)-3,4,5-trihydroxy-6-methyloxan-2-yl]oxymethyl]oxan-2-yl]oxychromen-4-one	Rutin	10	0	Shikimates and Phenylpropanoids	Flavonoids	Flavonols	3531	Organic compounds	Phenylpropanoids and polyketides	Flavonoids	Flavonoid-3-O-glycosides	http://www.wikidata.org/entity/Q42339	Phaseolus vulgaris	5350452	3885	825707	Eukaryota	Archaeplastida	Streptophyta	Magnoliopsida	Fabales	Fabaceae	Phaseoleae	Phaseolus	NA	http://www.wikidata.org/entity/Q104384015	10.1007/BF00580573	NA
424	Phaseolus vulgaris	Phaseolus	188073	http://www.wikidata.org/entity/Q908865	ZZIALNLLNHEQPJ-UHFFFAOYSA-N	InChI=1S/C15H8O5/c16-7-1-3-9-11(5-7)19-14-10-4-2-8(17)6-12(10)20-15(18)13(9)14/h1-6,16-17H	O=c1oc2cc(O)ccc2c2oc3cc(O)ccc3c12	C15H8O5	268.0371734	3.1036	O=c1oc2cc(O)ccc2c2oc3cc(O)ccc3c12	5281707	3,9-dihydroxy-[1]benzofuro[3,2-c]chromen-6-one	Coumestrol	0	0	Shikimates and Phenylpropanoids	Isoflavonoids	Coumestan	354	Organic compounds	Phenylpropanoids and polyketides	Isoflavonoids	Coumestans	http://www.wikidata.org/entity/Q42339	Phaseolus vulgaris	5350452	3885	825707	Eukaryota	Archaeplastida	Streptophyta	Magnoliopsida	Fabales	Fabaceae	Phaseoleae	Phaseolus	NA	http://www.wikidata.org/entity/Q36058334	10.1128/AEM.60.9.3315-3322.1994	NA
425	Phaseolus vulgaris	Phaseolus	129345	http://www.wikidata.org/entity/Q393336	IYRMWMYZSQPJKC-UHFFFAOYSA-N	InChI=1S/C15H10O6/c16-8-3-1-7(2-4-8)15-14(20)13(19)12-10(18)5-9(17)6-11(12)21-15/h1-6,16-18,20H	O=c1c(O)c(-c2ccc(O)cc2)oc2cc(O)cc(O)c12	C15H10O6	286.047738	2.2824	O=c1c(O)c(-c2ccc(O)cc2)oc2cc(O)cc(O)c12	5280863	3,5,7-trihydroxy-2-(4-hydroxyphenyl)chromen-4-one	Kaempferol	0	0	Shikimates and Phenylpropanoids	Flavonoids	Flavonols	1136	Organic compounds	Phenylpropanoids and polyketides	Flavonoids	Flavonols	http://www.wikidata.org/entity/Q42339	Phaseolus vulgaris	5350452	3885	825707	Eukaryota	Archaeplastida	Streptophyta	Magnoliopsida	Fabales	Fabaceae	Phaseoleae	Phaseolus	NA	http://www.wikidata.org/entity/Q34770990	10.1016/J.FOODCHEM.2007.08.038	NA
426	Phaseolus vulgaris	Phaseolus	129917	http://www.wikidata.org/entity/Q409478	REFJWTPEDVJJIY-UHFFFAOYSA-N	InChI=1S/C15H10O7/c16-7-4-10(19)12-11(5-7)22-15(14(21)13(12)20)6-1-2-8(17)9(18)3-6/h1-5,16-19,21H	O=c1c(O)c(-c2ccc(O)c(O)c2)oc2cc(O)cc(O)c12	C15H10O7	302.0426527	1.988	O=c1c(O)c(-c2ccc(O)c(O)c2)oc2cc(O)cc(O)c12	5280343	2-(3,4-dihydroxyphenyl)-3,5,7-trihydroxychromen-4-one	Quercetin	0	0	Shikimates and Phenylpropanoids	Flavonoids	Flavonols	1136	Organic compounds	Phenylpropanoids and polyketides	Flavonoids	Flavonols	http://www.wikidata.org/entity/Q42339	Phaseolus vulgaris	5350452	3885	825707	Eukaryota	Archaeplastida	Streptophyta	Magnoliopsida	Fabales	Fabaceae	Phaseoleae	Phaseolus	NA	http://www.wikidata.org/entity/Q104989145	10.1007/BF00598371	NA
427	Phaseolus vulgaris	Phaseolus	87920	http://www.wikidata.org/entity/Q4811191	JPUKWEQWGBDDQB-QSOFNFLRSA-N	InChI=1S/C21H20O11/c22-7-13-15(26)17(28)18(29)21(31-13)32-20-16(27)14-11(25)5-10(24)6-12(14)30-19(20)8-1-3-9(23)4-2-8/h1-6,13,15,17-18,21-26,28-29H,7H2/t13-,15-,17+,18-,21+/m1/s1	O=c1c(O[C@@H]2O[C@H](CO)[C@@H](O)[C@H](O)[C@H]2O)c(-c2ccc(O)cc2)oc2cc(O)cc(O)c12	C21H20O11	448.1005615	-0.2445	O=c1c(OC2OC(CO)C(O)C(O)C2O)c(-c2ccc(O)cc2)oc2cc(O)cc(O)c12	5282102	5,7-dihydroxy-2-(4-hydroxyphenyl)-3-[(2S,3R,4S,5S,6R)-3,4,5-trihydroxy-6-(hydroxymethyl)oxan-2-yl]oxychromen-4-one	Astragalin	5	0	Shikimates and Phenylpropanoids	Flavonoids	Flavonols	3531	Organic compounds	Phenylpropanoids and polyketides	Flavonoids	Flavonoid-3-O-glycosides	http://www.wikidata.org/entity/Q42339	Phaseolus vulgaris	5350452	3885	825707	Eukaryota	Archaeplastida	Streptophyta	Magnoliopsida	Fabales	Fabaceae	Phaseoleae	Phaseolus	NA	http://www.wikidata.org/entity/Q83986109	10.1021/JF900695S	NA
428	Phaseolus vulgaris	Phaseolus	97607	http://www.wikidata.org/entity/Q23055339	WQCJOKYOIJVEFN-ZDUSSCGKSA-N	InChI=1S/C16H14O5/c1-20-10-3-5-11(14(18)7-10)13-8-21-15-6-9(17)2-4-12(15)16(13)19/h2-7,13,17-18H,8H2,1H3/t13-/m0/s1	COc1ccc([C@@H]2COc3cc(O)ccc3C2=O)c(O)c1	C16H14O5	286.0841235	2.4653	COc1ccc(C2COc3cc(O)ccc3C2=O)c(O)c1	439310	(3R)-7-hydroxy-3-(2-hydroxy-4-methoxyphenyl)-2,3-dihydrochromen-4-one	Vestitone	1	0	Shikimates and Phenylpropanoids	Isoflavonoids	Isoflavanones	2606	Organic compounds	Phenylpropanoids and polyketides	Isoflavonoids	4'-O-methylated isoflavonoids	http://www.wikidata.org/entity/Q42339	Phaseolus vulgaris	5350452	3885	825707	Eukaryota	Archaeplastida	Streptophyta	Magnoliopsida	Fabales	Fabaceae	Phaseoleae	Phaseolus	NA	http://www.wikidata.org/entity/Q55076081	10.3390/IJMS19041049	NA
429	Phaseolus vulgaris	Phaseolus	129357	http://www.wikidata.org/entity/Q2522451	XVFMGWDSJLBXDZ-UHFFFAOYSA-O	InChI=1S/C15H10O5/c16-9-3-1-8(2-4-9)15-13(19)7-11-12(18)5-10(17)6-14(11)20-15/h1-7H,(H3-,16,17,18,19)/p+1	Oc1ccc(-c2[o+]c3cc(O)cc(O)c3cc2O)cc1	C15H11O5+	271.0600999	3.2033	Oc1ccc(-c2[o+]c3cc(O)cc(O)c3cc2O)cc1	440832	2-(4-hydroxyphenyl)chromenylium-3,5,7-triol	Pelargonidin	0	0	Shikimates and Phenylpropanoids	Flavonoids	Anthocyanidins	2993	Organic compounds	Phenylpropanoids and polyketides	Flavonoids	7-hydroxyflavonoids	http://www.wikidata.org/entity/Q42339	Phaseolus vulgaris	5350452	3885	825707	Eukaryota	Archaeplastida	Streptophyta	Magnoliopsida	Fabales	Fabaceae	Phaseoleae	Phaseolus	NA	http://www.wikidata.org/entity/Q34770990	10.1016/J.FOODCHEM.2007.08.038	NA
430	Phaseolus vulgaris	Phaseolus	115144	http://www.wikidata.org/entity/Q415007	PFTAWBLQPZVEMU-DZGCQCFKSA-N	InChI=1S/C15H14O6/c16-8-4-11(18)9-6-13(20)15(21-14(9)5-8)7-1-2-10(17)12(19)3-7/h1-5,13,15-20H,6H2/t13-,15+/m0/s1	Oc1cc(O)c2c(c1)O[C@H](c1ccc(O)c(O)c1)[C@@H](O)C2	C15H14O6	290.0790382	1.5461	Oc1cc(O)c2c(c1)OC(c1ccc(O)c(O)c1)C(O)C2	9064	(2R,3S)-2-(3,4-dihydroxyphenyl)-3,4-dihydro-2H-chromene-3,5,7-triol	Cianidanol	2	0	Shikimates and Phenylpropanoids	Flavonoids	Flavan-3-ols	1584	Organic compounds	Phenylpropanoids and polyketides	Flavonoids	Catechins	http://www.wikidata.org/entity/Q42339	Phaseolus vulgaris	5350452	3885	825707	Eukaryota	Archaeplastida	Streptophyta	Magnoliopsida	Fabales	Fabaceae	Phaseoleae	Phaseolus	NA	http://www.wikidata.org/entity/Q50040098	10.1080/09637486.2017.1418845	NA
431	Phaseolus vulgaris	Phaseolus	719260	http://www.wikidata.org/entity/Q27102101	MERHMOCEIBOOMA-UHFFFAOYSA-N	InChI=1S/C20H20O6/c1-10(2)3-5-13-16(23)8-17(24)18-19(25)14(9-26-20(13)18)12-6-4-11(21)7-15(12)22/h3-4,6-8,14,21-24H,5,9H2,1-2H3	CC(C)=CCc1c(O)cc(O)c2c1OCC(c1ccc(O)cc1O)C2=O	C20H20O6	356.1259884	3.3766	CC(C)=CCc1c(O)cc(O)c2c1OCC(c1ccc(O)cc1O)C2=O	119269	3-(2,4-dihydroxyphenyl)-5,7-dihydroxy-8-(3-methylbut-2-enyl)-2,3-dihydrochromen-4-one	Kievitone	1	1	Shikimates and Phenylpropanoids	Isoflavonoids	Isoflavanones	3527	Organic compounds	Phenylpropanoids and polyketides	Isoflavonoids	8-prenylated isoflavanones	http://www.wikidata.org/entity/Q42339	Phaseolus vulgaris	5350452	3885	825707	Eukaryota	Archaeplastida	Streptophyta	Magnoliopsida	Fabales	Fabaceae	Phaseoleae	Phaseolus	NA	http://www.wikidata.org/entity/Q105158578	10.1515/ZNC-1982-5-603	NA
432	Phaseolus vulgaris	Phaseolus	70191	http://www.wikidata.org/entity/Q415011	IQPNAANSBPBGFQ-UHFFFAOYSA-N	InChI=1S/C15H10O6/c16-8-4-11(19)15-12(20)6-13(21-14(15)5-8)7-1-2-9(17)10(18)3-7/h1-6,16-19H	O=c1cc(-c2ccc(O)c(O)c2)oc2cc(O)cc(O)c12	C15H10O6	286.047738	2.2824	O=c1cc(-c2ccc(O)c(O)c2)oc2cc(O)cc(O)c12	5280445	2-(3,4-dihydroxyphenyl)-5,7-dihydroxychromen-4-one	Luteolin	0	0	Shikimates and Phenylpropanoids	Flavonoids	Flavones	1615	Organic compounds	Phenylpropanoids and polyketides	Flavonoids	Flavones	http://www.wikidata.org/entity/Q42339	Phaseolus vulgaris	5350452	3885	825707	Eukaryota	Archaeplastida	Streptophyta	Magnoliopsida	Fabales	Fabaceae	Phaseoleae	Phaseolus	NA	http://www.wikidata.org/entity/Q104385650	10.1021/JF00024A011	NA
433	Phaseolus vulgaris	Phaseolus	129757	http://www.wikidata.org/entity/Q415957	TZBJGXHYKVUXJN-UHFFFAOYSA-N	InChI=1S/C15H10O5/c16-9-3-1-8(2-4-9)11-7-20-13-6-10(17)5-12(18)14(13)15(11)19/h1-7,16-18H	O=c1c(-c2ccc(O)cc2)coc2cc(O)cc(O)c12	C15H10O5	270.0528234	2.5768	O=c1c(-c2ccc(O)cc2)coc2cc(O)cc(O)c12	5280961	5,7-dihydroxy-3-(4-hydroxyphenyl)chromen-4-one	Genistein	0	0	Shikimates and Phenylpropanoids	Isoflavonoids	Isoflavones	494	Organic compounds	Phenylpropanoids and polyketides	Isoflavonoids	Isoflavones	http://www.wikidata.org/entity/Q42339	Phaseolus vulgaris	5350452	3885	825707	Eukaryota	Archaeplastida	Streptophyta	Magnoliopsida	Fabales	Fabaceae	Phaseoleae	Phaseolus	NA	http://www.wikidata.org/entity/Q44928256	10.1021/JF0307402	NA
434	Phaseolus vulgaris	Phaseolus	194335	http://www.wikidata.org/entity/Q7180982	LWTDZKXXJRRKDG-KXBFYZLASA-N	InChI=1S/C20H18O4/c1-20(2)8-7-14-16(24-20)6-5-12-15-10-22-17-9-11(21)3-4-13(17)19(15)23-18(12)14/h3-9,15,19,21H,10H2,1-2H3/t15-,19-/m0/s1	CC1(C)C=Cc2c(ccc3c2O[C@H]2c4ccc(O)cc4OC[C@@H]32)O1	C20H18O4	322.1205091	4.1861	CC1(C)C=Cc2c(ccc3c2OC2c4ccc(O)cc4OCC32)O1	91572	(2R,11R)-17,17-dimethyl-4,12,18-trioxapentacyclo[11.8.0.02,11.05,10.014,19]henicosa-1(13),5(10),6,8,14(19),15,20-heptaen-7-ol	Phaseolin	2	0	Shikimates and Phenylpropanoids	Isoflavonoids	Pterocarpan	1608	Organic compounds	Phenylpropanoids and polyketides	Isoflavonoids	Pterocarpans	http://www.wikidata.org/entity/Q42339	Phaseolus vulgaris	5350452	3885	825707	Eukaryota	Archaeplastida	Streptophyta	Magnoliopsida	Fabales	Fabaceae	Phaseoleae	Phaseolus	NA	http://www.wikidata.org/entity/Q104920106	10.1016/0031-9422(80)85139-9	NA
435	Phaseolus vulgaris	Phaseolus	194334	http://www.wikidata.org/entity/Q408732	ZQSIJRDFPHDXIC-UHFFFAOYSA-N	InChI=1S/C15H10O4/c16-10-3-1-9(2-4-10)13-8-19-14-7-11(17)5-6-12(14)15(13)18/h1-8,16-17H	O=c1c(-c2ccc(O)cc2)coc2cc(O)ccc12	C15H10O4	254.0579088	2.8712	O=c1c(-c2ccc(O)cc2)coc2cc(O)ccc12	5281708	7-hydroxy-3-(4-hydroxyphenyl)chromen-4-one	Daidzein	0	0	Shikimates and Phenylpropanoids	Isoflavonoids	Isoflavones	494	Organic compounds	Phenylpropanoids and polyketides	Isoflavonoids	Isoflavones	http://www.wikidata.org/entity/Q42339	Phaseolus vulgaris	5350452	3885	825707	Eukaryota	Archaeplastida	Streptophyta	Magnoliopsida	Fabales	Fabaceae	Phaseoleae	Phaseolus	NA	http://www.wikidata.org/entity/Q104920106	10.1016/0031-9422(80)85139-9	NA
436	Phaseolus vulgaris	Phaseolus	769982	http://www.wikidata.org/entity/Q51617472	PFTAWBLQPZVEMU-UHFFFAOYSA-N	InChI=1S/C15H14O6/c16-8-4-11(18)9-6-13(20)15(21-14(9)5-8)7-1-2-10(17)12(19)3-7/h1-5,13,15-20H,6H2	Oc1cc(O)c2c(c1)OC(c1ccc(O)c(O)c1)C(O)C2	C15H14O6	290.0790382	1.5461	Oc1cc(O)c2c(c1)OC(c1ccc(O)c(O)c1)C(O)C2	1203	2-(3,4-dihydroxyphenyl)-3,4-dihydro-2H-chromene-3,5,7-triol	L-Epicatechin	2	2	Shikimates and Phenylpropanoids	Flavonoids	Flavan-3-ols	1584	Organic compounds	Phenylpropanoids and polyketides	Flavonoids	Catechins	http://www.wikidata.org/entity/Q42339	Phaseolus vulgaris	5350452	3885	825707	Eukaryota	Archaeplastida	Streptophyta	Magnoliopsida	Fabales	Fabaceae	Phaseoleae	Phaseolus	NA	http://www.wikidata.org/entity/Q115951172	10.1080/00021369.1988.10868601	NA
437	Phaseolus vulgaris	Phaseolus	115143	http://www.wikidata.org/entity/Q412191	CXQWRCVTCMQVQX-LSDHHAIUSA-N	InChI=1S/C15H12O7/c16-7-4-10(19)12-11(5-7)22-15(14(21)13(12)20)6-1-2-8(17)9(18)3-6/h1-5,14-19,21H/t14-,15+/m0/s1	O=C1c2c(O)cc(O)cc2O[C@H](c2ccc(O)c(O)c2)[C@H]1O	C15H12O7	304.0583027	1.1863	O=C1c2c(O)cc(O)cc2OC(c2ccc(O)c(O)c2)C1O	439533	(2R,3R)-2-(3,4-dihydroxyphenyl)-3,5,7-trihydroxy-2,3-dihydrochromen-4-one	Taxifolin	2	0	Shikimates and Phenylpropanoids	Flavonoids	Dihydroflavonols	1362	Organic compounds	Phenylpropanoids and polyketides	Flavonoids	Flavanonols	http://www.wikidata.org/entity/Q42339	Phaseolus vulgaris	5350452	3885	825707	Eukaryota	Archaeplastida	Streptophyta	Magnoliopsida	Fabales	Fabaceae	Phaseoleae	Phaseolus	NA	http://www.wikidata.org/entity/Q50040098	10.1080/09637486.2017.1418845	NA
438	Phaseolus vulgaris	Phaseolus	70161	http://www.wikidata.org/entity/Q424567	KZNIFHPLKGYRTM-UHFFFAOYSA-N	InChI=1S/C15H10O5/c16-9-3-1-8(2-4-9)13-7-12(19)15-11(18)5-10(17)6-14(15)20-13/h1-7,16-18H	O=c1cc(-c2ccc(O)cc2)oc2cc(O)cc(O)c12	C15H10O5	270.0528234	2.5768	O=c1cc(-c2ccc(O)cc2)oc2cc(O)cc(O)c12	5280443	5,7-dihydroxy-2-(4-hydroxyphenyl)chromen-4-one	Apigenin	0	0	Shikimates and Phenylpropanoids	Flavonoids	Flavones	1615	Organic compounds	Phenylpropanoids and polyketides	Flavonoids	Flavones	http://www.wikidata.org/entity/Q42339	Phaseolus vulgaris	5350452	3885	825707	Eukaryota	Archaeplastida	Streptophyta	Magnoliopsida	Fabales	Fabaceae	Phaseoleae	Phaseolus	NA	http://www.wikidata.org/entity/Q104385650	10.1021/JF00024A011	NA
439	Phaseolus vulgaris	Phaseolus	97649	http://www.wikidata.org/entity/Q418374	FTVWIRXFELQLPI-ZDUSSCGKSA-N	InChI=1S/C15H12O5/c16-9-3-1-8(2-4-9)13-7-12(19)15-11(18)5-10(17)6-14(15)20-13/h1-6,13,16-18H,7H2/t13-/m0/s1	O=C1C[C@@H](c2ccc(O)cc2)Oc2cc(O)cc(O)c21	C15H12O5	272.0684735	2.5099	O=C1CC(c2ccc(O)cc2)Oc2cc(O)cc(O)c21	439246	(2S)-5,7-dihydroxy-2-(4-hydroxyphenyl)-2,3-dihydrochromen-4-one	Naringenin	1	0	Shikimates and Phenylpropanoids	Flavonoids	Flavanones	1632	Organic compounds	Phenylpropanoids and polyketides	Flavonoids	Flavanones	http://www.wikidata.org/entity/Q42339	Phaseolus vulgaris	5350452	3885	825707	Eukaryota	Archaeplastida	Streptophyta	Magnoliopsida	Fabales	Fabaceae	Phaseoleae	Phaseolus	NA	http://www.wikidata.org/entity/Q55076081	10.3390/IJMS19041049	NA
440	Phaseolus vulgaris	Phaseolus	87914	http://www.wikidata.org/entity/Q951449	IKMDFBPHZNJCSN-UHFFFAOYSA-N	InChI=1S/C15H10O8/c16-6-3-7(17)11-10(4-6)23-15(14(22)13(11)21)5-1-8(18)12(20)9(19)2-5/h1-4,16-20,22H	O=c1c(O)c(-c2cc(O)c(O)c(O)c2)oc2cc(O)cc(O)c12	C15H10O8	318.0375673	1.6936	O=c1c(O)c(-c2cc(O)c(O)c(O)c2)oc2cc(O)cc(O)c12	5281672	3,5,7-trihydroxy-2-(3,4,5-trihydroxyphenyl)chromen-4-one	Myricetin	0	0	Shikimates and Phenylpropanoids	Flavonoids	Flavonols	1136	Organic compounds	Phenylpropanoids and polyketides	Flavonoids	Flavonols	http://www.wikidata.org/entity/Q42339	Phaseolus vulgaris	5350452	3885	825707	Eukaryota	Archaeplastida	Streptophyta	Magnoliopsida	Fabales	Fabaceae	Phaseoleae	Phaseolus	NA	http://www.wikidata.org/entity/Q83986109	10.1021/JF900695S	NA
441	Phaseolus vulgaris	Phaseolus	129764	http://www.wikidata.org/entity/Q27114317	XENHPQQLDPAYIJ-PEVLUNPASA-O	InChI=1S/C21H20O12/c22-6-15-17(28)18(29)19(30)21(33-15)32-14-5-9-10(24)3-8(23)4-13(9)31-20(14)7-1-11(25)16(27)12(26)2-7/h1-5,15,17-19,21-22,28-30H,6H2,(H4-,23,24,25,26,27)/p+1/t15-,17-,18+,19-,21-/m1/s1	OC[C@H]1O[C@@H](Oc2cc3c(O)cc(O)cc3[o+]c2-c2cc(O)c(O)c(O)c2)[C@H](O)[C@@H](O)[C@@H]1O	C21H21O12+	465.1027525	0.0876	OCC1OC(Oc2cc3c(O)cc(O)cc3[o+]c2-c2cc(O)c(O)c(O)c2)C(O)C(O)C1O	443650	(2S,3R,4S,5S,6R)-2-[5,7-dihydroxy-2-(3,4,5-trihydroxyphenyl)chromenylium-3-yl]oxy-6-(hydroxymethyl)oxane-3,4,5-triol	Delphinidin 3-glucoside	5	0	Shikimates and Phenylpropanoids	Flavonoids	Anthocyanidins	2996	Organic compounds	Phenylpropanoids and polyketides	Flavonoids	Anthocyanidin-3-O-glycosides	http://www.wikidata.org/entity/Q42339	Phaseolus vulgaris	5350452	3885	825707	Eukaryota	Archaeplastida	Streptophyta	Magnoliopsida	Fabales	Fabaceae	Phaseoleae	Phaseolus	NA	http://www.wikidata.org/entity/Q44928256	10.1021/JF0307402	NA
442	Phaseolus vulgaris	Phaseolus	70874	http://www.wikidata.org/entity/Q411310	AIONOLUJZLIMTK-AWEZNQCLSA-N	InChI=1S/C16H14O6/c1-21-13-3-2-8(4-10(13)18)14-7-12(20)16-11(19)5-9(17)6-15(16)22-14/h2-6,14,17-19H,7H2,1H3/t14-/m0/s1	COc1ccc([C@@H]2CC(=O)c3c(O)cc(O)cc3O2)cc1O	C16H14O6	302.0790382	2.5185	COc1ccc(C2CC(=O)c3c(O)cc(O)cc3O2)cc1O	72281	(2S)-5,7-dihydroxy-2-(3-hydroxy-4-methoxyphenyl)-2,3-dihydrochromen-4-one	Hesperetin	1	0	Shikimates and Phenylpropanoids	Flavonoids	Flavanones	2596	Organic compounds	Phenylpropanoids and polyketides	Flavonoids	4'-O-methylated flavonoids	http://www.wikidata.org/entity/Q42339	Phaseolus vulgaris	5350452	3885	825707	Eukaryota	Archaeplastida	Streptophyta	Magnoliopsida	Fabales	Fabaceae	Phaseoleae	Phaseolus	NA	http://www.wikidata.org/entity/Q74459701	10.1016/S0021-9673(97)01061-3	NA
443	Phaseolus vulgaris	Phaseolus	184461	http://www.wikidata.org/entity/Q417606	VEVZSMAEJFVWIL-UHFFFAOYSA-O	InChI=1S/C15H10O6/c16-8-4-11(18)9-6-13(20)15(21-14(9)5-8)7-1-2-10(17)12(19)3-7/h1-6H,(H4-,16,17,18,19,20)/p+1	Oc1cc(O)c2cc(O)c(-c3ccc(O)c(O)c3)[o+]c2c1	C15H11O6+	287.0550145	2.9089	Oc1cc(O)c2cc(O)c(-c3ccc(O)c(O)c3)[o+]c2c1	128861	2-(3,4-dihydroxyphenyl)chromenylium-3,5,7-triol	Cyanidin	0	0	Shikimates and Phenylpropanoids	Flavonoids	Anthocyanidins	2993	Organic compounds	Phenylpropanoids and polyketides	Flavonoids	7-hydroxyflavonoids	http://www.wikidata.org/entity/Q42339	Phaseolus vulgaris	5350452	3885	825707	Eukaryota	Archaeplastida	Streptophyta	Magnoliopsida	Fabales	Fabaceae	Phaseoleae	Phaseolus	NA	http://www.wikidata.org/entity/Q104908889	10.1016/J.FOODCHEM.2004.11.038	NA
444	Phaseolus vulgaris	Phaseolus	184460	http://www.wikidata.org/entity/Q23418996	ABVCUBUIXWJYSE-GQUPQBGVSA-O	InChI=1S/C21H20O10/c22-8-16-17(26)18(27)19(28)21(31-16)30-15-7-12-13(25)5-11(24)6-14(12)29-20(15)9-1-3-10(23)4-2-9/h1-7,16-19,21-22,26-28H,8H2,(H2-,23,24,25)/p+1/t16-,17-,18+,19-,21-/m1/s1	OC[C@H]1O[C@@H](Oc2cc3c(O)cc(O)cc3[o+]c2-c2ccc(O)cc2)[C@H](O)[C@@H](O)[C@@H]1O	C21H21O10+	433.1129233	0.6764	OCC1OC(Oc2cc3c(O)cc(O)cc3[o+]c2-c2ccc(O)cc2)C(O)C(O)C1O	443648	(2S,3R,4S,5S,6R)-2-[5,7-dihydroxy-2-(4-hydroxyphenyl)chromenylium-3-yl]oxy-6-(hydroxymethyl)oxane-3,4,5-triol	Pelargonidin 3-glucoside	5	0	Shikimates and Phenylpropanoids	Flavonoids	Anthocyanidins	2996	Organic compounds	Phenylpropanoids and polyketides	Flavonoids	Anthocyanidin-3-O-glycosides	http://www.wikidata.org/entity/Q42339	Phaseolus vulgaris	5350452	3885	825707	Eukaryota	Archaeplastida	Streptophyta	Magnoliopsida	Fabales	Fabaceae	Phaseoleae	Phaseolus	NA	http://www.wikidata.org/entity/Q104908889	10.1016/J.FOODCHEM.2004.11.038	NA
445	Prosopis spicigera	Prosopis	54795	http://www.wikidata.org/entity/Q415011	IQPNAANSBPBGFQ-UHFFFAOYSA-N	InChI=1S/C15H10O6/c16-8-4-11(19)15-12(20)6-13(21-14(15)5-8)7-1-2-9(17)10(18)3-7/h1-6,16-19H	O=c1cc(-c2ccc(O)c(O)c2)oc2cc(O)cc(O)c12	C15H10O6	286.047738	2.2824	O=c1cc(-c2ccc(O)c(O)c2)oc2cc(O)cc(O)c12	5280445	2-(3,4-dihydroxyphenyl)-5,7-dihydroxychromen-4-one	Luteolin	0	0	Shikimates and Phenylpropanoids	Flavonoids	Flavones	1615	Organic compounds	Phenylpropanoids and polyketides	Flavonoids	Flavones	http://www.wikidata.org/entity/Q50851675	Prosopis spicigera	NA	1217432	795520	Eukaryota	Archaeplastida	Streptophyta	Magnoliopsida	Fabales	Fabaceae	Mimoseae	Prosopis	NA	http://www.wikidata.org/entity/Q104386668	10.1021/NP50018A003	NA
446	Pueraria montana	Pueraria	188055	http://www.wikidata.org/entity/Q908865	ZZIALNLLNHEQPJ-UHFFFAOYSA-N	InChI=1S/C15H8O5/c16-7-1-3-9-11(5-7)19-14-10-4-2-8(17)6-12(10)20-15(18)13(9)14/h1-6,16-17H	O=c1oc2cc(O)ccc2c2oc3cc(O)ccc3c12	C15H8O5	268.0371734	3.1036	O=c1oc2cc(O)ccc2c2oc3cc(O)ccc3c12	5281707	3,9-dihydroxy-[1]benzofuro[3,2-c]chromen-6-one	Coumestrol	0	0	Shikimates and Phenylpropanoids	Isoflavonoids	Coumestan	354	Organic compounds	Phenylpropanoids and polyketides	Isoflavonoids	Coumestans	http://www.wikidata.org/entity/Q15198502	Pueraria montana var. lobata	c("2977647", "9092074")	3893	935487	Eukaryota	Archaeplastida	Streptophyta	Magnoliopsida	Fabales	Fabaceae	Phaseoleae	Pueraria	Pueraria montana var. lobata	http://www.wikidata.org/entity/Q55034221	10.1055/S-2000-8603	NA
447	Pueraria montana	Pueraria	188045	http://www.wikidata.org/entity/Q408859	HKQYGTCOTHHOMP-UHFFFAOYSA-N	InChI=1S/C16H12O4/c1-19-12-5-2-10(3-6-12)14-9-20-15-8-11(17)4-7-13(15)16(14)18/h2-9,17H,1H3	COc1ccc(-c2coc3cc(O)ccc3c2=O)cc1	C16H12O4	268.0735589	3.1742	COc1ccc(-c2coc3cc(O)ccc3c2=O)cc1	5280378	7-hydroxy-3-(4-methoxyphenyl)chromen-4-one	Formononetin	0	0	Shikimates and Phenylpropanoids	Isoflavonoids	Isoflavones	2687	Organic compounds	Phenylpropanoids and polyketides	Isoflavonoids	4'-O-methylisoflavones	http://www.wikidata.org/entity/Q15198502	Pueraria montana var. lobata	c("2977647", "9092074")	3893	935487	Eukaryota	Archaeplastida	Streptophyta	Magnoliopsida	Fabales	Fabaceae	Phaseoleae	Pueraria	Pueraria montana var. lobata	http://www.wikidata.org/entity/Q104385040	10.1248/CPB.35.4846	NA
448	Pueraria montana	Pueraria	260722	http://www.wikidata.org/entity/Q10860610	CNOURESJATUGPN-UDEBZQQRSA-N	InChI=1S/C22H22O11/c1-30-21-13(32-22-20(29)19(28)17(26)14(7-23)33-22)6-12-15(18(21)27)16(25)11(8-31-12)9-2-4-10(24)5-3-9/h2-6,8,14,17,19-20,22-24,26-29H,7H2,1H3/t14-,17-,19+,20-,22-/m1/s1	COc1c(O[C@@H]2O[C@H](CO)[C@@H](O)[C@H](O)[C@H]2O)cc2occ(-c3ccc(O)cc3)c(=O)c2c1O	C22H22O11	462.1162115	0.0585	COc1c(OC2OC(CO)C(O)C(O)C2O)cc2occ(-c3ccc(O)cc3)c(=O)c2c1O	5281810	5-hydroxy-3-(4-hydroxyphenyl)-6-methoxy-7-[(2S,3R,4S,5S,6R)-3,4,5-trihydroxy-6-(hydroxymethyl)oxan-2-yl]oxychromen-4-one	Tectoridin	5	0	Shikimates and Phenylpropanoids	Isoflavonoids	Isoflavones	507	Organic compounds	Phenylpropanoids and polyketides	Isoflavonoids	Isoflavonoid O-glycosides	http://www.wikidata.org/entity/Q25119401	Pueraria montana var. thomsonii	8233429	174648	516837	Eukaryota	Archaeplastida	Streptophyta	Magnoliopsida	Fabales	Fabaceae	Phaseoleae	Pueraria	Pueraria montana var. thomsonii	http://www.wikidata.org/entity/Q43243165	10.1124/DMD.109.028555	NA
449	Pueraria montana	Pueraria	323265	http://www.wikidata.org/entity/Q408732	ZQSIJRDFPHDXIC-UHFFFAOYSA-N	InChI=1S/C15H10O4/c16-10-3-1-9(2-4-10)13-8-19-14-7-11(17)5-6-12(14)15(13)18/h1-8,16-17H	O=c1c(-c2ccc(O)cc2)coc2cc(O)ccc12	C15H10O4	254.0579088	2.8712	O=c1c(-c2ccc(O)cc2)coc2cc(O)ccc12	5281708	7-hydroxy-3-(4-hydroxyphenyl)chromen-4-one	Daidzein	0	0	Shikimates and Phenylpropanoids	Isoflavonoids	Isoflavones	494	Organic compounds	Phenylpropanoids and polyketides	Isoflavonoids	Isoflavones	http://www.wikidata.org/entity/Q15198502	Pueraria montana var. lobata	c("2977647", "9092074")	3893	935487	Eukaryota	Archaeplastida	Streptophyta	Magnoliopsida	Fabales	Fabaceae	Phaseoleae	Pueraria	Pueraria montana var. lobata	http://www.wikidata.org/entity/Q33436475	10.1055/S-2006-957534	NA
450	Pueraria montana	Pueraria	622434	http://www.wikidata.org/entity/Q3109347	DXYUAIFZCFRPTH-UHFFFAOYSA-N	InChI=1S/C16H12O5/c1-20-15-6-11-14(7-13(15)18)21-8-12(16(11)19)9-2-4-10(17)5-3-9/h2-8,17-18H,1H3	COc1cc2c(=O)c(-c3ccc(O)cc3)coc2cc1O	C16H12O5	284.0684735	2.8798	COc1cc2c(=O)c(-c3ccc(O)cc3)coc2cc1O	5317750	7-hydroxy-3-(4-hydroxyphenyl)-6-methoxychromen-4-one	Glycitein	0	0	Shikimates and Phenylpropanoids	Isoflavonoids	Isoflavones	494	Organic compounds	Phenylpropanoids and polyketides	Isoflavonoids	Isoflavones	http://www.wikidata.org/entity/Q15198502	Pueraria montana var. lobata	c("2977647", "9092074")	3893	935487	Eukaryota	Archaeplastida	Streptophyta	Magnoliopsida	Fabales	Fabaceae	Phaseoleae	Pueraria	Pueraria montana var. lobata	http://www.wikidata.org/entity/Q44074891	10.1007/BF02976633	NA
451	Pueraria montana	Pueraria	671185	http://www.wikidata.org/entity/Q3517006	OBBCRPUNCUPUOS-UHFFFAOYSA-N	InChI=1S/C16H12O6/c1-21-16-11(18)6-12-13(15(16)20)14(19)10(7-22-12)8-2-4-9(17)5-3-8/h2-7,17-18,20H,1H3	COc1c(O)cc2occ(-c3ccc(O)cc3)c(=O)c2c1O	C16H12O6	300.0633881	2.5854	COc1c(O)cc2occ(-c3ccc(O)cc3)c(=O)c2c1O	5281811	5,7-dihydroxy-3-(4-hydroxyphenyl)-6-methoxychromen-4-one	Tectorigenin	0	0	Shikimates and Phenylpropanoids	Isoflavonoids	Isoflavones	494	Organic compounds	Phenylpropanoids and polyketides	Isoflavonoids	Isoflavones	http://www.wikidata.org/entity/Q25119401	Pueraria montana var. thomsonii	8233429	174648	516837	Eukaryota	Archaeplastida	Streptophyta	Magnoliopsida	Fabales	Fabaceae	Phaseoleae	Pueraria	Pueraria montana var. thomsonii	http://www.wikidata.org/entity/Q42971538	10.1016/J.BMCL.2010.05.038	NA
452	Pueraria montana	Pueraria	260720	http://www.wikidata.org/entity/Q83080899	QTVAYNGFFDZGDR-CIJVEFAYSA-N	InChI=1S/C28H32O15/c1-37-12-5-3-11(4-6-12)13-8-39-15-7-16(26(38-2)22(33)18(15)19(13)30)42-28-25(36)23(34)21(32)17(43-28)10-41-27-24(35)20(31)14(29)9-40-27/h3-8,14,17,20-21,23-25,27-29,31-36H,9-10H2,1-2H3/t14-,17-,20+,21-,23+,24-,25-,27+,28-/m1/s1	COc1ccc(-c2coc3cc(O[C@@H]4O[C@H](CO[C@@H]5OC[C@@H](O)[C@H](O)[C@H]5O)[C@@H](O)[C@H](O)[C@H]4O)c(OC)c(O)c3c2=O)cc1	C28H32O15	608.1741203	-1.1752	COc1ccc(-c2coc3cc(OC4OC(COC5OCC(O)C(O)C5O)C(O)C(O)C4O)c(OC)c(O)c3c2=O)cc1	5490351	5-hydroxy-6-methoxy-3-(4-methoxyphenyl)-7-[(2S,3R,4S,5S,6R)-3,4,5-trihydroxy-6-[[(2S,3R,4S,5R)-3,4,5-trihydroxyoxan-2-yl]oxymethyl]oxan-2-yl]oxychromen-4-one	Kakkalide	9	0	Shikimates and Phenylpropanoids	Isoflavonoids	Isoflavones	507	Organic compounds	Phenylpropanoids and polyketides	Isoflavonoids	Isoflavonoid O-glycosides	http://www.wikidata.org/entity/Q15198502	Pueraria montana var. lobata	c("2977647", "9092074")	3893	935487	Eukaryota	Archaeplastida	Streptophyta	Magnoliopsida	Fabales	Fabaceae	Phaseoleae	Pueraria	Pueraria montana var. lobata	http://www.wikidata.org/entity/Q43243165	10.1124/DMD.109.028555	NA
453	Pueraria montana	Pueraria	671184	http://www.wikidata.org/entity/Q415957	TZBJGXHYKVUXJN-UHFFFAOYSA-N	InChI=1S/C15H10O5/c16-9-3-1-8(2-4-9)11-7-20-13-6-10(17)5-12(18)14(13)15(11)19/h1-7,16-18H	O=c1c(-c2ccc(O)cc2)coc2cc(O)cc(O)c12	C15H10O5	270.0528234	2.5768	O=c1c(-c2ccc(O)cc2)coc2cc(O)cc(O)c12	5280961	5,7-dihydroxy-3-(4-hydroxyphenyl)chromen-4-one	Genistein	0	0	Shikimates and Phenylpropanoids	Isoflavonoids	Isoflavones	494	Organic compounds	Phenylpropanoids and polyketides	Isoflavonoids	Isoflavones	http://www.wikidata.org/entity/Q25119401	Pueraria montana var. thomsonii	8233429	174648	516837	Eukaryota	Archaeplastida	Streptophyta	Magnoliopsida	Fabales	Fabaceae	Phaseoleae	Pueraria	Pueraria montana var. thomsonii	http://www.wikidata.org/entity/Q42971538	10.1016/J.BMCL.2010.05.038	NA
454	Pueraria montana	Pueraria	188043	http://www.wikidata.org/entity/Q3155537	DXDRHHKMWQZJHT-FPYGCLRLSA-N	InChI=1S/C15H12O4/c16-11-4-1-10(2-5-11)3-8-14(18)13-7-6-12(17)9-15(13)19/h1-9,16-17,19H/b8-3+	O=C(/C=C/c1ccc(O)cc1)c1ccc(O)cc1O	C15H12O4	256.0735589	2.6995	O=C(C=Cc1ccc(O)cc1)c1ccc(O)cc1O	638278	(E)-1-(2,4-dihydroxyphenyl)-3-(4-hydroxyphenyl)prop-2-en-1-one	Isoliquiritigenin	0	0	Shikimates and Phenylpropanoids	Flavonoids	Chalcones	3472	Organic compounds	Phenylpropanoids and polyketides	Linear 1,3-diarylpropanoids	2'-Hydroxychalcones	http://www.wikidata.org/entity/Q15198502	Pueraria montana var. lobata	c("2977647", "9092074")	3893	935487	Eukaryota	Archaeplastida	Streptophyta	Magnoliopsida	Fabales	Fabaceae	Phaseoleae	Pueraria	Pueraria montana var. lobata	http://www.wikidata.org/entity/Q104385040	10.1248/CPB.35.4846	NA
455	Pueraria montana	Pueraria	323262	http://www.wikidata.org/entity/Q27095028	LNIQZRIHAMVRJA-UHFFFAOYSA-N	InChI=1S/C16H12O4/c1-19-12-6-7-13-15(8-12)20-9-14(16(13)18)10-2-4-11(17)5-3-10/h2-9,17H,1H3	COc1ccc2c(=O)c(-c3ccc(O)cc3)coc2c1	C16H12O4	268.0735589	3.1742	COc1ccc2c(=O)c(-c3ccc(O)cc3)coc2c1	3764	3-(4-hydroxyphenyl)-7-methoxychromen-4-one	Isoformononetin	0	0	Shikimates and Phenylpropanoids	Isoflavonoids	Isoflavones	2689	Organic compounds	Phenylpropanoids and polyketides	Isoflavonoids	7-O-methylisoflavones	http://www.wikidata.org/entity/Q15198502	Pueraria montana var. lobata	c("2977647", "9092074")	3893	935487	Eukaryota	Archaeplastida	Streptophyta	Magnoliopsida	Fabales	Fabaceae	Phaseoleae	Pueraria	Pueraria montana var. lobata	http://www.wikidata.org/entity/Q33436475	10.1055/S-2006-957534	NA
456	Pueraria montana	Pueraria	189296	http://www.wikidata.org/entity/Q23372518	LFEUICHQZGNOHD-RECXWPGBSA-N	InChI=1S/C22H22O10/c1-29-11-4-2-10(3-5-11)13-9-30-15-7-12(6-14(24)17(15)18(13)25)31-22-21(28)20(27)19(26)16(8-23)32-22/h2-7,9,16,19-24,26-28H,8H2,1H3/t16-,19-,20+,21-,22-/m1/s1	COc1ccc(-c2coc3cc(O[C@@H]4O[C@H](CO)[C@@H](O)[C@H](O)[C@H]4O)cc(O)c3c2=O)cc1	C22H22O10	446.1212969	0.3529	COc1ccc(-c2coc3cc(OC4OC(CO)C(O)C(O)C4O)cc(O)c3c2=O)cc1	5280781	5-hydroxy-3-(4-methoxyphenyl)-7-[(2S,3R,4S,5S,6R)-3,4,5-trihydroxy-6-(hydroxymethyl)oxan-2-yl]oxychromen-4-one	Sissotrin	5	0	Shikimates and Phenylpropanoids	Isoflavonoids	Isoflavones	507	Organic compounds	Phenylpropanoids and polyketides	Isoflavonoids	Isoflavonoid O-glycosides	http://www.wikidata.org/entity/Q15198502	Pueraria montana var. lobata	c("2977647", "9092074")	3893	935487	Eukaryota	Archaeplastida	Streptophyta	Magnoliopsida	Fabales	Fabaceae	Phaseoleae	Pueraria	Pueraria montana var. lobata	http://www.wikidata.org/entity/Q59155977	10.1021/NP5009416	NA
457	Pueraria montana	Pueraria	260861	http://www.wikidata.org/entity/Q27106953	VOOFPOMXNLNEOF-UHFFFAOYSA-N	InChI=1S/C17H14O6/c1-21-10-5-3-9(4-6-10)11-8-23-13-7-12(18)17(22-2)16(20)14(13)15(11)19/h3-8,18,20H,1-2H3	COc1ccc(-c2coc3cc(O)c(OC)c(O)c3c2=O)cc1	C17H14O6	314.0790382	2.8884	COc1ccc(-c2coc3cc(O)c(OC)c(O)c3c2=O)cc1	5281781	5,7-dihydroxy-6-methoxy-3-(4-methoxyphenyl)chromen-4-one	Irisolidone	0	0	Shikimates and Phenylpropanoids	Isoflavonoids	Isoflavones	2687	Organic compounds	Phenylpropanoids and polyketides	Isoflavonoids	4'-O-methylisoflavones	http://www.wikidata.org/entity/Q15198502	Pueraria montana var. lobata	c("2977647", "9092074")	3893	935487	Eukaryota	Archaeplastida	Streptophyta	Magnoliopsida	Fabales	Fabaceae	Phaseoleae	Pueraria	Pueraria montana var. lobata	http://www.wikidata.org/entity/Q69702434	10.1248/YAKUSHI1947.93.9_1201	Y
458	Pueraria montana	Pueraria	541276	http://www.wikidata.org/entity/Q424567	KZNIFHPLKGYRTM-UHFFFAOYSA-N	InChI=1S/C15H10O5/c16-9-3-1-8(2-4-9)13-7-12(19)15-11(18)5-10(17)6-14(15)20-13/h1-7,16-18H	O=c1cc(-c2ccc(O)cc2)oc2cc(O)cc(O)c12	C15H10O5	270.0528234	2.5768	O=c1cc(-c2ccc(O)cc2)oc2cc(O)cc(O)c12	5280443	5,7-dihydroxy-2-(4-hydroxyphenyl)chromen-4-one	Apigenin	0	0	Shikimates and Phenylpropanoids	Flavonoids	Flavones	1615	Organic compounds	Phenylpropanoids and polyketides	Flavonoids	Flavones	http://www.wikidata.org/entity/Q15198502	Pueraria montana var. lobata	c("2977647", "9092074")	3893	935487	Eukaryota	Archaeplastida	Streptophyta	Magnoliopsida	Fabales	Fabaceae	Phaseoleae	Pueraria	Pueraria montana var. lobata	http://www.wikidata.org/entity/Q104922911	10.1002/JCCS.200400210	NA
459	Pueraria montana	Pueraria	188027	http://www.wikidata.org/entity/Q409478	REFJWTPEDVJJIY-UHFFFAOYSA-N	InChI=1S/C15H10O7/c16-7-4-10(19)12-11(5-7)22-15(14(21)13(12)20)6-1-2-8(17)9(18)3-6/h1-5,16-19,21H	O=c1c(O)c(-c2ccc(O)c(O)c2)oc2cc(O)cc(O)c12	C15H10O7	302.0426527	1.988	O=c1c(O)c(-c2ccc(O)c(O)c2)oc2cc(O)cc(O)c12	5280343	2-(3,4-dihydroxyphenyl)-3,5,7-trihydroxychromen-4-one	Quercetin	0	0	Shikimates and Phenylpropanoids	Flavonoids	Flavonols	1136	Organic compounds	Phenylpropanoids and polyketides	Flavonoids	Flavonols	http://www.wikidata.org/entity/Q15198502	Pueraria montana var. lobata	c("2977647", "9092074")	3893	935487	Eukaryota	Archaeplastida	Streptophyta	Magnoliopsida	Fabales	Fabaceae	Phaseoleae	Pueraria	Pueraria montana var. lobata	http://www.wikidata.org/entity/Q104848444	10.4327/JSNFS.44.123	NA
460	Pueraria montana	Pueraria	188032	http://www.wikidata.org/entity/Q2879363	FXNFHKRTJBSTCS-UHFFFAOYSA-N	InChI=1S/C15H10O5/c16-9-6-11(8-4-2-1-3-5-8)20-12-7-10(17)14(18)15(19)13(9)12/h1-7,17-19H	O=c1cc(-c2ccccc2)oc2cc(O)c(O)c(O)c12	C15H10O5	270.0528234	2.5768	O=c1cc(-c2ccccc2)oc2cc(O)c(O)c(O)c12	5281605	5,6,7-trihydroxy-2-phenylchromen-4-one	Baicalein	0	0	Shikimates and Phenylpropanoids	Flavonoids	Flavones	1615	Organic compounds	Phenylpropanoids and polyketides	Flavonoids	Flavones	http://www.wikidata.org/entity/Q15198502	Pueraria montana var. lobata	c("2977647", "9092074")	3893	935487	Eukaryota	Archaeplastida	Streptophyta	Magnoliopsida	Fabales	Fabaceae	Phaseoleae	Pueraria	Pueraria montana var. lobata	http://www.wikidata.org/entity/Q104848444	10.4327/JSNFS.44.123	NA
461	Pueraria montana	Pueraria	565986	http://www.wikidata.org/entity/Q56036865	NSRJSISNDPOJOP-BBRMVZONSA-N	InChI=1S/C16H14O4/c1-18-10-3-5-11-13-8-19-14-6-9(17)2-4-12(14)16(13)20-15(11)7-10/h2-7,13,16-17H,8H2,1H3/t13-,16-/m0/s1	COc1ccc2c(c1)O[C@H]1c3ccc(O)cc3OC[C@@H]21	C16H14O4	270.0892089	3.0105	COc1ccc2c(c1)OC1c3ccc(O)cc3OCC21	336327	(6aR,11aR)-9-methoxy-6a,11a-dihydro-6H-[1]benzofuro[3,2-c]chromen-3-ol	Medicarpin	2	0	Shikimates and Phenylpropanoids	Isoflavonoids	Pterocarpan	1608	Organic compounds	Phenylpropanoids and polyketides	Isoflavonoids	Pterocarpans	http://www.wikidata.org/entity/Q15198502	Pueraria montana var. lobata	c("2977647", "9092074")	3893	935487	Eukaryota	Archaeplastida	Streptophyta	Magnoliopsida	Fabales	Fabaceae	Phaseoleae	Pueraria	Pueraria montana var. lobata	http://www.wikidata.org/entity/Q79376692	10.1007/BF02973900	NA
462	Rhynchosia minima	Rhynchosia	85874	http://www.wikidata.org/entity/Q259075	SGEWCQFRYRRZDC-VPRICQMDSA-N	InChI=1S/C21H20O10/c22-7-14-17(27)18(28)19(29)21(31-14)16-11(25)5-10(24)15-12(26)6-13(30-20(15)16)8-1-3-9(23)4-2-8/h1-6,14,17-19,21-25,27-29H,7H2/t14-,17-,18+,19-,21+/m1/s1	O=c1cc(-c2ccc(O)cc2)oc2c([C@@H]3O[C@H](CO)[C@@H](O)[C@H](O)[C@H]3O)c(O)cc(O)c12	C21H20O10	432.1056468	0.0917	O=c1cc(-c2ccc(O)cc2)oc2c(C3OC(CO)C(O)C(O)C3O)c(O)cc(O)c12	5280441	5,7-dihydroxy-2-(4-hydroxyphenyl)-8-[(2S,3R,4R,5S,6R)-3,4,5-trihydroxy-6-(hydroxymethyl)oxan-2-yl]chromen-4-one	Vitexin	5	0	Shikimates and Phenylpropanoids	Flavonoids	Flavones	3535	Organic compounds	Phenylpropanoids and polyketides	Flavonoids	Flavonoid 8-C-glycosides	http://www.wikidata.org/entity/Q3337266	Rhynchosia minima	11067136	132461	898152	Eukaryota	Archaeplastida	Streptophyta	Magnoliopsida	Fabales	Fabaceae	Phaseoleae	Rhynchosia	NA	http://www.wikidata.org/entity/Q104846669	10.1007/BF02002621	NA
463	Senegalia catechu	Senegalia	571285	http://www.wikidata.org/entity/Q51617472	PFTAWBLQPZVEMU-UHFFFAOYSA-N	InChI=1S/C15H14O6/c16-8-4-11(18)9-6-13(20)15(21-14(9)5-8)7-1-2-10(17)12(19)3-7/h1-5,13,15-20H,6H2	Oc1cc(O)c2c(c1)OC(c1ccc(O)c(O)c1)C(O)C2	C15H14O6	290.0790382	1.5461	Oc1cc(O)c2c(c1)OC(c1ccc(O)c(O)c1)C(O)C2	1203	2-(3,4-dihydroxyphenyl)-3,4-dihydro-2H-chromene-3,5,7-triol	L-Epicatechin	2	2	Shikimates and Phenylpropanoids	Flavonoids	Flavan-3-ols	1584	Organic compounds	Phenylpropanoids and polyketides	Flavonoids	Catechins	http://www.wikidata.org/entity/Q935632	Senegalia catechu	3796190	138017	112124	Eukaryota	Archaeplastida	Streptophyta	Magnoliopsida	Fabales	Fabaceae	Acacieae	Senegalia	NA	http://www.wikidata.org/entity/Q33782180	10.1021/NP100372T	NA
464	Senegalia catechu	Senegalia	201369	http://www.wikidata.org/entity/Q409478	REFJWTPEDVJJIY-UHFFFAOYSA-N	InChI=1S/C15H10O7/c16-7-4-10(19)12-11(5-7)22-15(14(21)13(12)20)6-1-2-8(17)9(18)3-6/h1-5,16-19,21H	O=c1c(O)c(-c2ccc(O)c(O)c2)oc2cc(O)cc(O)c12	C15H10O7	302.0426527	1.988	O=c1c(O)c(-c2ccc(O)c(O)c2)oc2cc(O)cc(O)c12	5280343	2-(3,4-dihydroxyphenyl)-3,5,7-trihydroxychromen-4-one	Quercetin	0	0	Shikimates and Phenylpropanoids	Flavonoids	Flavonols	1136	Organic compounds	Phenylpropanoids and polyketides	Flavonoids	Flavonols	http://www.wikidata.org/entity/Q935632	Senegalia catechu	3796190	138017	112124	Eukaryota	Archaeplastida	Streptophyta	Magnoliopsida	Fabales	Fabaceae	Acacieae	Senegalia	NA	http://www.wikidata.org/entity/Q104848228	10.4268/CJCMM20101114	NA
465	Senegalia catechu	Senegalia	716981	http://www.wikidata.org/entity/Q415007	PFTAWBLQPZVEMU-DZGCQCFKSA-N	InChI=1S/C15H14O6/c16-8-4-11(18)9-6-13(20)15(21-14(9)5-8)7-1-2-10(17)12(19)3-7/h1-5,13,15-20H,6H2/t13-,15+/m0/s1	Oc1cc(O)c2c(c1)O[C@H](c1ccc(O)c(O)c1)[C@@H](O)C2	C15H14O6	290.0790382	1.5461	Oc1cc(O)c2c(c1)OC(c1ccc(O)c(O)c1)C(O)C2	9064	(2R,3S)-2-(3,4-dihydroxyphenyl)-3,4-dihydro-2H-chromene-3,5,7-triol	Cianidanol	2	0	Shikimates and Phenylpropanoids	Flavonoids	Flavan-3-ols	1584	Organic compounds	Phenylpropanoids and polyketides	Flavonoids	Catechins	http://www.wikidata.org/entity/Q935632	Senegalia catechu	3796190	138017	112124	Eukaryota	Archaeplastida	Streptophyta	Magnoliopsida	Fabales	Fabaceae	Acacieae	Senegalia	NA	http://www.wikidata.org/entity/Q105207996	10.1007/BF00766794	NA
466	Senegalia catechu	Senegalia	201371	http://www.wikidata.org/entity/Q5242815	OVSQVDMCBVZWGM-DTGCRPNFSA-N	InChI=1S/C21H20O12/c22-6-13-15(27)17(29)18(30)21(32-13)33-20-16(28)14-11(26)4-8(23)5-12(14)31-19(20)7-1-2-9(24)10(25)3-7/h1-5,13,15,17-18,21-27,29-30H,6H2/t13-,15+,17+,18-,21+/m1/s1	O=c1c(O[C@@H]2O[C@H](CO)[C@H](O)[C@H](O)[C@H]2O)c(-c2ccc(O)c(O)c2)oc2cc(O)cc(O)c12	C21H20O12	464.0954761	-0.5389	O=c1c(OC2OC(CO)C(O)C(O)C2O)c(-c2ccc(O)c(O)c2)oc2cc(O)cc(O)c12	5281643	2-(3,4-dihydroxyphenyl)-5,7-dihydroxy-3-[(2S,3R,4S,5R,6R)-3,4,5-trihydroxy-6-(hydroxymethyl)oxan-2-yl]oxychromen-4-one	Hyperoside	5	0	Shikimates and Phenylpropanoids	Flavonoids	Flavonols	3531	Organic compounds	Phenylpropanoids and polyketides	Flavonoids	Flavonoid-3-O-glycosides	http://www.wikidata.org/entity/Q935632	Senegalia catechu	3796190	138017	112124	Eukaryota	Archaeplastida	Streptophyta	Magnoliopsida	Fabales	Fabaceae	Acacieae	Senegalia	NA	http://www.wikidata.org/entity/Q104848228	10.4268/CJCMM20101114	NA
467	Senna petersiana	Senna	717445	http://www.wikidata.org/entity/Q415011	IQPNAANSBPBGFQ-UHFFFAOYSA-N	InChI=1S/C15H10O6/c16-8-4-11(19)15-12(20)6-13(21-14(15)5-8)7-1-2-9(17)10(18)3-7/h1-6,16-19H	O=c1cc(-c2ccc(O)c(O)c2)oc2cc(O)cc(O)c12	C15H10O6	286.047738	2.2824	O=c1cc(-c2ccc(O)c(O)c2)oc2cc(O)cc(O)c12	5280445	2-(3,4-dihydroxyphenyl)-5,7-dihydroxychromen-4-one	Luteolin	0	0	Shikimates and Phenylpropanoids	Flavonoids	Flavones	1615	Organic compounds	Phenylpropanoids and polyketides	Flavonoids	Flavones	http://www.wikidata.org/entity/Q7450835	Senna petersiana	2957867	992784	389395	Eukaryota	Archaeplastida	Streptophyta	Magnoliopsida	Fabales	Fabaceae	NA	Senna	NA	http://www.wikidata.org/entity/Q44904589	10.1016/J.JEP.2004.09.057	NA
468	Senna polyantha	Senna	77211	http://www.wikidata.org/entity/Q393336	IYRMWMYZSQPJKC-UHFFFAOYSA-N	InChI=1S/C15H10O6/c16-8-3-1-7(2-4-8)15-14(20)13(19)12-10(18)5-9(17)6-11(12)21-15/h1-6,16-18,20H	O=c1c(O)c(-c2ccc(O)cc2)oc2cc(O)cc(O)c12	C15H10O6	286.047738	2.2824	O=c1c(O)c(-c2ccc(O)cc2)oc2cc(O)cc(O)c12	5280863	3,5,7-trihydroxy-2-(4-hydroxyphenyl)chromen-4-one	Kaempferol	0	0	Shikimates and Phenylpropanoids	Flavonoids	Flavonols	1136	Organic compounds	Phenylpropanoids and polyketides	Flavonoids	Flavonols	http://www.wikidata.org/entity/Q15536686	Senna polyantha	2957851	346992	859846	Eukaryota	Archaeplastida	Streptophyta	Magnoliopsida	Fabales	Fabaceae	NA	Senna	NA	http://www.wikidata.org/entity/Q104385871	10.1021/NP50034A033	NA
469	Senna siamea	Senna	76825	http://www.wikidata.org/entity/Q409478	REFJWTPEDVJJIY-UHFFFAOYSA-N	InChI=1S/C15H10O7/c16-7-4-10(19)12-11(5-7)22-15(14(21)13(12)20)6-1-2-8(17)9(18)3-6/h1-5,16-19,21H	O=c1c(O)c(-c2ccc(O)c(O)c2)oc2cc(O)cc(O)c12	C15H10O7	302.0426527	1.988	O=c1c(O)c(-c2ccc(O)c(O)c2)oc2cc(O)cc(O)c12	5280343	2-(3,4-dihydroxyphenyl)-3,5,7-trihydroxychromen-4-one	Quercetin	0	0	Shikimates and Phenylpropanoids	Flavonoids	Flavonols	1136	Organic compounds	Phenylpropanoids and polyketides	Flavonoids	Flavonols	http://www.wikidata.org/entity/Q36154	Senna siamea	2956905	346999	859861	Eukaryota	Archaeplastida	Streptophyta	Magnoliopsida	Fabales	Fabaceae	NA	Senna	NA	http://www.wikidata.org/entity/Q104247874	10.21608/BFSA.1985.75705	NA
470	Senna siamea	Senna	696598	http://www.wikidata.org/entity/Q415011	IQPNAANSBPBGFQ-UHFFFAOYSA-N	InChI=1S/C15H10O6/c16-8-4-11(19)15-12(20)6-13(21-14(15)5-8)7-1-2-9(17)10(18)3-7/h1-6,16-19H	O=c1cc(-c2ccc(O)c(O)c2)oc2cc(O)cc(O)c12	C15H10O6	286.047738	2.2824	O=c1cc(-c2ccc(O)c(O)c2)oc2cc(O)cc(O)c12	5280445	2-(3,4-dihydroxyphenyl)-5,7-dihydroxychromen-4-one	Luteolin	0	0	Shikimates and Phenylpropanoids	Flavonoids	Flavones	1615	Organic compounds	Phenylpropanoids and polyketides	Flavonoids	Flavones	http://www.wikidata.org/entity/Q36154	Senna siamea	2956905	346999	859861	Eukaryota	Archaeplastida	Streptophyta	Magnoliopsida	Fabales	Fabaceae	NA	Senna	NA	http://www.wikidata.org/entity/Q28376312	10.1021/NP9904152	NA
471	Senna siamea	Senna	76806	http://www.wikidata.org/entity/Q393336	IYRMWMYZSQPJKC-UHFFFAOYSA-N	InChI=1S/C15H10O6/c16-8-3-1-7(2-4-8)15-14(20)13(19)12-10(18)5-9(17)6-11(12)21-15/h1-6,16-18,20H	O=c1c(O)c(-c2ccc(O)cc2)oc2cc(O)cc(O)c12	C15H10O6	286.047738	2.2824	O=c1c(O)c(-c2ccc(O)cc2)oc2cc(O)cc(O)c12	5280863	3,5,7-trihydroxy-2-(4-hydroxyphenyl)chromen-4-one	Kaempferol	0	0	Shikimates and Phenylpropanoids	Flavonoids	Flavonols	1136	Organic compounds	Phenylpropanoids and polyketides	Flavonoids	Flavonols	http://www.wikidata.org/entity/Q36154	Senna siamea	2956905	346999	859861	Eukaryota	Archaeplastida	Streptophyta	Magnoliopsida	Fabales	Fabaceae	NA	Senna	NA	http://www.wikidata.org/entity/Q104247874	10.21608/BFSA.1985.75705	NA
472	Senna siamea	Senna	76832	http://www.wikidata.org/entity/Q424567	KZNIFHPLKGYRTM-UHFFFAOYSA-N	InChI=1S/C15H10O5/c16-9-3-1-8(2-4-9)13-7-12(19)15-11(18)5-10(17)6-14(15)20-13/h1-7,16-18H	O=c1cc(-c2ccc(O)cc2)oc2cc(O)cc(O)c12	C15H10O5	270.0528234	2.5768	O=c1cc(-c2ccc(O)cc2)oc2cc(O)cc(O)c12	5280443	5,7-dihydroxy-2-(4-hydroxyphenyl)chromen-4-one	Apigenin	0	0	Shikimates and Phenylpropanoids	Flavonoids	Flavones	1615	Organic compounds	Phenylpropanoids and polyketides	Flavonoids	Flavones	http://www.wikidata.org/entity/Q36154	Senna siamea	2956905	346999	859861	Eukaryota	Archaeplastida	Streptophyta	Magnoliopsida	Fabales	Fabaceae	NA	Senna	NA	http://www.wikidata.org/entity/Q104247874	10.21608/BFSA.1985.75705	NA
473	Senna skinneri	Senna	182296	http://www.wikidata.org/entity/Q409478	REFJWTPEDVJJIY-UHFFFAOYSA-N	InChI=1S/C15H10O7/c16-7-4-10(19)12-11(5-7)22-15(14(21)13(12)20)6-1-2-8(17)9(18)3-6/h1-5,16-19,21H	O=c1c(O)c(-c2ccc(O)c(O)c2)oc2cc(O)cc(O)c12	C15H10O7	302.0426527	1.988	O=c1c(O)c(-c2ccc(O)c(O)c2)oc2cc(O)cc(O)c12	5280343	2-(3,4-dihydroxyphenyl)-3,5,7-trihydroxychromen-4-one	Quercetin	0	0	Shikimates and Phenylpropanoids	Flavonoids	Flavonols	1136	Organic compounds	Phenylpropanoids and polyketides	Flavonoids	Flavonols	http://www.wikidata.org/entity/Q15537577	Senna skinneri	2957767	347002	901215	Eukaryota	Archaeplastida	Streptophyta	Magnoliopsida	Fabales	Fabaceae	NA	Senna	NA	http://www.wikidata.org/entity/Q104848476	10.1080/10575639908048789	NA
474	Senna sophera	Senna	564387	http://www.wikidata.org/entity/Q409478	REFJWTPEDVJJIY-UHFFFAOYSA-N	InChI=1S/C15H10O7/c16-7-4-10(19)12-11(5-7)22-15(14(21)13(12)20)6-1-2-8(17)9(18)3-6/h1-5,16-19,21H	O=c1c(O)c(-c2ccc(O)c(O)c2)oc2cc(O)cc(O)c12	C15H10O7	302.0426527	1.988	O=c1c(O)c(-c2ccc(O)c(O)c2)oc2cc(O)cc(O)c12	5280343	2-(3,4-dihydroxyphenyl)-3,5,7-trihydroxychromen-4-one	Quercetin	0	0	Shikimates and Phenylpropanoids	Flavonoids	Flavonols	1136	Organic compounds	Phenylpropanoids and polyketides	Flavonoids	Flavonols	http://www.wikidata.org/entity/Q2724545	Senna sophera	2957379	948718	640188	Eukaryota	Archaeplastida	Streptophyta	Magnoliopsida	Fabales	Fabaceae	NA	Senna	NA	http://www.wikidata.org/entity/Q105010811	10.1016/0031-9422(82)80042-3	NA
475	Senna sophera	Senna	687506	http://www.wikidata.org/entity/Q1649664	MBNGWHIJMBWFHU-UHFFFAOYSA-N	InChI=1S/C16H12O6/c1-21-13-3-2-8(4-10(13)18)14-7-12(20)16-11(19)5-9(17)6-15(16)22-14/h2-7,17-19H,1H3	COc1ccc(-c2cc(=O)c3c(O)cc(O)cc3o2)cc1O	C16H12O6	300.0633881	2.5854	COc1ccc(-c2cc(=O)c3c(O)cc(O)cc3o2)cc1O	5281612	5,7-dihydroxy-2-(3-hydroxy-4-methoxyphenyl)chromen-4-one	Diosmetin	0	0	Shikimates and Phenylpropanoids	Flavonoids	Flavones	2596	Organic compounds	Phenylpropanoids and polyketides	Flavonoids	4'-O-methylated flavonoids	http://www.wikidata.org/entity/Q2724545	Senna sophera	2957379	948718	640188	Eukaryota	Archaeplastida	Streptophyta	Magnoliopsida	Fabales	Fabaceae	NA	Senna	NA	http://www.wikidata.org/entity/Q104386666	10.1248/CPB.37.2441	NA
476	Senna sophera	Senna	687500	http://www.wikidata.org/entity/Q415011	IQPNAANSBPBGFQ-UHFFFAOYSA-N	InChI=1S/C15H10O6/c16-8-4-11(19)15-12(20)6-13(21-14(15)5-8)7-1-2-9(17)10(18)3-7/h1-6,16-19H	O=c1cc(-c2ccc(O)c(O)c2)oc2cc(O)cc(O)c12	C15H10O6	286.047738	2.2824	O=c1cc(-c2ccc(O)c(O)c2)oc2cc(O)cc(O)c12	5280445	2-(3,4-dihydroxyphenyl)-5,7-dihydroxychromen-4-one	Luteolin	0	0	Shikimates and Phenylpropanoids	Flavonoids	Flavones	1615	Organic compounds	Phenylpropanoids and polyketides	Flavonoids	Flavones	http://www.wikidata.org/entity/Q2724545	Senna sophera	2957379	948718	640188	Eukaryota	Archaeplastida	Streptophyta	Magnoliopsida	Fabales	Fabaceae	NA	Senna	NA	http://www.wikidata.org/entity/Q104386666	10.1248/CPB.37.2441	NA
477	Spatholobus parviflorus	Spatholobus	669173	http://www.wikidata.org/entity/Q412388	JUVIOZPCNVVQFO-HBGVWJBISA-N	InChI=1S/C23H22O6/c1-11(2)16-8-14-15(28-16)6-5-12-22(24)21-13-7-18(25-3)19(26-4)9-17(13)27-10-20(21)29-23(12)14/h5-7,9,16,20-21H,1,8,10H2,2-4H3/t16-,20-,21+/m1/s1	C=C(C)[C@H]1Cc2c(ccc3c2O[C@@H]2COc4cc(OC)c(OC)cc4[C@@H]2C3=O)O1	C23H22O6	394.1416384	3.7033	C=C(C)C1Cc2c(ccc3c2OC2COc4cc(OC)c(OC)cc4C2C3=O)O1	6758	(1S,6R,13S)-16,17-dimethoxy-6-prop-1-en-2-yl-2,7,20-trioxapentacyclo[11.8.0.03,11.04,8.014,19]henicosa-3(11),4(8),9,14,16,18-hexaen-12-one	Rotenone	3	0	Shikimates and Phenylpropanoids	Isoflavonoids	Rotenoids	3528	Organic compounds	Phenylpropanoids and polyketides	Isoflavonoids	Rotenones	http://www.wikidata.org/entity/Q15539726	Spatholobus parviflorus	2977014	132465	898142	Eukaryota	Archaeplastida	Streptophyta	Magnoliopsida	Fabales	Fabaceae	Phaseoleae	Spatholobus	NA	http://www.wikidata.org/entity/Q105135431	10.1021/JA01331A506	NA
478	Spatholobus suberectus	Spatholobus	713280	http://www.wikidata.org/entity/Q6557526	FURUXTVZLHCCNA-AWEZNQCLSA-N	InChI=1S/C15H12O4/c16-10-3-1-9(2-4-10)14-8-13(18)12-6-5-11(17)7-15(12)19-14/h1-7,14,16-17H,8H2/t14-/m0/s1	O=C1C[C@@H](c2ccc(O)cc2)Oc2cc(O)ccc21	C15H12O4	256.0735589	2.8043	O=C1CC(c2ccc(O)cc2)Oc2cc(O)ccc21	114829	(2S)-7-hydroxy-2-(4-hydroxyphenyl)-2,3-dihydrochromen-4-one	Liquiritigenin	1	0	Shikimates and Phenylpropanoids	Flavonoids	Flavanones	1632	Organic compounds	Phenylpropanoids and polyketides	Flavonoids	Flavanones	http://www.wikidata.org/entity/Q10953561	Spatholobus suberectus	2977075	455371	122721	Eukaryota	Archaeplastida	Streptophyta	Magnoliopsida	Fabales	Fabaceae	Phaseoleae	Spatholobus	NA	http://www.wikidata.org/entity/Q79746619	10.1016/J.PHYTOCHEM.2006.05.008	NA
479	Spatholobus suberectus	Spatholobus	713283	http://www.wikidata.org/entity/Q408859	HKQYGTCOTHHOMP-UHFFFAOYSA-N	InChI=1S/C16H12O4/c1-19-12-5-2-10(3-6-12)14-9-20-15-8-11(17)4-7-13(15)16(14)18/h2-9,17H,1H3	COc1ccc(-c2coc3cc(O)ccc3c2=O)cc1	C16H12O4	268.0735589	3.1742	COc1ccc(-c2coc3cc(O)ccc3c2=O)cc1	5280378	7-hydroxy-3-(4-methoxyphenyl)chromen-4-one	Formononetin	0	0	Shikimates and Phenylpropanoids	Isoflavonoids	Isoflavones	2687	Organic compounds	Phenylpropanoids and polyketides	Isoflavonoids	4'-O-methylisoflavones	http://www.wikidata.org/entity/Q10953561	Spatholobus suberectus	2977075	455371	122721	Eukaryota	Archaeplastida	Streptophyta	Magnoliopsida	Fabales	Fabaceae	Phaseoleae	Spatholobus	NA	http://www.wikidata.org/entity/Q79746619	10.1016/J.PHYTOCHEM.2006.05.008	NA
480	Spatholobus suberectus	Spatholobus	671151	http://www.wikidata.org/entity/Q415957	TZBJGXHYKVUXJN-UHFFFAOYSA-N	InChI=1S/C15H10O5/c16-9-3-1-8(2-4-9)11-7-20-13-6-10(17)5-12(18)14(13)15(11)19/h1-7,16-18H	O=c1c(-c2ccc(O)cc2)coc2cc(O)cc(O)c12	C15H10O5	270.0528234	2.5768	O=c1c(-c2ccc(O)cc2)coc2cc(O)cc(O)c12	5280961	5,7-dihydroxy-3-(4-hydroxyphenyl)chromen-4-one	Genistein	0	0	Shikimates and Phenylpropanoids	Isoflavonoids	Isoflavones	494	Organic compounds	Phenylpropanoids and polyketides	Isoflavonoids	Isoflavones	http://www.wikidata.org/entity/Q10953561	Spatholobus suberectus	2977075	455371	122721	Eukaryota	Archaeplastida	Streptophyta	Magnoliopsida	Fabales	Fabaceae	Phaseoleae	Spatholobus	NA	http://www.wikidata.org/entity/Q104385044	10.3184/174751918X15386515371813	NA
481	Spatholobus suberectus	Spatholobus	713278	http://www.wikidata.org/entity/Q408732	ZQSIJRDFPHDXIC-UHFFFAOYSA-N	InChI=1S/C15H10O4/c16-10-3-1-9(2-4-10)13-8-19-14-7-11(17)5-6-12(14)15(13)18/h1-8,16-17H	O=c1c(-c2ccc(O)cc2)coc2cc(O)ccc12	C15H10O4	254.0579088	2.8712	O=c1c(-c2ccc(O)cc2)coc2cc(O)ccc12	5281708	7-hydroxy-3-(4-hydroxyphenyl)chromen-4-one	Daidzein	0	0	Shikimates and Phenylpropanoids	Isoflavonoids	Isoflavones	494	Organic compounds	Phenylpropanoids and polyketides	Isoflavonoids	Isoflavones	http://www.wikidata.org/entity/Q10953561	Spatholobus suberectus	2977075	455371	122721	Eukaryota	Archaeplastida	Streptophyta	Magnoliopsida	Fabales	Fabaceae	Phaseoleae	Spatholobus	NA	http://www.wikidata.org/entity/Q79746619	10.1016/J.PHYTOCHEM.2006.05.008	NA
[truncated: 106 more rows]
