# Supplementary material for: Phylogeny, ethnomedicinal use and the distribution of phytoestrogens in the Fabaceae
Source: Front Pharmacol. 2025 May 26;16:1583365. doi: 10.3389/fphar.2025.1583365 (PMC12146288; doi:10.3389/fphar.2025.1583365)
Supplement: Supplementary file 4 [file DataSheet2.csv]

scientificName	genus	family
Panax ginseng	Panax	Araliaceae
Nerium oleander	Nerium	Apocynaceae
Nerium oleander	Nerium	Apocynaceae
Eucalyptus tereticornis	Eucalyptus	Myrtaceae
Vernonanthura nudiflora	Vernonanthura	Asteraceae
Vernonanthura montevidensis	Vernonanthura	Asteraceae
Vernonanthura montevidensis	Vernonanthura	Asteraceae
Cleome amblyocarpa	Cleome	Cleomaceae
Equisetum arvense	Equisetum	Equisetaceae
Ferulago sylvatica	Ferulago	Apiaceae
Anastatica hierochuntica	Anastatica	Brassicaceae
Chromolaena arnottiana	Chromolaena	Asteraceae
Bombax ceiba	Bombax	Malvaceae
Bombax ceiba	Bombax	Malvaceae
Bombax ceiba	Bombax	Malvaceae
Sideritis syriaca	Sideritis	Lamiaceae
Sideritis taurica	Sideritis	Lamiaceae
Sideritis taurica	Sideritis	Lamiaceae
Sideritis taurica	Sideritis	Lamiaceae
Psidium guajava	Psidium	Myrtaceae
Melaleuca quinquenervia	Melaleuca	Myrtaceae
Salvia farinacea	Salvia	Lamiaceae
Salvia dorrii	Salvia	Lamiaceae
Salvia fruticosa	Salvia	Lamiaceae
Salvia fruticosa	Salvia	Lamiaceae
Capsella bursa-pastoris	Capsella	Brassicaceae
Nicotiana tabacum	Nicotiana	Solanaceae
Nicotiana tabacum	Nicotiana	Solanaceae
Vitis vinifera	Vitis	Vitaceae
Hypericum sampsonii	Hypericum	Hypericaceae
Chrysolaena verbascifolia	Chrysolaena	Asteraceae
Centaurea podospermifolia	Centaurea	Asteraceae
Centaurea cuneifolia	Centaurea	Asteraceae
Centaurea amanicola	Centaurea	Asteraceae
Begonia nantoensis	Begonia	Begoniaceae
Rhamnus thymifolia	Rhamnus	Rhamnaceae
Pimpinella anisum	Pimpinella	Apiaceae
Salvia officinalis	Salvia	Lamiaceae
Rosmarinus officinalis	Rosmarinus	Lamiaceae
Matricaria chamomilla	Matricaria	Asteraceae
Matricaria chamomilla	Matricaria	Asteraceae
Chamomilla recutita	Chamomilla	Asteraceae
Tilia tomentosa	Tilia	Malvaceae
Hyssopus officinalis	Hyssopus	Lamiaceae
Melissa officinalis	Melissa	Lamiaceae
Petroselinum crispum	Petroselinum	Apiaceae
Petroselinum crispum	Petroselinum	Apiaceae
Anethum graveolens	Anethum	Apiaceae
Ridolfia segetum	Ridolfia	Apiaceae
Tilia mandshurica	Tilia	Malvaceae
Coriandrum sativum	Coriandrum	Apiaceae
Ocimum basilicum	Ocimum	Lamiaceae
Mentha spicata	Mentha	Lamiaceae
Soymida febrifuga	Soymida	Meliaceae
Aristolochia kaempferi	Aristolochia	Aristolochiaceae
Aristolochia kaempferi	Aristolochia	Aristolochiaceae
Crataegus monogyna	Crataegus	Rosaceae
Crataegus monogyna	Crataegus	Rosaceae
Crataegus rhipidophylla	Crataegus	Rosaceae
Crataegus marshallii	Crataegus	Rosaceae
Crataegus oxyacantha	Crataegus	Rosaceae
Crataegus oxyacantha	Crataegus	Rosaceae
Filipendula ulmaria	Filipendula	Rosaceae
Filipendula ulmaria	Filipendula	Rosaceae
Anadenanthera colubrina	Anadenanthera	Fabaceae
Chrysanthemum naktongense	Chrysanthemum	Asteraceae
Chrysanthemum zawadzkii	Chrysanthemum	Asteraceae
Haplopteris anguste-elongata	Haplopteris	Pteridaceae
Spathodea campanulata	Spathodea	Bignoniaceae
Spathodea campanulata	Spathodea	Bignoniaceae
Vicia lens	Vicia	Fabaceae
Lotus tenuis	Lotus	Fabaceae
Lotus tenuis	Lotus	Fabaceae
Lotus corniculatus	Lotus	Fabaceae
Lotus tenuis	Lotus	Fabaceae
Lotus burttii	Lotus	Fabaceae
Lotus creticus	Lotus	Fabaceae
Clausena excavata	Clausena	Rutaceae
Excoecaria cochinchinensis	Excoecaria	Euphorbiaceae
Delphinium venulosum	Delphinium	Ranunculaceae
Silphium perfoliatum	Silphium	Asteraceae
Cullen corylifolium	Cullen	Fabaceae
Cullen corylifolium	Cullen	Fabaceae
Onobrychis grandis	Onobrychis	Fabaceae
Nigella sativa	Nigella	Ranunculaceae
Nigella sativa	Nigella	Ranunculaceae
Prunus domestica	Prunus	Rosaceae
Prunus domestica	Prunus	Rosaceae
Prunus domestica	Prunus	Rosaceae
Prunus domestica	Prunus	Rosaceae
Ziziphus jujuba	Ziziphus	Rhamnaceae
Ziziphus mauritiana	Ziziphus	Rhamnaceae
Plantago asiatica	Plantago	Plantaginaceae
Plantago major	Plantago	Plantaginaceae
Vitex trifolia subsp. litoralis	Vitex	Lamiaceae
Lathyrus oleraceus	Lathyrus	Fabaceae
Ranunculus ficaria	Ranunculus	Ranunculaceae
Rheum maximowiczii	Rheum	Polygonaceae
Centaurea regia	Centaurea	Asteraceae
Zataria multiflora	Zataria	Lamiaceae
Colchicum kotschyi	Colchicum	Colchicaceae
Colchicum speciosum	Colchicum	Colchicaceae
Colchicum speciosum	Colchicum	Colchicaceae
Cinnamomum kotoense	Cinnamomum	Lauraceae
Ruta graveolens	Ruta	Rutaceae
Solanum lycopersicum	Solanum	Solanaceae
Psychotria punctata	Psychotria	Rubiaceae
Ardisia crenata	Ardisia	Primulaceae
Cinnamomum chekiangense	Cinnamomum	Lauraceae
Cinnamomum insulari-montanum	Cinnamomum	Lauraceae
Populus tremula	Populus	Salicaceae
Alpinia hainanensis	Alpinia	Zingiberaceae
Alpinia hainanensis	Alpinia	Zingiberaceae
Stellera chamaejasme	Stellera	Thymelaeaceae
Rhodiola rosea	Rhodiola	Crassulaceae
Rhodiola rosea	Rhodiola	Crassulaceae
Xerochrysum subundulatum	Xerochrysum	Asteraceae
Xerochrysum subundulatum	Xerochrysum	Asteraceae
Ozothamnus stirlingii	Ozothamnus	Asteraceae
Tetrapanax papyrifer	Tetrapanax	Araliaceae
Alpinia zerumbet	Alpinia	Zingiberaceae
Populus tomentosa	Populus	Salicaceae
Populus tremuloides	Populus	Salicaceae
Populus grandidentata	Populus	Salicaceae
Arachis hypogaea	Arachis	Fabaceae
Pereskia aculeata	Pereskia	Cactaceae
Dendrobium moniliforme	Dendrobium	Orchidaceae
Dendrobium moniliforme	Dendrobium	Orchidaceae
Dendrobium officinale	Dendrobium	Orchidaceae
Dendrobium officinale	Dendrobium	Orchidaceae
Foeniculum vulgare	Foeniculum	Apiaceae
Onopordum caulescens	Onopordum	Asteraceae
Onopordum illyricum subsp. illyricum	Onopordum	Asteraceae
Onopordum acanthium subsp. acanthium	Onopordum	Asteraceae
Phellodendron amurense	Phellodendron	Rutaceae
Cynomorium coccineum subsp. songaricum	Cynomorium	Cynomoriaceae
Viburnum cylindricum	Viburnum	Viburnaceae
Rodgersia sambucifolia	Rodgersia	Saxifragaceae
Valeriana rossica	Valeriana	Caprifoliaceae
Oxalis pes-caprae	Oxalis	Oxalidaceae
Houttuynia cordata	Houttuynia	Saururaceae
Bacopa monnieri	Bacopa	Plantaginaceae
Ononis speciosa	Ononis	Fabaceae
Ononis spinosa	Ononis	Fabaceae
Rumex patientia	Rumex	Polygonaceae
Rumex maritimus	Rumex	Polygonaceae
Rumex nepalensis	Rumex	Polygonaceae
Rumex chalepensis	Rumex	Polygonaceae
Rumex japonicus	Rumex	Polygonaceae
Valeriana amurensis	Valeriana	Caprifoliaceae
Adenostoma sparsifolium	Adenostoma	Rosaceae
Spiraea formosana	Spiraea	Rosaceae
Brassica napus	Brassica	Brassicaceae
Duhaldea cappa	Duhaldea	Asteraceae
Glycyrrhiza uralensis	Glycyrrhiza	Fabaceae
Glycyrrhiza uralensis	Glycyrrhiza	Fabaceae
Lagerstroemia speciosa	Lagerstroemia	Lythraceae
Lonicera microphylla	Lonicera	Caprifoliaceae
Oryza sativa	Oryza	Poaceae
Oryza aristata	Oryza	Poaceae
Oryza sativa	Oryza	Poaceae
Centaurea aspera	Centaurea	Asteraceae
Sanguisorba minor	Sanguisorba	Rosaceae
Sanguisorba minor	Sanguisorba	Rosaceae
Rosa laevigata	Rosa	Rosaceae
Rosa laevigata	Rosa	Rosaceae
Rosa laevigata	Rosa	Rosaceae
Acalypha hispida	Acalypha	Euphorbiaceae
Acalypha lanceolata	Acalypha	Euphorbiaceae
Acalypha poiretii	Acalypha	Euphorbiaceae
Acalypha hispida	Acalypha	Euphorbiaceae
Phyllanthus emblica	Phyllanthus	Phyllanthaceae
Phyllanthus oligospermus	Phyllanthus	Phyllanthaceae
Searsia parviflora	Searsia	Anacardiaceae
Toxicodendron wallichii	Toxicodendron	Anacardiaceae
Cirsium wallichii	Cirsium	Asteraceae
Geranium thunbergii	Geranium	Geraniaceae
Centaurea sphaerocephala subsp. malacitana	Centaurea	Asteraceae
Mangifera indica	Mangifera	Anacardiaceae
Bryonia cretica subsp. dioica	Bryonia	Cucurbitaceae
Bryonia alba	Bryonia	Cucurbitaceae
Bryonia dioica	Bryonia	Cucurbitaceae
Bryonia dioica	Bryonia	Cucurbitaceae
Bryonia alba	Bryonia	Cucurbitaceae
Olea europaea	Olea	Oleaceae
Prosopis farcta	Prosopis	Fabaceae
Saxifraga stolonifera	Saxifraga	Saxifragaceae
Mitracarpus hirtus	Mitracarpus	Rubiaceae
Camellia japonica	Camellia	Theaceae
Hornschuchia citriodora	Hornschuchia	Annonaceae
Annona crassiflora	Annona	Annonaceae
Annona dolabripetala	Annona	Annonaceae
Annona dolabripetala	Annona	Annonaceae
Annona dolabripetala	Annona	Annonaceae
Xylopia aromatica	Xylopia	Annonaceae
Cardiopetalum calophyllum	Cardiopetalum	Annonaceae
Guatteria rupestris	Guatteria	Annonaceae
Duguetia bahiensis	Duguetia	Annonaceae
Guatteria villosissima	Guatteria	Annonaceae
Duguetia chrysocarpa	Duguetia	Annonaceae
Cheniella glauca	Cheniella	Fabaceae
Rauvolfia vomitoria	Rauvolfia	Apocynaceae
Phyllanthus urinaria	Phyllanthus	Phyllanthaceae
Camellia	Camellia	Theaceae
Ailanthus altissima	Ailanthus	Simaroubaceae
Viburnum urceolatum	Viburnum	Viburnaceae
Abies nephrolepis	Abies	Pinaceae
Cercidiphyllum japonicum	Cercidiphyllum	Cercidiphyllaceae
Cercidiphyllum japonicum	Cercidiphyllum	Cercidiphyllaceae
Polygonum aviculare	Polygonum	Polygonaceae
Polygonum pubescens	Polygonum	Polygonaceae
Persicaria chinensis	Persicaria	Polygonaceae
Polygonum thunbergii	Polygonum	Polygonaceae
Polygonum muricatum	Polygonum	Polygonaceae
Rubus ulmifolius	Rubus	Rosaceae
Rubus ulmifolius	Rubus	Rosaceae
Glycine max	Glycine	Fabaceae
Elephantorrhiza goetzei	Elephantorrhiza	Fabaceae
Macaranga vedeliana	Macaranga	Euphorbiaceae
Prosopis juliflora	Prosopis	Fabaceae
Prosopis cineraria	Prosopis	Fabaceae
Prosopis cineraria	Prosopis	Fabaceae
Quercus × hispanica	Quercus	Fagaceae
Quercus nigra	Quercus	Fagaceae
Quercus dentata	Quercus	Fagaceae
Rhodiola heterodonta	Rhodiola	Crassulaceae
Eucalyptus nitens	Eucalyptus	Myrtaceae
Erythrina crista-galli	Erythrina	Fabaceae
Arabidopsis thaliana	Arabidopsis	Brassicaceae
Arctostaphylos patula	Arctostaphylos	Ericaceae
Arctostaphylos columbiana	Arctostaphylos	Ericaceae
Punica granatum	Punica	Lythraceae
Azadirachta indica	Azadirachta	Meliaceae
Arbutus unedo	Arbutus	Ericaceae
Epilobium hirsutum	Epilobium	Onagraceae
Clematis koreana	Clematis	Ranunculaceae
Limonium sinense	Limonium	Plumbaginaceae
Leonurus macranthus	Leonurus	Lamiaceae
Leonurus japonicus	Leonurus	Lamiaceae
Castanea sativa	Castanea	Fagaceae
Camellia crassicolumna	Camellia	Theaceae
Vaccinium myrtillus	Vaccinium	Ericaceae
Melaleuca leucadendra	Melaleuca	Myrtaceae
Cercis chinensis	Cercis	Fabaceae
Eucalyptus camaldulensis	Eucalyptus	Myrtaceae
Eucalyptus robusta	Eucalyptus	Myrtaceae
Eugenia myrcianthes	Eugenia	Myrtaceae
Geranium sanguineum	Geranium	Geraniaceae
Siphoneugena densiflora	Siphoneugena	Myrtaceae
Fagopyrum megacarpum	Fagopyrum	Polygonaceae
Sophora pachycarpa	Sophora	Fabaceae
Oenothera biennis	Oenothera	Onagraceae
Isodon japonicus	Isodon	Lamiaceae
Baeckea frutescens	Baeckea	Myrtaceae
Rhodiola crenulata	Rhodiola	Crassulaceae
Carum carvi	Carum	Apiaceae
Piper nigrum	Piper	Piperaceae
Cinnamomum verum	Cinnamomum	Lauraceae
Cuminum cyminum	Cuminum	Apiaceae
Zingiber	Zingiber	Zingiberaceae
Myristica fragrans	Myristica	Myristicaceae
Illicium verum	Illicium	Schisandraceae
Syzygium aromaticum	Syzygium	Myrtaceae
Haematoxylum campechianum	Haematoxylum	Fabaceae
Toona sinensis	Toona	Meliaceae
Sanguisorba officinalis	Sanguisorba	Rosaceae
Euphorbia franchetii	Euphorbia	Euphorbiaceae
Euphorbia chamaesyce	Euphorbia	Euphorbiaceae
Pelargonium sidoides	Pelargonium	Geraniaceae
Limonium gmelinii	Limonium	Plumbaginaceae
Limonium popovii	Limonium	Plumbaginaceae
Visnea mocanera	Visnea	Pentaphylacaceae
Maesa lanceolata	Maesa	Primulaceae
Buchanania cochinchinensis	Buchanania	Anacardiaceae
Buchanania cochinchinensis	Buchanania	Anacardiaceae
Buchanania cochinchinensis	Buchanania	Anacardiaceae
Betula pendula	Betula	Betulaceae
Betula pendula subsp. pendula	Betula	Betulaceae
Betula pendula subsp. pendula	Betula	Betulaceae
Pelargonium reniforme	Pelargonium	Geraniaceae
Alpinia rafflesiana	Alpinia	Zingiberaceae
Alpinia mutica	Alpinia	Zingiberaceae
Lindera glauca	Lindera	Lauraceae
Ocimum gratissimum	Ocimum	Lamiaceae
Plectranthus ovatus	Plectranthus	Lamiaceae
Salvia stenophylla	Salvia	Lamiaceae
Salvia stenophylla	Salvia	Lamiaceae
Salvia officinalis subsp. lavandulifolia	Salvia	Lamiaceae
Salvia glutinosa	Salvia	Lamiaceae
Salvia palaestina	Salvia	Lamiaceae
Salvia yosgadensis	Salvia	Lamiaceae
Chenopodium murale	Chenopodium	Amaranthaceae
Chenopodium album	Chenopodium	Amaranthaceae
Chenopodium album	Chenopodium	Amaranthaceae
Chenopodiastrum murale	Chenopodiastrum	Amaranthaceae
Valeriana eriophylla	Valeriana	Caprifoliaceae
Valeriana cardamines	Valeriana	Caprifoliaceae
Lathyrus tuberosus	Lathyrus	Fabaceae
Lathyrus transsilvanicus	Lathyrus	Fabaceae
Lathyrus transsilvanicus	Lathyrus	Fabaceae
Lathyrus tingitanus	Lathyrus	Fabaceae
Lathyrus nissolia	Lathyrus	Fabaceae
Lathyrus heterophyllus	Lathyrus	Fabaceae
Lathyrus latifolius subsp. latifolius	Lathyrus	Fabaceae
Lathyrus sylvestris	Lathyrus	Fabaceae
Lathyrus angulatus	Lathyrus	Fabaceae
Lathyrus filiformis	Lathyrus	Fabaceae
Lathyrus filiformis	Lathyrus	Fabaceae
Lathyrus digitatus	Lathyrus	Fabaceae
Lathyrus palustris subsp. palustris	Lathyrus	Fabaceae
Lathyrus incurvus	Lathyrus	Fabaceae
Lathyrus incurvus	Lathyrus	Fabaceae
Lathyrus cicera	Lathyrus	Fabaceae
Lathyrus cicera	Lathyrus	Fabaceae
Lathyrus sphaericus	Lathyrus	Fabaceae
Lathyrus leptophyllus	Lathyrus	Fabaceae
Lathyrus nissolia subsp. nissolia	Lathyrus	Fabaceae
Lathyrus venosus	Lathyrus	Fabaceae
Lathyrus japonicus var. japonicus	Lathyrus	Fabaceae
Lathyrus setifolius	Lathyrus	Fabaceae
Lathyrus sphaericus	Lathyrus	Fabaceae
Lathyrus vernus	Lathyrus	Fabaceae
Lathyrus grandiflorus	Lathyrus	Fabaceae
Lathyrus sylvestris	Lathyrus	Fabaceae
Lathyrus amphicarpos	Lathyrus	Fabaceae
Lathyrus setifolius	Lathyrus	Fabaceae
Lathyrus tremolsianus	Lathyrus	Fabaceae
Lathyrus bauhini	Lathyrus	Fabaceae
Lathyrus sativus	Lathyrus	Fabaceae
Lathyrus ochrus	Lathyrus	Fabaceae
Lathyrus niger	Lathyrus	Fabaceae
Lathyrus palustris	Lathyrus	Fabaceae
Lathyrus clymenum	Lathyrus	Fabaceae
Lathyrus clymenum	Lathyrus	Fabaceae
Lathyrus odoratus	Lathyrus	Fabaceae
Lathyrus hierosolymitanus	Lathyrus	Fabaceae
Lathyrus articulatus	Lathyrus	Fabaceae
Lathyrus latifolius	Lathyrus	Fabaceae
Lathyrus hirsutus	Lathyrus	Fabaceae
Lathyrus gmelinii	Lathyrus	Fabaceae
Lathyrus japonicus	Lathyrus	Fabaceae
Lathyrus annuus	Lathyrus	Fabaceae
Lathyrus pseudocicera	Lathyrus	Fabaceae
Lathyrus laxiflorus	Lathyrus	Fabaceae
Lathyrus aphaca	Lathyrus	Fabaceae
Lathyrus digitatus	Lathyrus	Fabaceae
Lathyrus sylvestris	Lathyrus	Fabaceae
Lathyrus pratensis	Lathyrus	Fabaceae
Smyrnium perfoliatum	Smyrnium	Apiaceae
Smyrnium creticum	Smyrnium	Apiaceae
Smyrnium rotundifolium	Smyrnium	Apiaceae
Origanum vulgare	Origanum	Lamiaceae
Nasturtium officinale	Nasturtium	Brassicaceae
Lepidium sativum	Lepidium	Brassicaceae
Levisticum officinale	Levisticum	Apiaceae
Allium schoenoprasum	Allium	Amaryllidaceae
Cyclamen persicum	Cyclamen	Primulaceae
Astragalus asper	Astragalus	Fabaceae
Dischidia formosana	Dischidia	Apocynaceae
Astragalus angustifolius	Astragalus	Fabaceae
Astragalus angustifolius	Astragalus	Fabaceae
Astragalus microcephalus	Astragalus	Fabaceae
Aeonium lindleyi	Aeonium	Crassulaceae
Rhododendron dauricum	Rhododendron	Ericaceae
Salvia mirzayanii	Salvia	Lamiaceae
Salvia compressa	Salvia	Lamiaceae
Salvia macrosiphon	Salvia	Lamiaceae
Trichostema lanatum	Trichostema	Lamiaceae
Salvia hypoleuca	Salvia	Lamiaceae
Ruta angustifolia	Ruta	Rutaceae
Ruta chalepensis	Ruta	Rutaceae
Ruta pinnata	Ruta	Rutaceae
Ruta montana	Ruta	Rutaceae
Ruta oreojasme	Ruta	Rutaceae
Actinidia chinensis	Actinidia	Actinidiaceae
Macadamia	Macadamia	Proteaceae
Anacardium occidentale	Anacardium	Anacardiaceae
Bertholletia excelsa	Bertholletia	Lecythidaceae
Prunus dulcis	Prunus	Rosaceae
Prunus dulcis	Prunus	Rosaceae
Prunus dulcis	Prunus	Rosaceae
Juglans regia	Juglans	Juglandaceae
Pistacia vera	Pistacia	Anacardiaceae
Carya illinoinensis	Carya	Juglandaceae
Pinus	Pinus	Pinaceae
Corylus	Corylus	Betulaceae
Musa	Musa	Musaceae
Persea americana	Persea	Lauraceae
Trifolium repens	Trifolium	Fabaceae
Androsace septentrionalis	Androsace	Primulaceae
Drosera rotundifolia	Drosera	Droseraceae
Monosis travancorica	Monosis	Asteraceae
Rhamnus lycioides	Rhamnus	Rhamnaceae
Hydrangea seemannii	Hydrangea	Hydrangeaceae
Hydrangea aspera	Hydrangea	Hydrangeaceae
Viburnum farreri	Viburnum	Viburnaceae
Viburnum fragrans	Viburnum	Viburnaceae
Viburnum fragrans	Viburnum	Viburnaceae
Viburnum rhytidophyllum	Viburnum	Viburnaceae
Viburnum macrocephalum	Viburnum	Viburnaceae
Hydrangea heteromalla	Hydrangea	Hydrangeaceae
Viburnum corylifolium	Viburnum	Viburnaceae
Viburnum cinnamomifolium	Viburnum	Viburnaceae
Viburnum tinus	Viburnum	Viburnaceae
Viburnum davidii	Viburnum	Viburnaceae
Viburnum sympodiale	Viburnum	Viburnaceae
Viburnum plicatum	Viburnum	Viburnaceae
Viburnum grandiflorum	Viburnum	Viburnaceae
Viburnum grandiflorum	Viburnum	Viburnaceae
Viburnum carlesii	Viburnum	Viburnaceae
Hydrangea paniculata	Hydrangea	Hydrangeaceae
Viburnum betulifolium	Viburnum	Viburnaceae
Viburnum lantana	Viburnum	Viburnaceae
Hydrangea serrata	Hydrangea	Hydrangeaceae
Hydrangea integrifolia	Hydrangea	Hydrangeaceae
Viburnum opulus	Viburnum	Viburnaceae
Viburnum betulifolium	Viburnum	Viburnaceae
Viburnum rafinesqueanum	Viburnum	Viburnaceae
Viburnum cotinifolium	Viburnum	Viburnaceae
Viburnum henryi	Viburnum	Viburnaceae
Viburnum lentago	Viburnum	Viburnaceae
Viburnum dentatum	Viburnum	Viburnaceae
Viburnum buddleifolium	Viburnum	Viburnaceae
Hydrangea arborescens	Hydrangea	Hydrangeaceae
Viburnum foetidum	Viburnum	Viburnaceae
Viburnum mongolicum	Viburnum	Viburnaceae
Hydrangea quercifolia	Hydrangea	Hydrangeaceae
Hydrangea anomala	Hydrangea	Hydrangeaceae
Mesomelaena stygia	Mesomelaena	Cyperaceae
Lepidosperma costale	Lepidosperma	Cyperaceae
Lepidosperma ustulatum	Lepidosperma	Cyperaceae
Mesomelaena preissii	Mesomelaena	Cyperaceae
Lepidosperma effusum	Lepidosperma	Cyperaceae
Fuirena incrassata	Fuirena	Cyperaceae
Scleria mackaviensis	Scleria	Cyperaceae
Fuirena ciliaris	Fuirena	Cyperaceae
Lepidosperma tenue	Lepidosperma	Cyperaceae
Reedia spathacea	Reedia	Cyperaceae
Schoenoplectus tabernaemontani	Schoenoplectus	Cyperaceae
Lepidosperma pruinosum	Lepidosperma	Cyperaceae
Cyperus sesquiflorus	Cyperus	Cyperaceae
Cyperus trinervis	Cyperus	Cyperaceae
Mesomelaena pseudostygia	Mesomelaena	Cyperaceae
Lepidosperma lineare	Lepidosperma	Cyperaceae
Lepidosperma flexuosum	Lepidosperma	Cyperaceae
Fimbristylis littoralis var. littoralis	Fimbristylis	Cyperaceae
Fimbristylis tetragona	Fimbristylis	Cyperaceae
Cyathochaeta avenacea	Cyathochaeta	Cyperaceae
Lepidosperma filiforme	Lepidosperma	Cyperaceae
Lepidosperma laterale	Lepidosperma	Cyperaceae
Scleria tricuspidata	Scleria	Cyperaceae
Eleocharis pallens	Eleocharis	Cyperaceae
Lipocarpha microcephala	Lipocarpha	Cyperaceae
Oreobolus pumilio	Oreobolus	Cyperaceae
Schoenus bifidus	Schoenus	Cyperaceae
Eleocharis dietrichiana	Eleocharis	Cyperaceae
Eleocharis cylindrostachys	Eleocharis	Cyperaceae
Caustis flexuosa	Caustis	Cyperaceae
Tetraria capillaris	Tetraria	Cyperaceae
Schoenus apogon	Schoenus	Cyperaceae
Schoenus clandestinus	Schoenus	Cyperaceae
Fimbristylis eremophila	Fimbristylis	Cyperaceae
Gahnia sieberiana	Gahnia	Cyperaceae
Tetraria octandra	Tetraria	Cyperaceae
Fimbristylis bisumbellata	Fimbristylis	Cyperaceae
Eleocharis sphacelata	Eleocharis	Cyperaceae
Caustis dioica	Caustis	Cyperaceae
Schoenus subflavus	Schoenus	Cyperaceae
Cyperus iria	Cyperus	Cyperaceae
Crosslandia setifolia	Crosslandia	Cyperaceae
Bulbostylis barbata	Bulbostylis	Cyperaceae
Bulbostylis barbata	Bulbostylis	Cyperaceae
Bolboschoenus caldwellii	Bolboschoenus	Cyperaceae
Evandra aristata	Evandra	Cyperaceae
Cyperus enervis	Cyperus	Cyperaceae
Mesomelaena tetragona	Mesomelaena	Cyperaceae
Schoenus fluitans	Schoenus	Cyperaceae
Schoenus hexandrus	Schoenus	Cyperaceae
Fimbristylis oxystachya	Fimbristylis	Cyperaceae
Fimbristylis squarrulosa	Fimbristylis	Cyperaceae
Schoenus brevifolius	Schoenus	Cyperaceae
Carpha nivicola	Carpha	Cyperaceae
Cyathochaeta diandra	Cyathochaeta	Cyperaceae
Caustis blakei	Caustis	Cyperaceae
Gahnia aspera	Gahnia	Cyperaceae
Schoenus curvifolius	Schoenus	Cyperaceae
Cyperus compactus	Cyperus	Cyperaceae
Cyperus congestus	Cyperus	Cyperaceae
Scirpus polystachyus	Scirpus	Cyperaceae
Caustis recurvata	Caustis	Cyperaceae
Isolepis producta	Isolepis	Cyperaceae
Gahnia subaequiglumis	Gahnia	Cyperaceae
Gymnoschoenus anceps	Gymnoschoenus	Cyperaceae
Eleocharis geniculata	Eleocharis	Cyperaceae
Schoenus falcatus	Schoenus	Cyperaceae
Schoenus falcatus	Schoenus	Cyperaceae
Schoenus subaphyllus	Schoenus	Cyperaceae
Schoenus sesquispiculus	Schoenus	Cyperaceae
Schoenus sesquispicula	Schoenus	Cyperaceae
Carpha alpina	Carpha	Cyperaceae
Bulbostylis humilis	Bulbostylis	Cyperaceae
Isolepis humillima	Isolepis	Cyperaceae
Isolepis sepulcralis	Isolepis	Cyperaceae
Gahnia deusta	Gahnia	Cyperaceae
Fimbristylis dichotoma	Fimbristylis	Cyperaceae
Scleria rugosa	Scleria	Cyperaceae
Schoenus calostachyus	Schoenus	Cyperaceae
Schoenus calostachyus	Schoenus	Cyperaceae
Schoenus ericetorum	Schoenus	Cyperaceae
Schoenus scabripes	Schoenus	Cyperaceae
Eleocharis brassii	Eleocharis	Cyperaceae
Fimbristylis pachyptera	Fimbristylis	Cyperaceae
Gahnia radula	Gahnia	Cyperaceae
Eleocharis pusilla	Eleocharis	Cyperaceae
Chrysitrix distigmatosa	Chrysitrix	Cyperaceae
Fimbristylis macrantha	Fimbristylis	Cyperaceae
Lepironia articulata	Lepironia	Cyperaceae
Cyperus gunnii	Cyperus	Cyperaceae
Gahnia filifolia	Gahnia	Cyperaceae
Lepidosperma forsythii	Lepidosperma	Cyperaceae
Carex appressa	Carex	Cyperaceae
Rhynchospora rugosa subsp. brownii	Rhynchospora	Cyperaceae
Rhynchospora rubra	Rhynchospora	Cyperaceae
Schoenus paludosus	Schoenus	Cyperaceae
Rhynchospora heterochaeta	Rhynchospora	Cyperaceae
Scleria novae-hollandiae	Scleria	Cyperaceae
Eleocharis minuta	Eleocharis	Cyperaceae
Gymnoschoenus sphaerocephalus	Gymnoschoenus	Cyperaceae
Cyperus microcephalus	Cyperus	Cyperaceae
Tricostularia compressa	Tricostularia	Cyperaceae
Tricostularia undulata	Tricostularia	Cyperaceae
Bolboschoenus fluviatilis	Bolboschoenus	Cyperaceae
Schoenus asperocarpus	Schoenus	Cyperaceae
Schoenus latitans	Schoenus	Cyperaceae
Chorizandra cymbaria	Chorizandra	Cyperaceae
Chorizandra sphaerocephala	Chorizandra	Cyperaceae
Gahnia microstachya	Gahnia	Cyperaceae
Schoenus sparteus	Schoenus	Cyperaceae
Scleria sphacelata	Scleria	Cyperaceae
Bulbostylis densa	Bulbostylis	Cyperaceae
Cyperus oxycarpus	Cyperus	Cyperaceae
Eleocharis dulcis	Eleocharis	Cyperaceae
Machaerina juncea	Machaerina	Cyperaceae
Lepidosperma	Lepidosperma	Cyperaceae
Schoenus unispiculatus	Schoenus	Cyperaceae
Trachystylis stradbrokensis	Trachystylis	Cyperaceae
Exocarya sclerioides	Exocarya	Cyperaceae
Fimbristylis schultzii	Fimbristylis	Cyperaceae
Isolepis inundata	Isolepis	Cyperaceae
Oreobolus distichus	Oreobolus	Cyperaceae
Oreobolus kuekenthalii	Oreobolus	Cyperaceae
Cyperus sculptus	Cyperus	Cyperaceae
Fimbristylis nutans	Fimbristylis	Cyperaceae
Scorzonera hispanica	Scorzonera	Asteraceae
Hyoseris scabra	Hyoseris	Asteraceae
Hyoseris radiata	Hyoseris	Asteraceae
Hyoseris radiata	Hyoseris	Asteraceae
Tragopogon dubius subsp. dubius	Tragopogon	Asteraceae
Tragopogon porrifolius	Tragopogon	Asteraceae
Urospermum picroides	Urospermum	Asteraceae
Scorzonera hispanica subsp. coronopifolia	Scorzonera	Asteraceae
Scorzonera hispanica subsp. coronopifolia	Scorzonera	Asteraceae
Scorzonera laciniata	Scorzonera	Asteraceae
Podospermum laciniatum	Podospermum	Asteraceae
Scorzonera hirsuta	Scorzonera	Asteraceae
Scorzonera villosa subsp. villosa	Scorzonera	Asteraceae
Koelpinia linearis	Koelpinia	Asteraceae
Scorzonera graminifolia	Scorzonera	Asteraceae
Scorzonera villosa subsp. villosa	Scorzonera	Asteraceae
Scorzonera graminifolia	Scorzonera	Asteraceae
Scorzonera austriaca	Scorzonera	Asteraceae
Scorzonera mollis subsp. mollis	Scorzonera	Asteraceae
Scorzonera aristata	Scorzonera	Asteraceae
Geropogon hybridus	Geropogon	Asteraceae
Geropogon hybridus	Geropogon	Asteraceae
Scorzonera austriaca	Scorzonera	Asteraceae
Scorzonera humilis	Scorzonera	Asteraceae
Scorzonera mollis	Scorzonera	Asteraceae
Scorzonera mollis subsp. mollis	Scorzonera	Asteraceae
Takhtajaniantha pusilla	Takhtajaniantha	Asteraceae
Tragopogon coelesyriacus	Tragopogon	Asteraceae
Scolymus hispanicus	Scolymus	Asteraceae
Scorzonera austriaca	Scorzonera	Asteraceae
Scorzonera humilis	Scorzonera	Asteraceae
Cicerbita plumieri	Cicerbita	Asteraceae
Rothmaleria granatensis	Rothmaleria	Asteraceae
Tragopogon coelesyriacus	Tragopogon	Asteraceae
Tragopogon crocifolius	Tragopogon	Asteraceae
Hyoseris radiata	Hyoseris	Asteraceae
Rhagadiolus stellatus	Rhagadiolus	Asteraceae
Scolymus maculatus	Scolymus	Asteraceae
Crepis divaricata	Crepis	Asteraceae
Crepis heldreichiana	Crepis	Asteraceae
Sonchus pustulatus	Sonchus	Asteraceae
Scorzonera psychrophila	Scorzonera	Asteraceae
Tragopogon pratensis	Tragopogon	Asteraceae
Crepis pygmaea	Crepis	Asteraceae
Crepis pygmaea	Crepis	Asteraceae
Lactuca acanthifolia	Lactuca	Asteraceae
Lactuca acanthifolia	Lactuca	Asteraceae
Lactuca serriola	Lactuca	Asteraceae
Lactuca serriola	Lactuca	Asteraceae
Lactuca sativa	Lactuca	Asteraceae
Lactuca serriola	Lactuca	Asteraceae
Lactuca virosa	Lactuca	Asteraceae
Lactuca dregeana	Lactuca	Asteraceae
Lactuca virosa	Lactuca	Asteraceae
Astartoseris triquetra	Astartoseris	Asteraceae
Lactuca triquetra	Lactuca	Asteraceae
Lactuca perennis	Lactuca	Asteraceae
Lactuca tatarica	Lactuca	Asteraceae
Lactuca saligna	Lactuca	Asteraceae
Lactuca aculeata	Lactuca	Asteraceae
Lactuca tenerrima	Lactuca	Asteraceae
Lactuca tenerrima	Lactuca	Asteraceae
Cichorium intybus	Cichorium	Asteraceae
Euphorbia smirnovii	Euphorbia	Euphorbiaceae
Pinus halepensis	Pinus	Pinaceae
Pinus brutia	Pinus	Pinaceae
Syringa reticulata	Syringa	Oleaceae
Panzerina lanata	Panzerina	Lamiaceae
Nymphoides fallax	Nymphoides	Menyanthaceae
Nymphoides indica	Nymphoides	Menyanthaceae
Nymphoides geminata	Nymphoides	Menyanthaceae
Menyanthes trifoliata	Menyanthes	Menyanthaceae
Villarsia capensis	Villarsia	Menyanthaceae
Nymphoides grayana	Nymphoides	Menyanthaceae
Nymphoides grayanum	Nymphoides	Menyanthaceae
Nymphoides crenata	Nymphoides	Menyanthaceae
Nymphoides cordata	Nymphoides	Menyanthaceae
Nymphoides hydrophylla	Nymphoides	Menyanthaceae
Liparophyllum gunnii	Liparophyllum	Menyanthaceae
Nymphoides peltata	Nymphoides	Menyanthaceae
Herniaria mauritanica	Herniaria	Caryophyllaceae
Micromeria juliana	Micromeria	Lamiaceae
Shuteria vestita	Shuteria	Fabaceae
Pueraria montana var. montana	Pueraria	Fabaceae
Laggera crispata	Laggera	Asteraceae
Sempervivum transcaucasicum	Sempervivum	Crassulaceae
Sempervivum calcareum	Sempervivum	Crassulaceae
Sedum annuum	Sedum	Crassulaceae
Sedum meyeri-johannis	Sedum	Crassulaceae
Sempervivum grandiflorum	Sempervivum	Crassulaceae
Sempervivum tectorum	Sempervivum	Crassulaceae
Sempervivum thompsonianum	Sempervivum	Crassulaceae
Sempervivum pumilum	Sempervivum	Crassulaceae
Sempervivum davisii subsp. furseorum	Sempervivum	Crassulaceae
Sempervivum kosaninii	Sempervivum	Crassulaceae
Sedum urvillei	Sedum	Crassulaceae
Sempervivum atlanticum	Sempervivum	Crassulaceae
Sempervivum marmoreum	Sempervivum	Crassulaceae
Sedum euxinum	Sedum	Crassulaceae
Sempervivum charadzeae	Sempervivum	Crassulaceae
Sedum ursi	Sedum	Crassulaceae
Sempervivum leucanthum	Sempervivum	Crassulaceae
Sempervivum leucanthum	Sempervivum	Crassulaceae
Sempervivum minutum	Sempervivum	Crassulaceae
Sedum brissemoreti	Sedum	Crassulaceae
Sedum farinosum	Sedum	Crassulaceae
Sempervivum ingwersenii	Sempervivum	Crassulaceae
Sedum melanantherum	Sedum	Crassulaceae
Sempervivum dzhavachischvilii	Sempervivum	Crassulaceae
Sedum alpestre	Sedum	Crassulaceae
Sempervivum macedonicum	Sempervivum	Crassulaceae
Sempervivum ciliosum	Sempervivum	Crassulaceae
Sempervivum heuffelii	Sempervivum	Crassulaceae
Sempervivum ruthenicum	Sempervivum	Crassulaceae
Sempervivum ossetiense	Sempervivum	Crassulaceae
Sedum anglicum	Sedum	Crassulaceae
Sedum acre	Sedum	Crassulaceae
Sempervivum arachnoideum	Sempervivum	Crassulaceae
Sedum tuberosum	Sedum	Crassulaceae
Sedum borissovae	Sedum	Crassulaceae
Sempervivum vicentei	Sempervivum	Crassulaceae
Sempervivum altum	Sempervivum	Crassulaceae
Sempervivum montanum	Sempervivum	Crassulaceae
Sedum grisebachii	Sedum	Crassulaceae
Sempervivum armenum	Sempervivum	Crassulaceae
Sempervivum borissovae	Sempervivum	Crassulaceae
Sempervivum caucasicum	Sempervivum	Crassulaceae
Sedum multiceps	Sedum	Crassulaceae
Sedum annuum	Sedum	Crassulaceae
Petrosedum rupestre	Petrosedum	Crassulaceae
Sedum crassularia	Sedum	Crassulaceae
Petrosedum sediforme	Petrosedum	Crassulaceae
Sedum litoreum	Sedum	Crassulaceae
Sedum laconicum	Sedum	Crassulaceae
Sedum album	Sedum	Crassulaceae
Sedum sexangulare	Sedum	Crassulaceae
Petrosedum ochroleucum	Petrosedum	Crassulaceae
Sempervivum montanum	Sempervivum	Crassulaceae
Petrosedum montanum	Petrosedum	Crassulaceae
Sedum brevifolium	Sedum	Crassulaceae
Petrosedum forsterianum	Petrosedum	Crassulaceae
Sedum apoleipon	Sedum	Crassulaceae
Sedum lydium	Sedum	Crassulaceae
Sedum samium	Sedum	Crassulaceae
Sedum fusiforme	Sedum	Crassulaceae
Tetraneuris linearifolia	Tetraneuris	Asteraceae
Phoenix dactylifera	Phoenix	Arecaceae
Prunus cerasus	Prunus	Rosaceae
Prunus cerasus	Prunus	Rosaceae
Prunus cerasus	Prunus	Rosaceae
Ribes uva-crispa	Ribes	Grossulariaceae
Citrus × aurantium	Citrus	Rutaceae
Citrus deliciosa	Citrus	Rutaceae
Ribes rubrum	Ribes	Grossulariaceae
Malus domestica	Malus	Rosaceae
Malus domestica	Malus	Rosaceae
Malus pumila	Malus	Rosaceae
Malus pumila	Malus	Rosaceae
Malus pumila	Malus	Rosaceae
Malus pumila	Malus	Rosaceae
Fragaria	Fragaria	Rosaceae
Citrus × aurantium	Citrus	Rutaceae
Prunus avium	Prunus	Rosaceae
Prunus avium	Prunus	Rosaceae
Cydonia	Cydonia	Rosaceae
Prunus persica	Prunus	Rosaceae
Prunus persica	Prunus	Rosaceae
Prunus persica	Prunus	Rosaceae
Prunus armeniaca	Prunus	Rosaceae
Prunus armeniaca	Prunus	Rosaceae
Prunus armeniaca	Prunus	Rosaceae
Prunus armeniaca	Prunus	Rosaceae
Prunus armeniaca	Prunus	Rosaceae
Cucumis melo	Cucumis	Cucurbitaceae
Ribes nigrum	Ribes	Grossulariaceae
Ficus carica	Ficus	Moraceae
Pyrus communis	Pyrus	Rosaceae
Pyrus communis	Pyrus	Rosaceae
Pyrus communis	Pyrus	Rosaceae
Pyrus communis	Pyrus	Rosaceae
Pyrus communis	Pyrus	Rosaceae
Pyrus communis	Pyrus	Rosaceae
Rubus	Rubus	Rosaceae
Vicia pisiformis	Vicia	Fabaceae
Vicia articulata	Vicia	Fabaceae
Vicia articulata	Vicia	Fabaceae
Vicia articulata	Vicia	Fabaceae
Vicia peregrina subsp. peregrina	Vicia	Fabaceae
Vicia monanthos	Vicia	Fabaceae
Vicia monantha	Vicia	Fabaceae
Vicia bakeri	Vicia	Fabaceae
Vicia sylvatica	Vicia	Fabaceae
Vicia tenuifolia subsp. variabilis	Vicia	Fabaceae
Vicia tenuifolia	Vicia	Fabaceae
Vicia cracca	Vicia	Fabaceae
Vicia villosa	Vicia	Fabaceae
Vicia benghalensis subsp. benghalensis	Vicia	Fabaceae
Vicia tetrasperma	Vicia	Fabaceae
Vicia tetrasperma	Vicia	Fabaceae
Vicia pubescens	Vicia	Fabaceae
Vicia sativa	Vicia	Fabaceae
Vicia hirsuta	Vicia	Fabaceae
Vicia peregrina	Vicia	Fabaceae
Vicia dumetorum	Vicia	Fabaceae
Vicia biennis	Vicia	Fabaceae
Trigonella foenum-graecum	Trigonella	Fabaceae
Colubrina faraloatra	Colubrina	Rhamnaceae
Leea guineense	Leea	Vitaceae
Leea guineensis	Leea	Vitaceae
Rhododendron suaveolens	Rhododendron	Ericaceae
Rhododendron polyanthemum	Rhododendron	Ericaceae
Rhododendron kawakamii	Rhododendron	Ericaceae
Rhododendron retusum	Rhododendron	Ericaceae
Rhododendron buxifolium	Rhododendron	Ericaceae
Rhododendron meijeri	Rhododendron	Ericaceae
Rhododendron leucogigas	Rhododendron	Ericaceae
Rhododendron micromalayanum	Rhododendron	Ericaceae
Rhododendron robinsonii	Rhododendron	Ericaceae
Rhododendron zoelleri	Rhododendron	Ericaceae
Rhododendron superbum	Rhododendron	Ericaceae
Rhododendron aurigeranum	Rhododendron	Ericaceae
Rhododendron stapfianum	Rhododendron	Ericaceae
Rhododendron edanoi subsp. pneumonanthum	Rhododendron	Ericaceae
Rhododendron konori	Rhododendron	Ericaceae
Rhododendron inconspicuum	Rhododendron	Ericaceae
Rhododendron acuminatum	Rhododendron	Ericaceae
Rhododendron praetervisum	Rhododendron	Ericaceae
Rhododendron searleanum	Rhododendron	Ericaceae
Rhododendron crassifolium	Rhododendron	Ericaceae
Rhododendron rarum	Rhododendron	Ericaceae
Rhododendron hooglandii	Rhododendron	Ericaceae
Rhododendron macgregoriae	Rhododendron	Ericaceae
Rhododendron nieuwenhuisii	Rhododendron	Ericaceae
Rhododendron dianthosmum	Rhododendron	Ericaceae
Rhododendron javanicum subsp. brookeanum	Rhododendron	Ericaceae
Rhododendron latoucheae	Rhododendron	Ericaceae
Rhododendron durionifolium	Rhododendron	Ericaceae
Rhododendron culminicolum	Rhododendron	Ericaceae
Rhododendron culminicolum	Rhododendron	Ericaceae
Rhododendron christi	Rhododendron	Ericaceae
Rhododendron lanceolatum	Rhododendron	Ericaceae
Rhododendron vitis-idaea	Rhododendron	Ericaceae
Rhododendron wrightianum	Rhododendron	Ericaceae
Rhododendron womersleyi	Rhododendron	Ericaceae
Rhododendron rugosum	Rhododendron	Ericaceae
Rhododendron yelliottii	Rhododendron	Ericaceae
Rhododendron bagobonum	Rhododendron	Ericaceae
Rhododendron intranervatum	Rhododendron	Ericaceae
Rhododendron abietifolium	Rhododendron	Ericaceae
Rhododendron orbiculatum	Rhododendron	Ericaceae
Rhododendron javanicum	Rhododendron	Ericaceae
Rhododendron gracilentum	Rhododendron	Ericaceae
Rhododendron × planecostatum	Rhododendron	Ericaceae
Rhododendron stenophyllum	Rhododendron	Ericaceae
Rhododendron makinoi	Rhododendron	Ericaceae
Rhododendron phaeochitum	Rhododendron	Ericaceae
Rhododendron latoucheae	Rhododendron	Ericaceae
Rhododendron leptanthum	Rhododendron	Ericaceae
Rhododendron nervosulum	Rhododendron	Ericaceae
Rhododendron jasminiflorum	Rhododendron	Ericaceae
Rhododendron beyerinckianum	Rhododendron	Ericaceae
Rhododendron laetum	Rhododendron	Ericaceae
Rhododendron christianae	Rhododendron	Ericaceae
Chenopodium quinoa	Chenopodium	Amaranthaceae
Chenopodium simplex	Chenopodium	Amaranthaceae
Chenopodium hybridum	Chenopodium	Amaranthaceae
Chenopodium hybridum	Chenopodium	Amaranthaceae
Dysphania ambrosioides	Dysphania	Amaranthaceae
Dysphania ambrosioides	Dysphania	Amaranthaceae
Dysphania botrys	Dysphania	Amaranthaceae
Dysphania botrys	Dysphania	Amaranthaceae
Cistus albidus	Cistus	Cistaceae
Cistus monspeliensis	Cistus	Cistaceae
Cistus creticus	Cistus	Cistaceae
Cistus laxus	Cistus	Cistaceae
Cistus laurifolius	Cistus	Cistaceae
Cistus ladanifer	Cistus	Cistaceae
Rhamnus taquetii	Rhamnus	Rhamnaceae
Rhamnus pallasii	Rhamnus	Rhamnaceae
Solidago canadensis	Solidago	Asteraceae
Solidago virgaurea	Solidago	Asteraceae
Solidago virgaurea	Solidago	Asteraceae
Cicer songaricum	Cicer	Fabaceae
Cicer anatolicum	Cicer	Fabaceae
Raphanus sativus var. sativus	Raphanus	Brassicaceae
Brassica cretica	Brassica	Brassicaceae
Brassica oleracea	Brassica	Brassicaceae
Cucumis sativus	Cucumis	Cucurbitaceae
Spinacia oleracea	Spinacia	Amaranthaceae
Allium ampeloprasum	Allium	Amaryllidaceae
Allium rotundum	Allium	Amaryllidaceae
Vicia faba	Vicia	Fabaceae
Allium cepa	Allium	Amaryllidaceae
Brassica oleracea	Brassica	Brassicaceae
Raphanus raphanistrum subsp. sativus	Raphanus	Brassicaceae
Beta vulgaris	Beta	Amaranthaceae
Cichorium endivia	Cichorium	Asteraceae
Capsicum annuum	Capsicum	Solanaceae
Capsicum annuum	Capsicum	Solanaceae
Phaseolus vulgaris	Phaseolus	Fabaceae
Daucus carota	Daucus	Apiaceae
Portulaca oleracea	Portulaca	Portulacaceae
Brassica cretica	Brassica	Brassicaceae
Brassica rapa	Brassica	Brassicaceae
Brassica rapa	Brassica	Brassicaceae
Onobrychis kachetica	Onobrychis	Fabaceae
Onobrychis michauxii	Onobrychis	Fabaceae
Mallotus pallidus	Mallotus	Euphorbiaceae
Trigonella balansae	Trigonella	Fabaceae
Trigonella balansae	Trigonella	Fabaceae
Trigonella corniculata	Trigonella	Fabaceae
Trigonella calliceras	Trigonella	Fabaceae
Medicago cretacea	Medicago	Fabaceae
Melilotus sulcatus	Melilotus	Fabaceae
Medicago scutellata	Medicago	Fabaceae
Medicago orbicularis	Medicago	Fabaceae
Medicago intertexta	Medicago	Fabaceae
Medicago murex	Medicago	Fabaceae
Medicago arabica	Medicago	Fabaceae
Medicago orbicularis	Medicago	Fabaceae
Medicago blancheana	Medicago	Fabaceae
Melilotus italicus	Melilotus	Fabaceae
Melilotus siculus	Melilotus	Fabaceae
Melilotus siculus	Melilotus	Fabaceae
Melilotus siculus	Melilotus	Fabaceae
Medicago monantha	Medicago	Fabaceae
Medicago laciniata	Medicago	Fabaceae
Medicago polyceratia	Medicago	Fabaceae
Medicago orthoceras	Medicago	Fabaceae
Melilotus officinalis	Melilotus	Fabaceae
Melilotus officinalis	Melilotus	Fabaceae
Medicago polymorpha	Medicago	Fabaceae
Medicago radiata	Medicago	Fabaceae
Medicago laciniata	Medicago	Fabaceae
Medicago truncatula	Medicago	Fabaceae
Trigonella caerulea	Trigonella	Fabaceae
Medicago monspeliaca	Medicago	Fabaceae
Medicago sativa subsp. glomerata	Medicago	Fabaceae
Medicago polymorpha	Medicago	Fabaceae
Melilotus albus	Melilotus	Fabaceae
Melilotus albus	Melilotus	Fabaceae
Medicago falcata	Medicago	Fabaceae
Medicago lupulina	Medicago	Fabaceae
Melilotus indicus	Melilotus	Fabaceae
Medicago sativa	Medicago	Fabaceae
Trigonella cretica	Trigonella	Fabaceae
Medicago hybrida	Medicago	Fabaceae
Medicago hybrida	Medicago	Fabaceae
Medicago cancellata	Medicago	Fabaceae
Medicago tenoreana	Medicago	Fabaceae
Medicago turbinata	Medicago	Fabaceae
Medicago doliata	Medicago	Fabaceae
Medicago rotata	Medicago	Fabaceae
Melilotus wolgicus	Melilotus	Fabaceae
Havardia albicans	Havardia	Fabaceae
Primula sinensis	Primula	Primulaceae
Primula sinensis	Primula	Primulaceae
Quercus pontica	Quercus	Fagaceae
Gynura divaricata	Gynura	Asteraceae
Canarium album	Canarium	Burseraceae
Canarium album	Canarium	Burseraceae
Canarium album	Canarium	Burseraceae
Canarium album	Canarium	Burseraceae
Apocynum venetum	Apocynum	Apocynaceae
Apocynum cannabinum	Apocynum	Apocynaceae
Apocynum cannabinum	Apocynum	Apocynaceae
Ilex chamaedryfolia	Ilex	Aquifoliaceae
Ilex integerrima	Ilex	Aquifoliaceae
Ilex ambigua	Ilex	Aquifoliaceae
Ilex leucoclada	Ilex	Aquifoliaceae
Ilex boliviana	Ilex	Aquifoliaceae
Ilex brevicuspis	Ilex	Aquifoliaceae
Ilex ovalis	Ilex	Aquifoliaceae
Ilex colchica	Ilex	Aquifoliaceae
Ilex cassine	Ilex	Aquifoliaceae
Ilex quercetorum	Ilex	Aquifoliaceae
Ilex maximowicziana	Ilex	Aquifoliaceae
Ilex brasiliensis	Ilex	Aquifoliaceae
Ilex macropoda	Ilex	Aquifoliaceae
Ilex laevigata	Ilex	Aquifoliaceae
Ilex glabra	Ilex	Aquifoliaceae
Ilex vitis-idaea	Ilex	Aquifoliaceae
Ilex argentina	Ilex	Aquifoliaceae
Ilex crenata	Ilex	Aquifoliaceae
Ilex decidua	Ilex	Aquifoliaceae
Ilex conocarpa	Ilex	Aquifoliaceae
Ilex macfadyenii	Ilex	Aquifoliaceae
Ilex montana	Ilex	Aquifoliaceae
Ilex pseudovaccinium	Ilex	Aquifoliaceae
Ilex discolor	Ilex	Aquifoliaceae
Ilex longipes	Ilex	Aquifoliaceae
Ilex dumosa	Ilex	Aquifoliaceae
Ilex theezans	Ilex	Aquifoliaceae
Ilex guianensis	Ilex	Aquifoliaceae
Ilex pseudobuxus	Ilex	Aquifoliaceae
Ilex sideroxyloides	Ilex	Aquifoliaceae
Ilex microdonta	Ilex	Aquifoliaceae
Ilex krugiana	Ilex	Aquifoliaceae
Ilex mitis	Ilex	Aquifoliaceae
Ilex diuretica	Ilex	Aquifoliaceae
Ilex canariensis	Ilex	Aquifoliaceae
Ilex amplifolia	Ilex	Aquifoliaceae
Ilex affinis	Ilex	Aquifoliaceae
Ilex teratopis	Ilex	Aquifoliaceae
Ilex paraguariensis	Ilex	Aquifoliaceae
Ilex amelanchier	Ilex	Aquifoliaceae
Ilex ficoidea	Ilex	Aquifoliaceae
Ilex nitida	Ilex	Aquifoliaceae
Ilex hypaneura	Ilex	Aquifoliaceae
Ilex coriacea	Ilex	Aquifoliaceae
Ilex martiniana	Ilex	Aquifoliaceae
Ilex uraiensis	Ilex	Aquifoliaceae
Ilex uraiensis	Ilex	Aquifoliaceae
Ilex tectonica	Ilex	Aquifoliaceae
Ilex cymosa	Ilex	Aquifoliaceae
Ilex micrococca	Ilex	Aquifoliaceae
Ilex myrtifolia	Ilex	Aquifoliaceae
Ilex macfadyenii	Ilex	Aquifoliaceae
Ilex geniculata	Ilex	Aquifoliaceae
Ilex taubertiana	Ilex	Aquifoliaceae
Ilex belizensis	Ilex	Aquifoliaceae
Symplocos oblongifolia	Symplocos	Symplocaceae
Symplocos polyandra	Symplocos	Symplocaceae
Ilex amara	Ilex	Aquifoliaceae
Ilex amara	Ilex	Aquifoliaceae
Orostachys japonica	Orostachys	Crassulaceae
Onobrychis cyri	Onobrychis	Fabaceae
Onobrychis viciifolia	Onobrychis	Fabaceae
Rubus idaeus	Rubus	Rosaceae
Rubus idaeus	Rubus	Rosaceae
Rubus idaeus	Rubus	Rosaceae
Rubus idaeus	Rubus	Rosaceae
Rubus idaeus	Rubus	Rosaceae
Vaccinium vitis-idaea	Vaccinium	Ericaceae
Apium graveolens	Apium	Apiaceae
Apium graveolens	Apium	Apiaceae
Citrus aurantiifolia	Citrus	Rutaceae
Brassica oleracea	Brassica	Brassicaceae
Salvia tomentosa	Salvia	Lamiaceae
Salvia cardiophylla	Salvia	Lamiaceae
Salvia digitaloides	Salvia	Lamiaceae
Salvia xalapensis	Salvia	Lamiaceae
Salvia xalapensis	Salvia	Lamiaceae
Salvia polystachya	Salvia	Lamiaceae
Salvia hispanica	Salvia	Lamiaceae
Salvia officinalis	Salvia	Lamiaceae
Salvia syriaca	Salvia	Lamiaceae
Salvia dominica	Salvia	Lamiaceae
Salvia sessei	Salvia	Lamiaceae
Salvia urolepis	Salvia	Lamiaceae
Salvia miltiorrhiza	Salvia	Lamiaceae
Salvia munzii	Salvia	Lamiaceae
Salvia cavaleriei	Salvia	Lamiaceae
Salvia plebeia	Salvia	Lamiaceae
Salvia candidissima	Salvia	Lamiaceae
Salvia verbascifolia	Salvia	Lamiaceae
Salvia nutans	Salvia	Lamiaceae
Salvia pratensis	Salvia	Lamiaceae
Salvia sapinea	Salvia	Lamiaceae
Salvia	Salvia	Lamiaceae
Hydrophyllum tenuipes	Hydrophyllum	Boraginaceae
Hydrophyllum virginianum	Hydrophyllum	Boraginaceae
Hazardia squarrosa	Hazardia	Asteraceae
Bupleurum chinense	Bupleurum	Apiaceae
Bupleurum chinense	Bupleurum	Apiaceae
Podocarpus fasciculus	Podocarpus	Podocarpaceae
Podocarpus salignus	Podocarpus	Podocarpaceae
Podocarpus macrophyllus	Podocarpus	Podocarpaceae
Lilium candidum	Lilium	Liliaceae
Descurainia sophia	Descurainia	Brassicaceae
Armeria maritima	Armeria	Plumbaginaceae
Armeria ruscinonensis	Armeria	Plumbaginaceae
Cicer flexuosum	Cicer	Fabaceae
Cota segetalis	Cota	Asteraceae
Cota altissima	Cota	Asteraceae
Anthemis tomentosa subsp. tomentosa	Anthemis	Asteraceae
Cota coelopoda	Cota	Asteraceae
Anthemis pseudocotula	Anthemis	Asteraceae
Anthemis auriculata	Anthemis	Asteraceae
Alhagi graecorum	Alhagi	Fabaceae
Alhagi pseudalhagi subsp. persarum	Alhagi	Fabaceae
Alhagi maurorum	Alhagi	Fabaceae
Cryptocarya alba	Cryptocarya	Lauraceae
Diplotaxis tenuifolia	Diplotaxis	Brassicaceae
Diplotaxis muralis	Diplotaxis	Brassicaceae
Diplotaxis simplex	Diplotaxis	Brassicaceae
Diplotaxis simplex	Diplotaxis	Brassicaceae
Diplotaxis viminea	Diplotaxis	Brassicaceae
Artemisia gmelinii	Artemisia	Asteraceae
Artemisia gmelinii	Artemisia	Asteraceae
Artemisia scoparia	Artemisia	Asteraceae
Artemisia capillaris	Artemisia	Asteraceae
Artemisia absinthium	Artemisia	Asteraceae
Artemisia gmelinii	Artemisia	Asteraceae
Artemisia annua	Artemisia	Asteraceae
Artemisia argyi	Artemisia	Asteraceae
Artemisia montana	Artemisia	Asteraceae
Artemisia richardsoniana	Artemisia	Asteraceae
Artemisia minor	Artemisia	Asteraceae
Seriphidium kurramense	Seriphidium	Asteraceae
Artemisia carvifolia	Artemisia	Asteraceae
Artemisia carvifolia	Artemisia	Asteraceae
Artemisia carvifolia	Artemisia	Asteraceae
Artemisia vestita	Artemisia	Asteraceae
Artemisia vestita	Artemisia	Asteraceae
Artemisia lactiflora	Artemisia	Asteraceae
Artemisia klotzschiana	Artemisia	Asteraceae
Artemisia princeps	Artemisia	Asteraceae
Artemisia carvifolia	Artemisia	Asteraceae
Artemisia carvifolia	Artemisia	Asteraceae
Seriphidium transiliense	Seriphidium	Asteraceae
Tanacetum vulgare	Tanacetum	Asteraceae
Achillea millefolium	Achillea	Asteraceae
Phleum pratense	Phleum	Poaceae
Carex nigra	Carex	Cyperaceae
Carex parviflora	Carex	Cyperaceae
Carex atrata subsp. aterrima	Carex	Cyperaceae
Glebionis coronaria	Glebionis	Asteraceae
Glebionis coronaria	Glebionis	Asteraceae
Hypericum maculatum	Hypericum	Hypericaceae
Hypericum punctatum	Hypericum	Hypericaceae
Glebionis coronaria	Glebionis	Asteraceae
Glebionis coronaria	Glebionis	Asteraceae
Amaranthus cruentus	Amaranthus	Amaranthaceae
Crataegus orientalis	Crataegus	Rosaceae
Crataegus macracantha	Crataegus	Rosaceae
Crataegus douglasii	Crataegus	Rosaceae
Crataegus sanguinea	Crataegus	Rosaceae
Crataegus sanguinea	Crataegus	Rosaceae
Crataegus sanguinea	Crataegus	Rosaceae
Crataegus sanguinea	Crataegus	Rosaceae
Porophyllum obscurum	Porophyllum	Asteraceae
Cicer pungens	Cicer	Fabaceae
Cicer tragacanthoides	Cicer	Fabaceae
Cicer tragacanthoides	Cicer	Fabaceae
Cicer arietinum	Cicer	Fabaceae
Cicer baldshuanicum	Cicer	Fabaceae
Arnica longifolia	Arnica	Asteraceae
Zygophyllum simplex	Zygophyllum	Zygophyllaceae
Herniaria polygama	Herniaria	Caryophyllaceae
Vellozia streptophylla	Vellozia	Velloziaceae
Eugenia axillaris	Eugenia	Myrtaceae
Eugenia axillaris	Eugenia	Myrtaceae
Eugenia axillaris	Eugenia	Myrtaceae
Eugenia supraaxillaris	Eugenia	Myrtaceae
Syzygium grande	Syzygium	Myrtaceae
Eugenia hirta	Eugenia	Myrtaceae
Eugenia doubledayi	Eugenia	Myrtaceae
Eugenia prasina	Eugenia	Myrtaceae
Eugenia choapamensis	Eugenia	Myrtaceae
Syzygium jambos	Syzygium	Myrtaceae
Eugenia bergii	Eugenia	Myrtaceae
Eugenia uniflora	Eugenia	Myrtaceae
Alnus serrulatoides	Alnus	Betulaceae
Alnus japonica	Alnus	Betulaceae
Tagetes stenophylla	Tagetes	Asteraceae
Astragalus flexus	Astragalus	Fabaceae
Astragalus mongholicus	Astragalus	Fabaceae
Astragalus mongholicus	Astragalus	Fabaceae
Astragalus mongholicus	Astragalus	Fabaceae
Astragalus trimestris	Astragalus	Fabaceae
Astragalus mongholicus	Astragalus	Fabaceae
Astragalus trimestris	Astragalus	Fabaceae
Astragalus kabadianus	Astragalus	Fabaceae
Astragalus floccosifolius	Astragalus	Fabaceae
Astragalus dasyanthus	Astragalus	Fabaceae
Astragalus melilotoides	Astragalus	Fabaceae
Astragalus coluteocarpus	Astragalus	Fabaceae
Astragalus quisqualis	Astragalus	Fabaceae
Astragalus eremophilus	Astragalus	Fabaceae
Astragalus sempervirens	Astragalus	Fabaceae
Prosopis reptans	Prosopis	Fabaceae
Prosopis argentina	Prosopis	Fabaceae
Prosopis hassleri	Prosopis	Fabaceae
Prosopis ruizlealii	Prosopis	Fabaceae
Prosopis sericantha	Prosopis	Fabaceae
Prosopis humilis	Prosopis	Fabaceae
Prosopis torquata	Prosopis	Fabaceae
Typha domingensis	Typha	Typhaceae
Typha domingensis	Typha	Typhaceae
Onobrychis biebersteinii	Onobrychis	Fabaceae
Centaurea cyanus	Centaurea	Asteraceae
Eryngium campestre	Eryngium	Apiaceae
Artemisia ludoviciana	Artemisia	Asteraceae
Artemisia ludoviciana	Artemisia	Asteraceae
Artemisia vulgaris	Artemisia	Asteraceae
Eremanthus seidelii	Eremanthus	Asteraceae
Eremanthus goyazensis	Eremanthus	Asteraceae
Peucedanum morisonii	Peucedanum	Apiaceae
Trifolium subterraneum	Trifolium	Fabaceae
Trifolium pratense	Trifolium	Fabaceae
Trifolium pannonicum	Trifolium	Fabaceae
Neurolaena lobata	Neurolaena	Asteraceae
Astragalus bornmuellerianus	Astragalus	Fabaceae
Polygonum equisetiforme	Polygonum	Polygonaceae
Narcissus tazetta	Narcissus	Amaryllidaceae
Allium ascalonicum	Allium	Amaryllidaceae
Polygonum cognatum	Polygonum	Polygonaceae
Arnica parryi	Arnica	Asteraceae
Ligularia amplexicaulis	Ligularia	Asteraceae
Arnica lanceolata subsp. prima	Arnica	Asteraceae
Arnica mollis	Arnica	Asteraceae
Arnica chamissonis	Arnica	Asteraceae
Betula nigra	Betula	Betulaceae
Leucanthemum vulgare	Leucanthemum	Asteraceae
Chrysothamnus viscidiflorus	Chrysothamnus	Asteraceae
Chrysothamnus humilis	Chrysothamnus	Asteraceae
Nothofagus obliqua	Nothofagus	Nothofagaceae
Nothofagus antarctica	Nothofagus	Nothofagaceae
Nothofagus alpina	Nothofagus	Nothofagaceae
Nothofagus alpina	Nothofagus	Nothofagaceae
Nothofagus menziesii	Nothofagus	Nothofagaceae
Empetrum nigrum	Empetrum	Ericaceae
Nivenia fruticosa	Nivenia	Iridaceae
Patersonia occidentalis	Patersonia	Iridaceae
Witsenia maura	Witsenia	Iridaceae
Klattia partita	Klattia	Iridaceae
Aristea alata	Aristea	Iridaceae
Patersonia sericea	Patersonia	Iridaceae
Patersonia fragilis	Patersonia	Iridaceae
Aristea ensifolia	Aristea	Iridaceae
Aristea lugens	Aristea	Iridaceae
Aristea compressa	Aristea	Iridaceae
Aristea singularis	Aristea	Iridaceae
Patersonia glabrata	Patersonia	Iridaceae
Sphaeranthus confertifolius	Sphaeranthus	Asteraceae
Polygonum senticosum	Polygonum	Polygonaceae
Polygonum senticosum	Polygonum	Polygonaceae
Lysimachia thyrsiflora	Lysimachia	Primulaceae
Nothofagus fusca	Nothofagus	Nothofagaceae
Lychnophora diamantinana	Lychnophora	Asteraceae
Centaurea sinaica	Centaurea	Asteraceae
Pulicaria arabica	Pulicaria	Asteraceae
Pulicaria arabica	Pulicaria	Asteraceae
Gutierrezia wrightii	Gutierrezia	Asteraceae
Salvia limbata	Salvia	Lamiaceae
Campanula zangezura	Campanula	Campanulaceae
Campanula armena	Campanula	Campanulaceae
Campanula pendula	Campanula	Campanulaceae
Lanxangia tsaoko	Lanxangia	Zingiberaceae
Lanxangia tsaoko	Lanxangia	Zingiberaceae
Wurfbainia villosa	Wurfbainia	Zingiberaceae
Cinnamomum subavenium	Cinnamomum	Lauraceae
Cinnamomum philippinense	Cinnamomum	Lauraceae
Vitex agnus-castus	Vitex	Lamiaceae
Pulicaria wightiana	Pulicaria	Asteraceae
Aster indicus	Aster	Asteraceae
Pulicaria wightiana	Pulicaria	Asteraceae
Dittrichia graveolens	Dittrichia	Asteraceae
Anaphalis lactea	Anaphalis	Asteraceae
Zanthoxylum ailanthoides	Zanthoxylum	Rutaceae
Vaccinium uliginosum	Vaccinium	Ericaceae
Vaccinium angustifolium	Vaccinium	Ericaceae
Vaccinium stenophyllum	Vaccinium	Ericaceae
Vaccinium corymbosum	Vaccinium	Ericaceae
Vaccinium ovatum	Vaccinium	Ericaceae
Vaccinium oxycoccos	Vaccinium	Ericaceae
Vaccinium parvifolium	Vaccinium	Ericaceae
Vaccinium deliciosum	Vaccinium	Ericaceae
Vaccinium ovalifolium	Vaccinium	Ericaceae
Vitex polygama	Vitex	Lamiaceae
Salsola collina	Salsola	Amaranthaceae
Achlys triphylla	Achlys	Berberidaceae
Tragopogon orientalis	Tragopogon	Asteraceae
Tragopogon pusillus	Tragopogon	Asteraceae
Betula pubescens	Betula	Betulaceae
Vitex limonifolia	Vitex	Lamiaceae
Premna fulva	Premna	Lamiaceae
Salvia albimaculata	Salvia	Lamiaceae
Tsuga chinensis	Tsuga	Pinaceae
Tetradium glabrifolium	Tetradium	Rutaceae
Cissus discolor	Cissus	Vitaceae
Cissus verticillata	Cissus	Vitaceae
Cissus verticillata	Cissus	Vitaceae
Cissus verticillata	Cissus	Vitaceae
Artemisia roxburghiana	Artemisia	Asteraceae
Artemisia roxburghiana	Artemisia	Asteraceae
Artemisia genipi	Artemisia	Asteraceae
Artemisia sylvatica	Artemisia	Asteraceae
Carduus tenuiflorus	Carduus	Asteraceae
Ephedra foeminea	Ephedra	Ephedraceae
Ephedra foeminea	Ephedra	Ephedraceae
Protea obtusifolia	Protea	Proteaceae
Protea obtusifolia	Protea	Proteaceae
Euchresta formosana	Euchresta	Fabaceae
Posidonia oceanica	Posidonia	Posidoniaceae
Ginkgo biloba	Ginkgo	Ginkgoaceae
Phellodendron chinense var. glabriusculum	Phellodendron	Rutaceae
Phellodendron chinense var. glabriusculum	Phellodendron	Rutaceae
Papaver rhoeas	Papaver	Papaveraceae
Zanthoxylum bungeanum	Zanthoxylum	Rutaceae
Zanthoxylum tetraspermum	Zanthoxylum	Rutaceae
Zanthoxylum schinifolium	Zanthoxylum	Rutaceae
Pinalia anomala	Pinalia	Orchidaceae
Lomelosia caucasica	Lomelosia	Caprifoliaceae
Magnolia denudata	Magnolia	Magnoliaceae
Magnolia liliiflora	Magnolia	Magnoliaceae
Vaccinium macrocarpon	Vaccinium	Ericaceae
Inula salsoloides	Inula	Asteraceae
Aeschynanthus bracteatus	Aeschynanthus	Gesneriaceae
Aeschynanthus acuminatus	Aeschynanthus	Gesneriaceae
Aeschynanthus bracteatus	Aeschynanthus	Gesneriaceae
Zanthoxylum rhoifolium	Zanthoxylum	Rutaceae
Zanthoxylum myriacanthum	Zanthoxylum	Rutaceae
Zanthoxylum myriacanthum	Zanthoxylum	Rutaceae
Leuzea carthamoides	Leuzea	Asteraceae
Iris domestica	Iris	Iridaceae
Iris domestica	Iris	Iridaceae
Solanum nigrum	Solanum	Solanaceae
Solanum nigrum	Solanum	Solanaceae
Solanum nigrum	Solanum	Solanaceae
Solanum nigrum	Solanum	Solanaceae
Solanum americanum	Solanum	Solanaceae
Humulus lupulus	Humulus	Cannabaceae
Vaccinium pahalae	Vaccinium	Ericaceae
Andrographis paniculata	Andrographis	Acanthaceae
Momordica charantia	Momordica	Cucurbitaceae
Ficus mucuso	Ficus	Moraceae
Calicotome villosa	Calicotome	Fabaceae
Populus suaveolens	Populus	Salicaceae
Populus suaveolens	Populus	Salicaceae
Populus suaveolens	Populus	Salicaceae
Populus suaveolens	Populus	Salicaceae
Allium fistulosum	Allium	Amaryllidaceae
Senna italica	Senna	Fabaceae
Senna didymobotrya	Senna	Fabaceae
Euphorbia dracunculoides	Euphorbia	Euphorbiaceae
Elsholtzia rugulosa	Elsholtzia	Lamiaceae
Oxytropis trichophysa	Oxytropis	Fabaceae
Oxytropis muricata	Oxytropis	Fabaceae
Embothrium coccineum	Embothrium	Proteaceae
Ixora coccinea	Ixora	Rubiaceae
Ixora chinensis	Ixora	Rubiaceae
Sinocrassula indica	Sinocrassula	Crassulaceae
Rosa multiflora	Rosa	Rosaceae
Rosa multiflora	Rosa	Rosaceae
Rosa multiflora	Rosa	Rosaceae
Rosa multiflora	Rosa	Rosaceae
Rosa multiflora	Rosa	Rosaceae
Rosa multiflora	Rosa	Rosaceae
Rosa multiflora	Rosa	Rosaceae
Rosa damascena	Rosa	Rosaceae
Rosa cathayensis	Rosa	Rosaceae
Rosa multiflora	Rosa	Rosaceae
Rosa multiflora	Rosa	Rosaceae
Rosa multiflora	Rosa	Rosaceae
Rosa multiflora	Rosa	Rosaceae
Solanum aethiopicum	Solanum	Solanaceae
Solanum elaeagnifolium	Solanum	Solanaceae
Limonium axillare	Limonium	Plumbaginaceae
Rhododendron luteum	Rhododendron	Ericaceae
Lagenaria siceraria	Lagenaria	Cucurbitaceae
Citrus maxima	Citrus	Rutaceae
Citrus maxima	Citrus	Rutaceae
Citrus medica	Citrus	Rutaceae
Citrus australasica	Citrus	Rutaceae
Citrus webberi	Citrus	Rutaceae
Citrus webberi	Citrus	Rutaceae
Citrus aurantiifolia	Citrus	Rutaceae
Citrus jambhiri	Citrus	Rutaceae
Citrus jambhiri	Citrus	Rutaceae
Citrus hystrix	Citrus	Rutaceae
Citrus	Citrus	Rutaceae
Citrus × aurantium	Citrus	Rutaceae
Citrus × aurantium	Citrus	Rutaceae
Citrus glauca	Citrus	Rutaceae
Citrus aurantiifolia	Citrus	Rutaceae
Notholaena standleyi	Notholaena	Pteridaceae
Citrus × aurantium	Citrus	Rutaceae
Maclura cochinchinensis	Maclura	Moraceae
Maclura tricuspidata	Maclura	Moraceae
Maclura tricuspidata	Maclura	Moraceae
Maclura cochinchinensis	Maclura	Moraceae
Tetradium daniellii	Tetradium	Rutaceae
Artemisia dracunculus	Artemisia	Asteraceae
Artemisia dracunculus	Artemisia	Asteraceae
Artemisia dracunculus	Artemisia	Asteraceae
Jatropha variegata	Jatropha	Euphorbiaceae
Agrimonia eupatoria	Agrimonia	Rosaceae
Agrimonia eupatoria	Agrimonia	Rosaceae
Agrimonia eupatoria	Agrimonia	Rosaceae
Agrimonia eupatoria	Agrimonia	Rosaceae
Agrimonia eupatoria	Agrimonia	Rosaceae
Baccharis magellanica	Baccharis	Asteraceae
Daphne genkwa	Daphne	Thymelaeaceae
Raphanus raphanistrum subsp. sativus	Raphanus	Brassicaceae
Brassica oleracea	Brassica	Brassicaceae
Pastinaca sativa	Pastinaca	Apiaceae
Armoracia rusticana	Armoracia	Brassicaceae
Dracaena ombet	Dracaena	Asparagaceae
Cassia fistula	Cassia	Fabaceae
Senna siamea	Senna	Fabaceae
Cassia javanica	Cassia	Fabaceae
Cassia ferruginea var. velloziana	Cassia	Fabaceae
Cassia sieberiana	Cassia	Fabaceae
Morisonia tweedieana	Morisonia	Capparaceae
Morisonia salicifolia	Morisonia	Capparaceae
Rhodiola semenovii	Rhodiola	Crassulaceae
Podophyllum peltatum	Podophyllum	Berberidaceae
Viola arvensis	Viola	Violaceae
Astragalus chinensis	Astragalus	Fabaceae
Tylosema esculentum	Tylosema	Fabaceae
Euphorbia altotibetica	Euphorbia	Euphorbiaceae
Erigeron canadensis	Erigeron	Asteraceae
Erigeron canadensis	Erigeron	Asteraceae
Erigeron bonariensis	Erigeron	Asteraceae
Erigeron canadensis	Erigeron	Asteraceae
Cassia javanica subsp. agnes	Cassia	Fabaceae
Senna polyantha	Senna	Fabaceae
Cassia javanica subsp. renigera	Cassia	Fabaceae
Cassia renigera	Cassia	Fabaceae
Cassia grandis	Cassia	Fabaceae
Zingiber spectabile	Zingiber	Zingiberaceae
Zygophyllum molle	Zygophyllum	Zygophyllaceae
Matricaria discoidea	Matricaria	Asteraceae
Matricaria discoidea	Matricaria	Asteraceae
Matricaria discoidea	Matricaria	Asteraceae
Miconia lacunosa	Miconia	Melastomataceae
Cornus officinalis	Cornus	Cornaceae
Pueraria	Pueraria	Fabaceae
Glycine	Glycine	Fabaceae
Impatiens balsamina	Impatiens	Balsaminaceae
Wisteria floribunda	Wisteria	Fabaceae
Pinalia floribunda	Pinalia	Orchidaceae
Parkinsonia aculeata	Parkinsonia	Fabaceae
Koanophyllon simillimum	Koanophyllon	Asteraceae
Astragalus onobrychis	Astragalus	Fabaceae
Ephedra sinica	Ephedra	Ephedraceae
Actinidia valvata	Actinidia	Actinidiaceae
Pittocaulon velatum	Pittocaulon	Asteraceae
Halocharis hispida	Halocharis	Amaranthaceae
Helichrysum aureum	Helichrysum	Asteraceae
Inula britannica	Inula	Asteraceae
Pentanema britannicum	Pentanema	Asteraceae
Xerochrysum bracteatum	Xerochrysum	Asteraceae
Tanacetum balsamita	Tanacetum	Asteraceae
Pentanema germanicum	Pentanema	Asteraceae
Pentanema spiraeifolium	Pentanema	Asteraceae
Oncosiphon grandiflorus	Oncosiphon	Asteraceae
Senecio squalidus subsp. rupestris	Senecio	Asteraceae
Senecio viscosus	Senecio	Asteraceae
Hieracium amplexicaule	Hieracium	Asteraceae
Hieracium amplexicaule	Hieracium	Asteraceae
Hieracium amplexicaule	Hieracium	Asteraceae
Chengiopanax sciadophylloides	Chengiopanax	Araliaceae
Glycine canescens	Glycine	Fabaceae
Glycine tabacina	Glycine	Fabaceae
Glycine tomentella	Glycine	Fabaceae
Glycine clandestina	Glycine	Fabaceae
Glycine falcata	Glycine	Fabaceae
Glycine latifolia	Glycine	Fabaceae
Euphorbia aleppica	Euphorbia	Euphorbiaceae
Tadehagi triquetrum	Tadehagi	Fabaceae
Ononis arvensis	Ononis	Fabaceae
Astragalus robustus	Astragalus	Fabaceae
Coffea	Coffea	Rubiaceae
Camellia sinensis	Camellia	Theaceae
Coffea arabica	Coffea	Rubiaceae
Artemisia alba	Artemisia	Asteraceae
Seriphidium caerulescens subsp. gallicum	Seriphidium	Asteraceae
Baccharis sarothroides	Baccharis	Asteraceae
Baccharis bigelovii	Baccharis	Asteraceae
Baccharis pteronioides	Baccharis	Asteraceae
Baccharis salicina	Baccharis	Asteraceae
Baccharis salicifolia	Baccharis	Asteraceae
Baccharis pseudovaccinioides	Baccharis	Asteraceae
Baccharis microdonta	Baccharis	Asteraceae
Baccharis heterophylla	Baccharis	Asteraceae
Davidsonia pruriens	Davidsonia	Cunoniaceae
Gymnocarpium robertianum	Gymnocarpium	Cystopteridaceae
Ophioglossum petiolatum	Ophioglossum	Ophioglossaceae
Psorospermum laurentii	Psorospermum	Hypericaceae
Psorospermum laurentii	Psorospermum	Hypericaceae
Lysimachia heterogenea	Lysimachia	Primulaceae
Rhodiola quadrifida	Rhodiola	Crassulaceae
Rhodiola coccinea	Rhodiola	Crassulaceae
Impatiens pallida	Impatiens	Balsaminaceae
Impatiens capensis	Impatiens	Balsaminaceae
Peltophorum africanum	Peltophorum	Fabaceae
Gutierrezia microcephala	Gutierrezia	Asteraceae
Ephedra distachya	Ephedra	Ephedraceae
Notobasis syriaca	Notobasis	Asteraceae
Pulicaria incisa	Pulicaria	Asteraceae
Hypericum triquetrifolium	Hypericum	Hypericaceae
Allium ericetorum	Allium	Amaryllidaceae
Allium ramosum	Allium	Amaryllidaceae
Allium thunbergii	Allium	Amaryllidaceae
Allium nigrum	Allium	Amaryllidaceae
Allium ericetorum	Allium	Amaryllidaceae
Allium angulosum	Allium	Amaryllidaceae
Oxytropis	Oxytropis	Fabaceae
Neoshirakia japonica	Neoshirakia	Euphorbiaceae
Ricinus communis	Ricinus	Euphorbiaceae
Vinca erecta	Vinca	Apocynaceae
Vaccaria hispanica	Vaccaria	Caryophyllaceae
Peganum harmala	Peganum	Nitrariaceae
Theobroma grandiflorum	Theobroma	Malvaceae
Theobroma cacao	Theobroma	Malvaceae
Calliandra haematocephala	Calliandra	Fabaceae
Polygala caudata	Polygala	Polygalaceae
Melaleuca armillaris subsp. armillaris	Melaleuca	Myrtaceae
Melaleuca ericifolia	Melaleuca	Myrtaceae
Reseda muricata	Reseda	Resedaceae
Reseda luteola	Reseda	Resedaceae
Osyris alba	Osyris	Santalaceae
Crocus sativus	Crocus	Iridaceae
Viscum coloratum	Viscum	Santalaceae
Anisomeles indica	Anisomeles	Lamiaceae
Aristolochia cucurbitifolia	Aristolochia	Aristolochiaceae
Microtropis fokienensis	Microtropis	Celastraceae
Caragana halodendron	Caragana	Fabaceae
Halimodendron halodendron	Halimodendron	Fabaceae
Halimodendron halodendron	Halimodendron	Fabaceae
Daphne esquirolii subsp. pedunculata	Daphne	Thymelaeaceae
Prunus amygdalus	Prunus	Rosaceae
Prunus amygdalus	Prunus	Rosaceae
Paeonia obovata	Paeonia	Paeoniaceae
Callisia fragrans	Callisia	Commelinaceae
Erodium moschatum	Erodium	Geraniaceae
Muntingia calabura	Muntingia	Muntingiaceae
Pleiogynium timoriense	Pleiogynium	Anacardiaceae
Harpephyllum caffrum	Harpephyllum	Anacardiaceae
Pleiogynium timoriense	Pleiogynium	Anacardiaceae
Acer negundo	Acer	Sapindaceae
Annona cherimola	Annona	Annonaceae
Schinus molle	Schinus	Anacardiaceae
Cordia myxa	Cordia	Boraginaceae
Cordia myxa	Cordia	Boraginaceae
Cordia myxa	Cordia	Boraginaceae
Euphorbia soongarica	Euphorbia	Euphorbiaceae
Myrtus communis	Myrtus	Myrtaceae
Decaspermum blancoi	Decaspermum	Myrtaceae
Phyllanthus tenellus	Phyllanthus	Phyllanthaceae
Phyllanthus graveolens subsp. benthamianus	Phyllanthus	Phyllanthaceae
Alchornea latifolia	Alchornea	Euphorbiaceae
Alchornea glandulosa	Alchornea	Euphorbiaceae
Galphimia glauca	Galphimia	Malpighiaceae
Galphimia gracilis	Galphimia	Malpighiaceae
Terminalia myriocarpa	Terminalia	Combretaceae
Euphorbia humifusa	Euphorbia	Euphorbiaceae
Quercus ilex	Quercus	Fagaceae
Quercus helferiana	Quercus	Fagaceae
Terminalia catappa	Terminalia	Combretaceae
Chrysanthemum morifolium	Chrysanthemum	Asteraceae
Chrysanthemum × morifolium	Chrysanthemum	Asteraceae
Rubus irenaeus	Rubus	Rosaceae
Citrus medica	Citrus	Rutaceae
Citrus medica	Citrus	Rutaceae
Cyamopsis tetragonoloba	Cyamopsis	Fabaceae
Combretum quadrangulare	Combretum	Combretaceae
Oenothera speciosa	Oenothera	Onagraceae
Phyllanthus niruri	Phyllanthus	Phyllanthaceae
Glochidion sphaerogynum	Glochidion	Phyllanthaceae
Oligomeris linifolia	Oligomeris	Resedaceae
Quercus acutissima	Quercus	Fagaceae
Syzygium cumini	Syzygium	Myrtaceae
Syzygium samarangense	Syzygium	Myrtaceae
Vitex parviflora	Vitex	Lamiaceae
Vitex lucens	Vitex	Lamiaceae
Vitex trifolia	Vitex	Lamiaceae
Acanthus ilicifolius	Acanthus	Acanthaceae
Acanthus ebracteatus	Acanthus	Acanthaceae
Melastoma dodecandrum	Melastoma	Melastomataceae
Miconia dodecandra	Miconia	Melastomataceae
Melastoma imbricatum	Melastoma	Melastomataceae
Melastoma sanguineum var. sanguineum	Melastoma	Melastomataceae
Lychnis fulgens	Lychnis	Caryophyllaceae
Lychnis fulgens	Lychnis	Caryophyllaceae
Lychnis wilfordii	Lychnis	Caryophyllaceae
Clusia columnaris	Clusia	Clusiaceae
Trema micrantha	Trema	Cannabaceae
Euchresta tubulosa	Euchresta	Fabaceae
Euchresta horsfieldii	Euchresta	Fabaceae
Glochidion zeylanicum	Glochidion	Phyllanthaceae
Broussonetia papyrifera	Broussonetia	Moraceae
Aeluropus lagopoides	Aeluropus	Poaceae
Itea parviflora	Itea	Iteaceae
Itea virginica	Itea	Iteaceae
Itea amoena	Itea	Iteaceae
Itea maesifolia	Itea	Iteaceae
Itea japonica	Itea	Iteaceae
Itea japonica	Itea	Iteaceae
Itea oldhamii	Itea	Iteaceae
Itea yunnanensis	Itea	Iteaceae
Itea chinensis	Itea	Iteaceae
Itea indochinensis	Itea	Iteaceae
Itea nutans	Itea	Iteaceae
Itea ilicifolia	Itea	Iteaceae
Itea macrophylla	Itea	Iteaceae
Combretum micranthum	Combretum	Combretaceae
Isodon oresbius	Isodon	Lamiaceae
Haplopappus scrobiculatus	Haplopappus	Asteraceae
Haplopappus schumannii	Haplopappus	Asteraceae
Croton hovarum	Croton	Euphorbiaceae
Scleropyrum pentandrum	Scleropyrum	Santalaceae
Cecropia pachystachya	Cecropia	Urticaceae
Aspilia africana	Aspilia	Asteraceae
Drimys granadensis	Drimys	Winteraceae
Cissus rheifolia	Cissus	Vitaceae
Ammannia coccinea	Ammannia	Lythraceae
Ammannia octandra	Ammannia	Lythraceae
Tamarindus indica	Tamarindus	Fabaceae
Itoa orientalis	Itoa	Salicaceae
Evolvulus alsinoides	Evolvulus	Convolvulaceae
Rumex cyprius	Rumex	Polygonaceae
Rumex simpliciflorus	Rumex	Polygonaceae
Rumex pictus	Rumex	Polygonaceae
Rumex vesicarius	Rumex	Polygonaceae
Trichomanes crispum	Trichomanes	Hymenophyllaceae
Trichomanes holopterum	Trichomanes	Hymenophyllaceae
Trichomanes polypodioides	Trichomanes	Hymenophyllaceae
Trichomanes cupressoides	Trichomanes	Hymenophyllaceae
Trichomanes krausii	Trichomanes	Hymenophyllaceae
Trichomanes krausii	Trichomanes	Hymenophyllaceae
Trichomanes krausii	Trichomanes	Hymenophyllaceae
Trichomanes lucens	Trichomanes	Hymenophyllaceae
Trichomanes minutum	Trichomanes	Hymenophyllaceae
Trichomanes reptans	Trichomanes	Hymenophyllaceae
Trichomanes godmanii	Trichomanes	Hymenophyllaceae
Trichomanes godmanii	Trichomanes	Hymenophyllaceae
Vandenboschia davalloides	Vandenboschia	Hymenophyllaceae
Trichomanes collariatum	Trichomanes	Hymenophyllaceae
Trichomanes alatum	Trichomanes	Hymenophyllaceae
Trichomanes scandens	Trichomanes	Hymenophyllaceae
Setaria italica	Setaria	Poaceae
Crataegus rhipidophylla	Crataegus	Rosaceae
Crataegus microphylla	Crataegus	Rosaceae
Retama sphaerocarpa	Retama	Fabaceae
Cotoneaster orbicularis	Cotoneaster	Rosaceae
Pleiospermium alatum	Pleiospermium	Rutaceae
Stephanodoria tomentella	Stephanodoria	Asteraceae
Ocimum tenuiflorum	Ocimum	Lamiaceae
Ocimum tenuiflorum	Ocimum	Lamiaceae
Sorbus torminalis	Sorbus	Rosaceae
Sorbus torminalis	Sorbus	Rosaceae
Sorbus chamaemespilus	Sorbus	Rosaceae
Sorbus chamaemespilus	Sorbus	Rosaceae
Sorbus sudetica	Sorbus	Rosaceae
Sorbus sudetica	Sorbus	Rosaceae
Sorbus ambigua	Sorbus	Rosaceae
Sorbus ambigua	Sorbus	Rosaceae
Sorbus ambigua	Sorbus	Rosaceae
Sorbus hostii	Sorbus	Rosaceae
Sorbus hostii	Sorbus	Rosaceae
Sorbus hostii	Sorbus	Rosaceae
Sorbus hostii	Sorbus	Rosaceae
Sorbus hostii	Sorbus	Rosaceae
Normeyera margittaiana	Normeyera	Rosaceae
Sorbus decipiens	Sorbus	Rosaceae
Sorbus decipiens	Sorbus	Rosaceae
Sorbus intermedia	Sorbus	Rosaceae
Sorbus intermedia	Sorbus	Rosaceae
Sorbus intermedia	Sorbus	Rosaceae
Sorbus intermedia	Sorbus	Rosaceae
Sorbus devoniensis	Sorbus	Rosaceae
Phoenix loureiroi	Phoenix	Arecaceae
Phoenix rupicola	Phoenix	Arecaceae
Ranunculus repens	Ranunculus	Ranunculaceae
Wilbrandia ebracteata	Wilbrandia	Cucurbitaceae
Tarenna ebracteata	Tarenna	Rubiaceae
Eleutherococcus brachypus	Eleutherococcus	Araliaceae
Vitis cinerea	Vitis	Vitaceae
Vitis riparia	Vitis	Vitaceae
Vitis vulpina	Vitis	Vitaceae
Vitis aestivalis	Vitis	Vitaceae
Vitex altissima	Vitex	Lamiaceae
Vitex parviflora	Vitex	Lamiaceae
Passiflora menispermifolia	Passiflora	Passifloraceae
Passiflora trinervia	Passiflora	Passifloraceae
Passiflora sanguinolenta	Passiflora	Passifloraceae
Ephedra equisetina	Ephedra	Ephedraceae
Ephedra torreyana	Ephedra	Ephedraceae
Crotalaria sessiliflora	Crotalaria	Fabaceae
Combretum punctatum	Combretum	Combretaceae
Combretum rotundifolium	Combretum	Combretaceae
Combretum molle	Combretum	Combretaceae
Passiflora alata	Passiflora	Passifloraceae
Adenia mannii	Adenia	Passifloraceae
Diospyros kaki	Diospyros	Ebenaceae
Oenothera macrocarpa	Oenothera	Onagraceae
Oenothera brachycarpa	Oenothera	Onagraceae
Oenothera coryi	Oenothera	Onagraceae
Adiantum malesianum	Adiantum	Pteridaceae
Thelypteris palustris	Thelypteris	Thelypteridaceae
Launaea aspleniifolia	Launaea	Asteraceae
Silene saxatilis	Silene	Caryophyllaceae
Scoparia dulcis	Scoparia	Plantaginaceae
Croton kongensis	Croton	Euphorbiaceae
Passiflora sexflora	Passiflora	Passifloraceae
Passiflora pinnatistipula	Passiflora	Passifloraceae
Passiflora biflora	Passiflora	Passifloraceae
Passiflora ampullacea	Passiflora	Passifloraceae
Passiflora allantophylla	Passiflora	Passifloraceae
Passiflora caerulea	Passiflora	Passifloraceae
Passiflora incarnata	Passiflora	Passifloraceae
Passiflora ambigua	Passiflora	Passifloraceae
Passiflora coriacea	Passiflora	Passifloraceae
Eleusine indica	Eleusine	Poaceae
Gnetum buchholzianum	Gnetum	Gnetaceae
Pediomelum esculentum	Pediomelum	Fabaceae
Onopordum laconicum	Onopordum	Asteraceae
Onopordum boissierianum	Onopordum	Asteraceae
Chamaecytisus supinus	Chamaecytisus	Fabaceae
Chamaecytisus hirsutus	Chamaecytisus	Fabaceae
Heterotis rotundifolia	Heterotis	Melastomataceae
Heterotis rotundifolia	Heterotis	Melastomataceae
Glinus lotoides	Glinus	Molluginaceae
Tinospora crispa	Tinospora	Menispermaceae
Achillea crithmifolia	Achillea	Asteraceae
Achillea nobilis	Achillea	Asteraceae
Desmodium canadense	Desmodium	Fabaceae
Acacia terminalis	Acacia	Fabaceae
Rosa hybrida	Rosa	Rosaceae
Rosa hybrida	Rosa	Rosaceae
Rosa hybrida	Rosa	Rosaceae
Rosa hybrida	Rosa	Rosaceae
Rosa hybrida	Rosa	Rosaceae
Lagochilus platycalyx	Lagochilus	Lamiaceae
Rhynchosia rufescens	Rhynchosia	Fabaceae
Rhynchosia hirta	Rhynchosia	Fabaceae
Brassica carinata	Brassica	Brassicaceae
Brassica juncea	Brassica	Brassicaceae
Daphne laureola	Daphne	Thymelaeaceae
Chromolaena odorata	Chromolaena	Asteraceae
Sulla coronaria	Sulla	Fabaceae
Sulla coronaria	Sulla	Fabaceae
Picradeniopsis pringlei	Picradeniopsis	Asteraceae
Boltonia asteroides	Boltonia	Asteraceae
Hypericum erectum	Hypericum	Hypericaceae
Hypericum erectum	Hypericum	Hypericaceae
Picea abies	Picea	Pinaceae
Senna alata	Senna	Fabaceae
Vellozia scoparia	Vellozia	Velloziaceae
Vellozia glabra	Vellozia	Velloziaceae
Rosa damascena	Rosa	Rosaceae
Rosa gallica	Rosa	Rosaceae
Rosa gallica	Rosa	Rosaceae
Paronychia kapela	Paronychia	Caryophyllaceae
Epimedium wushanense	Epimedium	Berberidaceae
Epimedium acuminatum	Epimedium	Berberidaceae
Epimedium pubescens	Epimedium	Berberidaceae
Epimedium sagittatum	Epimedium	Berberidaceae
Epimedium brevicornu	Epimedium	Berberidaceae
Epimedium leptorrhizum	Epimedium	Berberidaceae
Epimedium zhushanense	Epimedium	Berberidaceae
Epimedium pauciflorum	Epimedium	Berberidaceae
Epimedium fargesii	Epimedium	Berberidaceae
Epimedium myrianthum	Epimedium	Berberidaceae
Epimedium franchetii	Epimedium	Berberidaceae
Epimedium membranaceum	Epimedium	Berberidaceae
Epimedium dolichostemon	Epimedium	Berberidaceae
Epimedium grandiflorum	Epimedium	Berberidaceae
Epimedium sempervirens	Epimedium	Berberidaceae
Epimedium davidii	Epimedium	Berberidaceae
Ageratina havanensis	Ageratina	Asteraceae
Ageratina saltillensis	Ageratina	Asteraceae
Astragalus leptostachys	Astragalus	Fabaceae
Geum rivale	Geum	Rosaceae
Geum rivale	Geum	Rosaceae
Geum rivale	Geum	Rosaceae
Geum rivale	Geum	Rosaceae
Brickellia eupatorioides	Brickellia	Asteraceae
Eupatorium serotinum	Eupatorium	Asteraceae
Eupatorium sessilifolium	Eupatorium	Asteraceae
Eupatorium album	Eupatorium	Asteraceae
Eupatorium album	Eupatorium	Asteraceae
Eupatorium chinense	Eupatorium	Asteraceae
Eupatorium hyssopifolium	Eupatorium	Asteraceae
Eupatorium hyssopifolium	Eupatorium	Asteraceae
Eupatorium rotundifolium	Eupatorium	Asteraceae
Eupatorium rotundifolium	Eupatorium	Asteraceae
Conoclinium coelestinum	Conoclinium	Asteraceae
Ageratina altissima	Ageratina	Asteraceae
Eupatorium altissimum	Eupatorium	Asteraceae
Acer mandshuricum	Acer	Sapindaceae
Lycium barbarum	Lycium	Solanaceae
Lycium barbarum	Lycium	Solanaceae
Lycium barbarum	Lycium	Solanaceae
Lysimachia japonica	Lysimachia	Primulaceae
Cleome droserifolia	Cleome	Cleomaceae
Cleome droserifolia	Cleome	Cleomaceae
Cleome droserifolia	Cleome	Cleomaceae
Ambrosia artemisioides	Ambrosia	Asteraceae
Ambrosia artemisioides	Ambrosia	Asteraceae
Artemisia pontica	Artemisia	Asteraceae
Artemisia afra	Artemisia	Asteraceae
Artemisia austrohimalayaensis	Artemisia	Asteraceae
Artemisia pubescens	Artemisia	Asteraceae
Artemisia adamsii	Artemisia	Asteraceae
Artemisia pontica	Artemisia	Asteraceae
Eupatorium capillifolium	Eupatorium	Asteraceae
Artemisia campestris subsp. campestris	Artemisia	Asteraceae
Artemisia pontica	Artemisia	Asteraceae
Calluna vulgaris	Calluna	Ericaceae
Solanum villosum	Solanum	Solanaceae
Solanum albidum	Solanum	Solanaceae
Solanum schefferi	Solanum	Solanaceae
Solanum villosum	Solanum	Solanaceae
Solanum incanum	Solanum	Solanaceae
Solanum incanum	Solanum	Solanaceae
Meconopsis betonicifolia	Meconopsis	Papaveraceae
Solanum dulcamara	Solanum	Solanaceae
Solanum erianthum	Solanum	Solanaceae
Solanum luteoalbum	Solanum	Solanaceae
Solanum pubescens	Solanum	Solanaceae
Lespedeza virgata	Lespedeza	Fabaceae
Lespedeza stuevei	Lespedeza	Fabaceae
Lespedeza cyrtobotrya	Lespedeza	Fabaceae
Lespedeza cyrtobotrya	Lespedeza	Fabaceae
Lespedeza bicolor	Lespedeza	Fabaceae
Lespedeza bicolor	Lespedeza	Fabaceae
Arnica sachalinensis	Arnica	Asteraceae
Macroptilium atropurpureum	Macroptilium	Fabaceae
Tabebuia rosea	Tabebuia	Bignoniaceae
Tabebuia rosea	Tabebuia	Bignoniaceae
Psephellus huber-morathii	Psephellus	Asteraceae
Psephellus bornmuelleri	Psephellus	Asteraceae
Psephellus bornmuelleri	Psephellus	Asteraceae
Psephellus bornmuelleri	Psephellus	Asteraceae
Centaurea bornmuelleri	Centaurea	Asteraceae
Opuntia ficus-indica	Opuntia	Cactaceae
Phegopteris connectilis	Phegopteris	Thelypteridaceae
Eschenbachia blinii	Eschenbachia	Asteraceae
Rhamnus disperma	Rhamnus	Rhamnaceae
Rhamnus davurica	Rhamnus	Rhamnaceae
Berchemia floribunda	Berchemia	Rhamnaceae
Berchemia floribunda	Berchemia	Rhamnaceae
Actinidia arguta	Actinidia	Actinidiaceae
Ilex dunniana	Ilex	Aquifoliaceae
Erythrina sigmoidea	Erythrina	Fabaceae
Cestrum parqui	Cestrum	Solanaceae
Aspalathus linearis	Aspalathus	Fabaceae
Xylocarpus granatum	Xylocarpus	Meliaceae
Xylocarpus	Xylocarpus	Meliaceae
Eleusine coracana	Eleusine	Poaceae
Centaurea alexandrina	Centaurea	Asteraceae
Centaurea pallescens	Centaurea	Asteraceae
Centaurea hyalolepis	Centaurea	Asteraceae
Pinus sylvestris	Pinus	Pinaceae
Astragalus wagneri	Astragalus	Fabaceae
Borago officinalis	Borago	Boraginaceae
Adenocarpus anagyrifolius	Adenocarpus	Fabaceae
Adenocarpus cincinnatus	Adenocarpus	Fabaceae
Adenocarpus artemisiifolius	Adenocarpus	Fabaceae
Adenocarpus bacquei	Adenocarpus	Fabaceae
Adenocarpus telonensis	Adenocarpus	Fabaceae
Adenocarpus decorticans	Adenocarpus	Fabaceae
Dianthus arenarius	Dianthus	Caryophyllaceae
Dianthus squarrosus	Dianthus	Caryophyllaceae
Dianthus crinitus	Dianthus	Caryophyllaceae
Chamaecytisus pygmaeus	Chamaecytisus	Fabaceae
Chamaecytisus eriocarpus	Chamaecytisus	Fabaceae
Sicyos edulis	Sicyos	Cucurbitaceae
Sicyos edulis	Sicyos	Cucurbitaceae
Anthyllis lagascana	Anthyllis	Fabaceae
Anthyllis subsimplex	Anthyllis	Fabaceae
Anthyllis subsimplex	Anthyllis	Fabaceae
Jatropha multifida	Jatropha	Euphorbiaceae
Rosa taiwanensis	Rosa	Rosaceae
Moraea sisyrinchium	Moraea	Iridaceae
Agave salmiana	Agave	Asparagaceae
Aloe vera	Aloe	Asphodelaceae
Aloe succotrina	Aloe	Asphodelaceae
Aloe vera	Aloe	Asphodelaceae
Erythrina americana	Erythrina	Fabaceae
Allium sativum	Allium	Amaryllidaceae
Vaccinium	Vaccinium	Ericaceae
Dennstaedtia distenta	Dennstaedtia	Dennstaedtiaceae
Centaurea horrida	Centaurea	Asteraceae
Centaurea calcitrapa subsp. calcitrapa	Centaurea	Asteraceae
Pistia stratiotes	Pistia	Araceae
Sabal causiarum	Sabal	Arecaceae
Russowia sogdiana	Russowia	Asteraceae
Fagopyrum esculentum	Fagopyrum	Polygonaceae
Lythrum salicaria	Lythrum	Lythraceae
Passiflora serratifolia	Passiflora	Passifloraceae
Trollius chinensis	Trollius	Ranunculaceae
Kalanchoe pinnata	Kalanchoe	Crassulaceae
Lysimachia remyi	Lysimachia	Primulaceae
Lysimachia hillebrandii	Lysimachia	Primulaceae
Lysimachia hillebrandii	Lysimachia	Primulaceae
Lysimachia pendens	Lysimachia	Primulaceae
Genista morisii	Genista	Fabaceae
Heteranthemis viscidi-hirta	Heteranthemis	Asteraceae
Heteranthemis viscidehirta	Heteranthemis	Asteraceae
Crataegus orientalis	Crataegus	Rosaceae
Crataegus orientalis	Crataegus	Rosaceae
Crataegus orientalis	Crataegus	Rosaceae
Crataegus rhipidophylla	Crataegus	Rosaceae
Crataegus laciniata	Crataegus	Rosaceae
Crataegus laciniata	Crataegus	Rosaceae
Crataegus laciniata	Crataegus	Rosaceae
Crataegus laciniata	Crataegus	Rosaceae
Crataegus laciniata	Crataegus	Rosaceae
Alkanna orientalis	Alkanna	Boraginaceae
Crataegus pinnatifida	Crataegus	Rosaceae
Crataegus pinnatifida	Crataegus	Rosaceae
Oenothera glazioviana	Oenothera	Onagraceae
Rhynchosia minima	Rhynchosia	Fabaceae
Rhynchosia beddomei	Rhynchosia	Fabaceae
Rhynchosia heynei	Rhynchosia	Fabaceae
Rhynchosia rothii	Rhynchosia	Fabaceae
Rhynchosia rothii	Rhynchosia	Fabaceae
Rhynchosia capitata	Rhynchosia	Fabaceae
Anthurium versicolor	Anthurium	Araceae
Vepris heterophylla	Vepris	Rutaceae
Oenothera canescens	Oenothera	Onagraceae
Oenothera dissecta	Oenothera	Onagraceae
Oenothera tetraptera	Oenothera	Onagraceae
Oenothera havardii	Oenothera	Onagraceae
Oenothera kunthiana	Oenothera	Onagraceae
Oenothera fruticosa	Oenothera	Onagraceae
Oenothera perennis	Oenothera	Onagraceae
Oenothera rosea	Oenothera	Onagraceae
Oenothera deserticola	Oenothera	Onagraceae
Oenothera deserticola	Oenothera	Onagraceae
Croton steenkampianus	Croton	Euphorbiaceae
Croton poilanei	Croton	Euphorbiaceae
Croton cascarilloides	Croton	Euphorbiaceae
Croton eluteria	Croton	Euphorbiaceae
Croton gratissimus	Croton	Euphorbiaceae
Croton laccifer	Croton	Euphorbiaceae
Macaranga tanarius	Macaranga	Euphorbiaceae
Croton cascarilloides	Croton	Euphorbiaceae
Rhynchosia suaveolens	Rhynchosia	Fabaceae
Salvia blepharophylla	Salvia	Lamiaceae
Euphorbia maculata	Euphorbia	Euphorbiaceae
Euphorbia meyeniana	Euphorbia	Euphorbiaceae
Vitex peduncularis	Vitex	Lamiaceae
Lepisorus ussuriensis	Lepisorus	Polypodiaceae
Garcinia indica	Garcinia	Clusiaceae
Garcinia indica	Garcinia	Clusiaceae
Lavandula dentata	Lavandula	Lamiaceae
Euphorbia maculata	Euphorbia	Euphorbiaceae
Rhynchosia cana	Rhynchosia	Fabaceae
Hyparrhenia hirta	Hyparrhenia	Poaceae
Humulus scandens	Humulus	Cannabaceae
Humulus scandens	Humulus	Cannabaceae
Arum maculatum	Arum	Araceae
Rhapis humilis	Rhapis	Arecaceae
Drosophyllum lusitanicum	Drosophyllum	Drosophyllaceae
Garcinia dulcis	Garcinia	Clusiaceae
Garcinia pyrifera	Garcinia	Clusiaceae
Garcinia elliptica	Garcinia	Clusiaceae
Garcinia elliptica	Garcinia	Clusiaceae
Garcinia ovalifolia	Garcinia	Clusiaceae
Garcinia scortechinii	Garcinia	Clusiaceae
Garcinia dulcis	Garcinia	Clusiaceae
Garcinia elliptica	Garcinia	Clusiaceae
Garcinia elliptica	Garcinia	Clusiaceae
Garcinia celebica	Garcinia	Clusiaceae
Garcinia cowa	Garcinia	Clusiaceae
Garcinia celebica	Garcinia	Clusiaceae
Garcinia indica	Garcinia	Clusiaceae
Garcinia celebica	Garcinia	Clusiaceae
Garcinia intermedia	Garcinia	Clusiaceae
Garcinia morella	Garcinia	Clusiaceae
Phoradendron leucarpum	Phoradendron	Santalaceae
Podocarpus nivalis	Podocarpus	Podocarpaceae
Thalictrum dasycarpum	Thalictrum	Ranunculaceae
Ascarina lucida	Ascarina	Chloranthaceae
Gardenia tubifera var. tubifera	Gardenia	Rubiaceae
Gardenia resinifera	Gardenia	Rubiaceae
Epidendrum rigidum	Epidendrum	Orchidaceae
Epidendrum ramosum	Epidendrum	Orchidaceae
Lupinus subcarnosus	Lupinus	Fabaceae
Lupinus texensis	Lupinus	Fabaceae
Lupinus arcticus	Lupinus	Fabaceae
Lupinus elegans	Lupinus	Fabaceae
Pinus koraiensis	Pinus	Pinaceae
Lupinus pilosus	Lupinus	Fabaceae
Lupinus pilosus	Lupinus	Fabaceae
Lupinus villosus	Lupinus	Fabaceae
Lupinus luteus	Lupinus	Fabaceae
Lupinus mutabilis	Lupinus	Fabaceae
Lupinus sericeus	Lupinus	Fabaceae
Lupinus arboreus var. arboreus	Lupinus	Fabaceae
Lupinus arboreus	Lupinus	Fabaceae
Lupinus nanus	Lupinus	Fabaceae
Passiflora coactilis	Passiflora	Passifloraceae
Phoebe formosana	Phoebe	Lauraceae
Passiflora platyloba	Passiflora	Passifloraceae
Acalypha indica	Acalypha	Euphorbiaceae
Acalypha lanceolata	Acalypha	Euphorbiaceae
Acalypha poiretii	Acalypha	Euphorbiaceae
Onopordum myriacanthum	Onopordum	Asteraceae
Artemisia vulgaris	Artemisia	Asteraceae
Artemisia vulgaris	Artemisia	Asteraceae
Artemisia vulgaris	Artemisia	Asteraceae
Artemisia vulgaris	Artemisia	Asteraceae
Passiflora foetida	Passiflora	Passifloraceae
Passiflora palmeri	Passiflora	Passifloraceae
Luehea candicans	Luehea	Malvaceae
Mallotus nudiflorus	Mallotus	Euphorbiaceae
Trevia nudiflora	Trevia	Euphorbiaceae
Licuala spinosa	Licuala	Arecaceae
Licuala spinosa	Licuala	Arecaceae
Phoenix canariensis	Phoenix	Arecaceae
Phoenix canariensis	Phoenix	Arecaceae
Passiflora	Passiflora	Passifloraceae
Leonurus cardiaca	Leonurus	Lamiaceae
Leonurus glaucescens	Leonurus	Lamiaceae
Leonurus persicus	Leonurus	Lamiaceae
Rubus chamaemorus	Rubus	Rosaceae
Rubus chamaemorus	Rubus	Rosaceae
Garcinia xanthochymus	Garcinia	Clusiaceae
Mollinedia costaricensis	Mollinedia	Monimiaceae
Ardisia colorata	Ardisia	Primulaceae
Ardisia paniculata	Ardisia	Ericaceae
Ardisia colorata	Ardisia	Primulaceae
Ardisia colorata	Ardisia	Ericaceae
Ardisia japonica	Ardisia	Primulaceae
Taxus brevifolia	Taxus	Taxaceae
Gonocaryum calleryanum	Gonocaryum	Cardiopteridaceae
Acalypha australis	Acalypha	Euphorbiaceae
Artabotrys hexapetalus	Artabotrys	Annonaceae
Arum palaestinum	Arum	Araceae
Ruscus aculeatus	Ruscus	Asparagaceae
Lycopus virginicus	Lycopus	Lamiaceae
Heteromera fuscata	Heteromera	Asteraceae
Crataegus maximowiczii	Crataegus	Rosaceae
Crataegus stevenii	Crataegus	Rosaceae
Galium melanantherum	Galium	Rubiaceae
Galium heldreichii	Galium	Rubiaceae
Galium aparine	Galium	Rubiaceae
Galium tricornutum	Galium	Rubiaceae
Artocarpus heterophyllus	Artocarpus	Moraceae
Rubus adenotrichus	Rubus	Rosaceae
Rubus adenotrichus	Rubus	Rosaceae
Hypericum laricifolium	Hypericum	Hypericaceae
Gypsophila paniculata	Gypsophila	Caryophyllaceae
Cynara cardunculus	Cynara	Asteraceae
Cynara cardunculus	Cynara	Asteraceae
Citrus deliciosa	Citrus	Rutaceae
Boesenbergia	Boesenbergia	Zingiberaceae
Boesenbergia rotunda	Boesenbergia	Zingiberaceae
Citrus deliciosa	Citrus	Rutaceae
Mentha longifolia	Mentha	Lamiaceae
Mentha longifolia	Mentha	Lamiaceae
Helichrysum platypterum	Helichrysum	Asteraceae
Helichrysum zeyheri	Helichrysum	Asteraceae
Helichrysum oreophilum	Helichrysum	Asteraceae
Troglophyton capillaceum subsp. capillaceum	Troglophyton	Asteraceae
Dalbergia sissoides	Dalbergia	Fabaceae
Dalbergia sissoides	Dalbergia	Fabaceae
Baccharis microcephala	Baccharis	Asteraceae
[truncated: 5,195 more rows]
